# Supplementary material for: Microbial Dysbiosis During Simian Immunodeficiency Virus Infection is Partially Reverted with Combination Anti-retroviral Therapy
Source: Sci Rep. 2020 Apr 14;10:6387. doi: 10.1038/s41598-020-63196-0 (PMC7156522; doi:10.1038/s41598-020-63196-0)
Supplement: Supplementary file 3 — Supplementary Information Table1. [file 41598_2020_63196_MOESM3_ESM.xlsx]

## Sheet: Sheet1
Supplemental Table 1. Percent abundance of each taxon per sample. Classification was performed using the Ribosomal Database Project (RDP) collection, version 9. Each column represents one sample and is labeled on top with a specific ID number. Samples M1-M10 are the 10 Treated animals; samples M11-M16 are the 6 Infected animals; samples M18, M25, M27, and M29-M32 are the 7 Healthy animals. The to…
rankID	taxon	M1	M2	M3	M4	M5	M6	M7	M8	M9	M10	M11	M12	M13	M14	M15	M16	M18	M25	M27	M29	M30	M31	M32
0.1.1	Actinobacteria	0.121882	0.0793602	0.0356604	0.109627	0.1236	0.203974	0.099412	0.222837	0.113958	0.0710361	0.0692154	0.0673675	0.0973325	0.034034	0.0610916	0.0860089	0.212022	0.065273	0.059918	0.205332	0.179293	0.0539001	0.033638
0.1.1.1	Actinobacteria	0.121882	0.0793602	0.0356604	0.109627	0.1236	0.203974	0.099412	0.222837	0.113958	0.0710361	0.0692154	0.0673675	0.0973325	0.034034	0.0610916	0.0860089	0.212022	0.065273	0.059918	0.205332	0.179293	0.0539001	0.033638
0.1.1.1.1	Actinobacteria_unclassified	0.00323579	0	0.00481898	0	0.00276717	0.00074579	0.00542247	0.00283869	0	0.000522324	0.00143204	0.00046783	0.000831902	0.000667334	0.00188943	0.00107511	0	0.0122387	0.000914779	0.0422524	0.0440939	0.00866251	0.00521969
0.1.1.1.1.1	Actinobacteria_unclassified	0.00323579	0	0.00481898	0	0.00276717	0.00074579	0.00542247	0.00283869	0	0.000522324	0.00143204	0.00046783	0.000831902	0.000667334	0.00188943	0.00107511	0	0.0122387	0.000914779	0.0422524	0.0440939	0.00866251	0.00521969
0.1.1.1.1.1.1	Actinobacteria_unclassified	0.00323579	0	0.00481898	0	0.00276717	0.00074579	0.00542247	0.00283869	0	0.000522324	0.00143204	0.00046783	0.000831902	0.000667334	0.00188943	0.00107511	0	0.0122387	0.000914779	0.0422524	0.0440939	0.00866251	0.00521969
0.1.1.1.2	Actinomycetales	0.0447618	0.0193677	0.00385518	0.0131763	0.0249045	0.134242	0.0385598	0.140515	0.0495469	0.00679021	0.0090696	0.0168419	0.00665521	0	0.0170049	0.0100344	0.00335023	0.00135985	0.00640345	0.0185318	0.00972659	0.0101063	0.00579966
0.1.1.1.2.1	Actinomycetaceae	0.0010786	0.000472382	0	0	0	0	0.000602497	0.000473115	0.000550521	0	0.000477347	0	0.000415951	0	0	0.00035837	0.000957208	0	0	0	0.00032422	0	0
0.1.1.1.2.1.1	Actinomyces	0.0010786	0	0	0	0	0	0.000602497	0.000473115	0.000550521	0	0.000477347	0	0.000415951	0	0	0.00035837	0.000957208	0	0	0	0.00032422	0	0
0.1.1.1.2.1.2	Varibaculum	0	0.000472382	0	0	0	0	0	0	0	0	0	0	0	0	0	0	0	0	0	0	0	0	0
0.1.1.1.2.2	Actinomycetales_unclassified	0.000539299	0	0	0	0	0.00074579	0	0.00189246	0.000550521	0.000522324	0	0.00187132	0	0	0.00251924	0.00107511	0	0	0.000914779	0	0.00032422	0	0
0.1.1.1.2.2.1	Actinomycetales_unclassified	0.000539299	0	0	0	0	0.00074579	0	0.00189246	0.000550521	0.000522324	0	0.00187132	0	0	0.00251924	0.00107511	0	0	0.000914779	0	0.00032422	0	0
0.1.1.1.2.3	Corynebacteriaceae	0.0388295	0.0151162	0.00337328	0.0115951	0.0249045	0.126411	0.0379573	0.113075	0.0467943	0.00522324	0.00668286	0.00046783	0.00457546	0	0.00818753	0.00537555	0.00191442	0.000906569	0.0045739	0.0159373	0.00907815	0.00914376	0.00463973
0.1.1.1.2.3.1	Corynebacterium	0.0388295	0.0151162	0.00337328	0.0115951	0.0249045	0.126411	0.0379573	0.113075	0.0467943	0.00522324	0.00668286	0.00046783	0.00457546	0	0.00818753	0.00537555	0.00191442	0.000906569	0.0045739	0.0159373	0.00907815	0.00914376	0.00463973
0.1.1.1.2.4	Microbacteriaceae	0	0	0	0.000527051	0	0.00111869	0	0	0	0	0.000954695	0.00935659	0	0	0.0062981	0.00107511	0	0	0	0.000741271	0	0	0
0.1.1.1.2.4.1	Leucobacter	0	0	0	0.000527051	0	0.00111869	0	0	0	0	0	0.00608179	0	0	0.00125962	0	0	0	0	0	0	0	0
0.1.1.1.2.4.2	Microbacteriaceae_unclassified	0	0	0	0	0	0	0	0	0	0	0.000954695	0.00327481	0	0	0.00503848	0.00107511	0	0	0	0.000741271	0	0	0
0.1.1.1.2.5	Micrococcaceae	0.00431439	0.00377906	0.000481898	0.0010541	0	0.00596632	0	0.0250751	0.00165156	0.00104465	0.000954695	0.0046783	0.0016638	0	0	0.00215022	0.000478604	0.000453284	0.000914779	0.00185318	0	0.000962501	0.00115993
0.1.1.1.2.5.1	Arthrobacter	0	0	0.000481898	0	0	0.00074579	0	0.0236558	0	0	0	0.00374264	0.000415951	0	0	0.00035837	0	0	0	0.000370635	0	0	0
0.1.1.1.2.5.2	Rothia	0.00431439	0.00377906	0	0.0010541	0	0.00522053	0	0.00141935	0.00165156	0.00104465	0.000954695	0.000935659	0.00124785	0	0	0.00179185	0.000478604	0.000453284	0.000914779	0.00148254	0	0.000962501	0.00115993
0.1.1.1.2.6	Pseudonocardiaceae	0	0	0	0	0	0	0	0	0	0	0	0.00046783	0	0	0	0	0	0	0	0	0	0	0
0.1.1.1.2.6.1	Amycolatopsis	0	0	0	0	0	0	0	0	0	0	0	0.00046783	0	0	0	0	0	0	0	0	0	0	0
0.1.1.1.3	Bifidobacteriales	0	0.000944764	0.00144569	0.0021082	0	0	0	0	0.000550521	0.000522324	0.0195712	0	0.00499141	0.00133467	0.00188943	0.00035837	0.137838	0.0058927	0.00045739	0.00259445	0.00194532	0.000962501	0
0.1.1.1.3.1	Bifidobacteriaceae	0	0.000944764	0.00144569	0.0021082	0	0	0	0	0.000550521	0.000522324	0.0195712	0	0.00499141	0.00133467	0.00188943	0.00035837	0.137838	0.0058927	0.00045739	0.00259445	0.00194532	0.000962501	0
0.1.1.1.3.1.1	Bifidobacterium	0	0	0.00144569	0	0	0	0	0	0	0	0	0	0	0	0.00062981	0.00035837	0.134966	0	0	0	0	0.00048125	0
0.1.1.1.3.1.2	Metascardovia	0	0.000944764	0	0.0021082	0	0	0	0	0.000550521	0.000522324	0.0195712	0	0.00499141	0.00133467	0.00125962	0	0.00287162	0.0058927	0.00045739	0.00259445	0.00194532	0.00048125	0
0.1.1.1.4	Coriobacteriales	0.0738839	0.0590478	0.0255406	0.0943421	0.0959286	0.0689856	0.0554297	0.0794834	0.0638605	0.0632012	0.0391425	0.0500578	0.084854	0.032032	0.0403079	0.074541	0.0708334	0.0457817	0.0521424	0.141953	0.123528	0.0341688	0.0226187
0.1.1.1.4.1	Coriobacteriaceae	0.0738839	0.0590478	0.0255406	0.0943421	0.0959286	0.0689856	0.0554297	0.0794834	0.0638605	0.0632012	0.0391425	0.0500578	0.084854	0.032032	0.0403079	0.074541	0.0708334	0.0457817	0.0521424	0.141953	0.123528	0.0341688	0.0226187
0.1.1.1.4.1.1	Collinsella	0.0231898	0.0113372	0.00337328	0.00421641	0.0101463	0.00596632	0.00963995	0.0094623	0.00990938	0.00783486	0.000954695	0.00280698	0.00415951	0.002002	0.00125962	0.00752578	0.00909348	0.00997226	0.00594606	0.0111191	0.00518751	0.00240625	0.000579966
0.1.1.1.4.1.2	Coriobacteriaceae_unclassified	0.0318186	0.0330668	0.0163845	0.0748412	0.0627225	0.0570529	0.0409698	0.0610319	0.0462438	0.037085	0.0272088	0.0407012	0.0657202	0.0246914	0.0289713	0.0566225	0.0464246	0.0235708	0.0384207	0.113414	0.10991	0.0303188	0.0191389
0.1.1.1.4.1.3	Enterorhabdus	0.00323579	0.00566859	0.00144569	0.00421641	0.00553434	0.00261027	0.00301248	0.00425804	0.00275261	0.00626789	0.00859225	0.00561396	0.00873497	0.004004	0.0062981	0.00716741	0.00765766	0.00725255	0.0045739	0.00741271	0.00518751	0.00048125	0.00115993
0.1.1.1.4.1.4	Gordonibacter	0	0	0	0	0	0.000372895	0	0	0	0	0	0	0	0	0	0	0	0	0	0	0	0	0
0.1.1.1.4.1.5	Olsenella	0.0124039	0	0.00240949	0	0.0110687	0.00186448	0.000602497	0.00283869	0.00165156	0.00626789	0.000954695	0.000935659	0.00374356	0.000667334	0.00188943	0.00107511	0.00622185	0.00181314	0.00182956	0.00481826	0.0016211	0	0.000579966
0.1.1.1.4.1.6	Slackia	0.00323579	0.00897526	0.00192759	0.0110681	0.00645673	0.00111869	0.00120499	0.00189246	0.00330313	0.00574557	0.00143204	0	0.00249571	0.000667334	0.00188943	0.00215022	0.00143581	0.00317299	0.00137217	0.00518889	0.0016211	0.000962501	0.00115993
0.1.2	Bacteroidetes	51.7619	56.8304	53.1996	53.785	39.1416	33.6228	35.4051	40.6023	40.907	38.3924	30.6032	31.7263	45.0063	35.0737	27.9239	42.0289	33.1089	64.9874	51.7239	36.8856	37.0424	65.2455	56.5316
0.1.2.1	Bacteroidetes_unclassified	11.0945	2.69305	3.97999	4.36925	9.17686	11.0839	13.7954	11.8085	15.9459	2.74847	7.6366	16.8536	4.14578	5.8692	2.60427	16.503	3.98055	3.42411	6.70442	16.3194	21.4773	5.06949	3.53083
0.1.2.1.1	Bacteroidetes_unclassified	11.0945	2.69305	3.97999	4.36925	9.17686	11.0839	13.7954	11.8085	15.9459	2.74847	7.6366	16.8536	4.14578	5.8692	2.60427	16.503	3.98055	3.42411	6.70442	16.3194	21.4773	5.06949	3.53083
0.1.2.1.1.1	Bacteroidetes_unclassified	11.0945	2.69305	3.97999	4.36925	9.17686	11.0839	13.7954	11.8085	15.9459	2.74847	7.6366	16.8536	4.14578	5.8692	2.60427	16.503	3.98055	3.42411	6.70442	16.3194	21.4773	5.06949	3.53083
0.1.2.1.1.1.1	Bacteroidetes_unclassified	11.0945	2.69305	3.97999	4.36925	9.17686	11.0839	13.7954	11.8085	15.9459	2.74847	7.6366	16.8536	4.14578	5.8692	2.60427	16.503	3.98055	3.42411	6.70442	16.3194	21.4773	5.06949	3.53083
0.1.2.2	Bacteroidia	40.6642	54.1218	48.0861	49.3098	29.9565	22.4714	21.6079	28.7673	24.9601	35.6413	22.833	12.8789	40.7977	29.2039	17.0458	25.4536	29.1283	61.5619	44.9303	20.5425	15.5632	60.1746	52.9973
0.1.2.2.1	Bacteroidales	40.6642	54.1218	48.0861	49.3098	29.9565	22.4714	21.6079	28.7673	24.9601	35.6413	22.833	12.8789	40.7977	29.2039	17.0458	25.4536	29.1283	61.5619	44.9303	20.5425	15.5632	60.1746	52.9973
0.1.2.2.1.1	Bacteroidales_unclassified	3.6133	2.63967	1.44907	2.13825	4.06959	3.58576	6.72627	1.50593	5.1171	1.08643	4.76679	1.36279	1.32896	1.87387	0.82946	4.85807	0.886853	2.82124	1.81081	3.46803	3.70713	5.39145	6.02874
0.1.2.2.1.1.1	Bacteroidales_unclassified	3.6133	2.63967	1.44907	2.13825	4.06959	3.58576	6.72627	1.50593	5.1171	1.08643	4.76679	1.36279	1.32896	1.87387	0.82946	4.85807	0.886853	2.82124	1.81081	3.46803	3.70713	5.39145	6.02874
0.1.2.2.1.2	Marinilabiaceae	0.000539299	0.000472382	0	0	0.00092239	0.00074579	0	0	0	0	0.000477347	0.00046783	0	0.002002	0	0.00107511	0	0	0	0	0.000972659	0.00048125	0
0.1.2.2.1.2.1	Marinilabiaceae_unclassified	0.000539299	0.000472382	0	0	0	0.000372895	0	0	0	0	0	0	0	0.000667334	0	0.00035837	0	0	0	0	0.000648439	0	0
0.1.2.2.1.2.2	Anaerophaga	0	0	0	0	0.00092239	0.000372895	0	0	0	0	0.000477347	0.00046783	0	0.00133467	0	0.000716741	0	0	0	0	0.00032422	0.00048125	0
0.1.2.2.1.3	Porphyromonadaceae	1.71551	3.52208	2.40997	4.02193	2.75979	2.87017	2.68955	12.1151	4.8044	3.59672	0.90696	3.01516	5.38864	0.780113	0.752623	6.79255	2.52799	2.59097	2.00199	1.16268	1.11207	1.71999	2.63594
0.1.2.2.1.3.1	Porphyromonadaceae_unclassified	1.49925	3.45784	1.80712	3.94181	2.63527	2.83512	2.64858	12.0635	4.76201	3.54397	0.811013	2.93844	5.30213	0.739406	0.672637	6.60011	2.3734	2.53431	1.8753	1.03296	1.01448	1.65839	2.56519
0.1.2.2.1.3.2	Barnesiella	0.108399	0.00141715	0.521895	0.0021082	0	0	0.00421748	0.000473115	0.00165156	0.00679021	0	0	0	0	0	0	0.0880631	0	0.00274434	0.0522596	0.00032422	0.0178063	0.0144991
0.1.2.2.1.3.3	Butyricimonas	0.0355937	0.0354287	0.0520449	0.0321501	0.0857823	0.0104411	0.0138574	0.020344	0.00990938	0.0198483	0.0358011	0.0416368	0.0519939	0.0286954	0.0144856	0.0268778	0.0210586	0.0249306	0.0686084	0.0326159	0.0415001	0.0202125	0.0226187
0.1.2.2.1.3.4	Dysgonomonas	0	0.000472382	0.000481898	0.00737871	0	0.000372895	0	0	0	0	0	0.00046783	0.000415951	0	0.0440867	0.00107511	0	0	0.00182956	0	0	0	0
0.1.2.2.1.3.5	Parabacteroides	0.0717267	0.0245639	0.028432	0.0384747	0.0387404	0.0234924	0.0210874	0.0302794	0.0269755	0.0250716	0.0601458	0.0346194	0.034108	0.012012	0.0214135	0.164492	0.0454674	0.0317299	0.0535146	0.0444762	0.0557658	0.0235813	0.033638
0.1.2.2.1.3.6	Porphyromonas	0.000539299	0.00236191	0	0	0	0.00074579	0.00180749	0.000473115	0.00385365	0.00104465	0	0	0	0	0	0	0	0	0	0.000370635	0	0	0
0.1.2.2.1.4	Prevotellaceae	35.0663	47.8528	43.644	43.0764	22.9915	15.8428	12.1361	14.9211	14.9819	30.8761	17.0637	8.46444	34.0414	26.4611	15.4133	13.7052	25.6891	56.128	40.7873	15.8587	10.7009	52.6012	44.1481
0.1.2.2.1.4.1	Prevotellaceae_unclassified	5.07318	4.49235	4.47008	6.05371	2.32166	4.40352	2.1726	1.83238	2.97171	1.85007	3.4517	1.01753	3.8542	0.750751	0.471098	1.07834	4.80662	6.91803	1.33603	2.49845	2.62423	9.7843	6.15286
0.1.2.2.1.4.2	Hallella	0.000539299	0	0	0	0	0	0	0	0	0	0	0	0	0	0	0	0	0	0	0	0	0	0
0.1.2.2.1.4.3	Paraprevotella	2.76175	2.26082	1.23992	1.60803	3.00053	2.20008	1.03629	1.47328	1.21115	1.21806	1.04587	2.55856	2.56766	1.2339	0.434569	3.07338	0.348902	4.13259	3.11071	1.48958	1.39025	1.90335	2.57679
0.1.2.2.1.4.4	Prevotella	27.2308	41.0996	37.934	35.4147	17.6693	9.23922	8.92659	11.6155	10.799	27.808	12.5652	4.88835	27.6196	24.4765	14.5077	9.55343	20.5335	45.0773	36.3405	11.8703	6.68638	40.9135	35.4185
0.1.2.2.1.4.5	Xylanibacter	0	0	0	0	0	0	0.000602497	0	0	0	0.000954695	0	0	0	0	0	0	0	0	0.000370635	0	0	0
0.1.2.2.1.5	Rikenellaceae	0.00808948	0.0614097	0.555146	0.0316231	0.0774808	0.0648837	0.0397648	0.137677	0.0280766	0.00522324	0.0873546	0.00935659	0.00540736	0.0347014	0.0157453	0.0777663	0.00191442	0.00181314	0.316514	0.035581	0.0269102	0.44275	0.16181
0.1.2.2.1.5.1	Rikenellaceae_unclassified	0	0	0	0	0	0	0	0	0	0	0	0	0	0	0	0	0	0	0	0	0	0.00048125	0
0.1.2.2.1.5.2	Alistipes	0.00808948	0.0614097	0.555146	0.0316231	0.0774808	0.0648837	0.0397648	0.137677	0.0280766	0.00522324	0.0873546	0.00935659	0.00540736	0.0347014	0.0157453	0.0777663	0.00191442	0.00181314	0.316514	0.035581	0.0269102	0.442269	0.16181
0.1.2.2.1.6	Bacteroidaceae	0.260481	0.0453487	0.0279501	0.041637	0.0571882	0.107021	0.0162674	0.0875263	0.0286271	0.0767816	0.00763756	0.0266663	0.0332761	0.0520521	0.0346396	0.0189936	0.0224944	0.0199445	0.0137217	0.0174199	0.0152383	0.0187688	0.0226187
0.1.2.2.1.6.1	Bacteroides	0.260481	0.0453487	0.0279501	0.041637	0.0571882	0.107021	0.0162674	0.0875263	0.0286271	0.0767816	0.00763756	0.0266663	0.0332761	0.0520521	0.0346396	0.0189936	0.0224944	0.0199445	0.0137217	0.0174199	0.0152383	0.0187688	0.0226187
0.1.2.3	Sphingobacteria	0.000539299	0.00377906	0.0101198	0.0332042	0.00184478	0.00932238	0.00120499	0.00236558	0	0.00261162	0.00572817	0.491221	0.00124785	0.000667334	0.0207837	0.0186353	0	0.000453284	0.0274434	0.00259445	0.00032422	0.00048125	0.00289983
0.1.2.3.1	Sphingobacteriales	0.000539299	0.00377906	0.0101198	0.0332042	0.00184478	0.00932238	0.00120499	0.00236558	0	0.00261162	0.00572817	0.491221	0.00124785	0.000667334	0.0207837	0.0186353	0	0.000453284	0.0274434	0.00259445	0.00032422	0.00048125	0.00289983
0.1.2.3.1.1	Sphingobacteriales_unclassified	0.000539299	0	0	0	0.00184478	0	0.00120499	0	0	0.00261162	0	0	0	0	0	0	0	0	0	0	0	0	0.00231986
0.1.2.3.1.1.1	Sphingobacteriales_unclassified	0.000539299	0	0	0	0.00184478	0	0.00120499	0	0	0.00261162	0	0	0	0	0	0	0	0	0	0	0	0	0.00231986
0.1.2.3.1.2	Chitinophagaceae	0	0	0	0	0	0	0	0	0	0	0	0	0	0	0	0	0	0	0	0.000370635	0	0	0
0.1.2.3.1.2.1	Chitinophagaceae_unclassified	0	0	0	0	0	0	0	0	0	0	0	0	0	0	0	0	0	0	0	0.000370635	0	0	0
0.1.2.3.1.3	Sphingobacteriaceae	0	0.00377906	0.0101198	0.0332042	0	0.00932238	0	0.00236558	0	0	0.00572817	0.491221	0.00124785	0.000667334	0.0207837	0.0186353	0	0.000453284	0.0274434	0.00222381	0.00032422	0.00048125	0.000579966
0.1.2.3.1.3.1	Pedobacter	0	0	0	0.000527051	0	0.000372895	0	0	0	0	0	0.00888876	0	0	0	0	0	0	0	0	0	0	0
0.1.2.3.1.3.2	Sphingobacteriaceae_unclassified	0	0.000472382	0	0.000527051	0	0	0	0	0	0	0	0	0	0	0	0	0	0	0	0	0	0	0
0.1.2.3.1.3.3	Sphingobacterium	0	0.00330668	0.0101198	0.0321501	0	0.00894948	0	0.00236558	0	0	0.00572817	0.482332	0.00124785	0.000667334	0.0207837	0.0186353	0	0.000453284	0.0274434	0.00222381	0.00032422	0.00048125	0.000579966
0.1.2.4	Flavobacteria	0.00269649	0.0118096	1.1233	0.072733	0.00645673	0.0581716	0.000602497	0.0241289	0.00110104	0	0.127929	1.50267	0.0615607	0	8.25303	0.0537555	0	0.000906569	0.0617476	0.0211262	0.0016211	0.000962501	0.000579966
0.1.2.4.1	Flavobacteriales	0.00269649	0.0118096	1.1233	0.072733	0.00645673	0.0581716	0.000602497	0.0241289	0.00110104	0	0.127929	1.50267	0.0615607	0	8.25303	0.0537555	0	0.000906569	0.0617476	0.0211262	0.0016211	0.000962501	0.000579966
0.1.2.4.1.1	Cryomorphaceae	0	0	0	0.000527051	0	0	0	0	0	0	0	0	0	0	0	0	0	0	0	0	0	0	0
0.1.2.4.1.1.1	Cryomorphaceae_unclassified	0	0	0	0.000527051	0	0	0	0	0	0	0	0	0	0	0	0	0	0	0	0	0	0	0
0.1.2.4.1.2	Flavobacteriaceae	0.00269649	0.0118096	1.1233	0.072206	0.00645673	0.0581716	0.000602497	0.0241289	0.00110104	0	0.127929	1.50267	0.0615607	0	8.25303	0.0537555	0	0.000906569	0.0617476	0.0211262	0.0016211	0.000962501	0.000579966
0.1.2.4.1.2.1	Chryseobacterium	0.000539299	0.00283429	1.03704	0.00895987	0	0.00186448	0	0.00804296	0	0	0	0.000935659	0	0	0	0	0	0	0.00137217	0.0166786	0	0	0
0.1.2.4.1.2.2	Cloacibacterium	0	0	0.0110836	0	0	0	0	0	0	0	0	0	0	0	0	0	0	0	0	0	0	0	0
0.1.2.4.1.2.3	Empedobacter	0	0.000472382	0.0467441	0.000527051	0	0	0	0	0	0	0	0.000935659	0	0	0.00251924	0	0	0	0	0.00111191	0	0	0
0.1.2.4.1.2.4	Flavobacteriaceae_unclassified	0.000539299	0.00283429	0.000481898	0.0110681	0.00092239	0.00223737	0	0.00094623	0	0	0.00668286	0.0650283	0	0	0.00944715	0.00250859	0	0	0.00137217	0.000370635	0.000648439	0.00048125	0
0.1.2.4.1.2.5	Flavobacterium	0	0	0.000481898	0.00895987	0	0.000372895	0	0	0	0	0.000954695	0.0776597	0	0	0.00188943	0.00322533	0	0	0.0150939	0	0	0	0
0.1.2.4.1.2.6	Myroides	0	0	0	0.0010541	0.00092239	0	0	0	0.00110104	0	0.0615778	0.225494	0.00124785	0	6.15262	0.0154099	0	0.000453284	0.00503129	0	0	0.00048125	0.000579966
0.1.2.4.1.2.7	Soonwooa	0	0	0.0120474	0	0	0.0223737	0	0.00804296	0	0	0	0	0	0	0	0	0	0	0	0	0	0	0
0.1.2.4.1.2.8	Wautersiella	0.0016179	0.00566859	0.0154207	0.041637	0.00461195	0.0313232	0.000602497	0.00709673	0	0	0.0587137	1.13262	0.0603129	0	2.08656	0.0326117	0	0.000453284	0.0388781	0.00296508	0.000972659	0	0
0.1.3	Deferribacteres	0	0	0	0	0	0	0	0	0	0	0	0.00046783	0	0	0	0	0	0	0	0	0	0.00048125	0
0.1.3.1	Deferribacteres	0	0	0	0	0	0	0	0	0	0	0	0.00046783	0	0	0	0	0	0	0	0	0	0.00048125	0
0.1.3.1.1	Deferribacterales	0	0	0	0	0	0	0	0	0	0	0	0.00046783	0	0	0	0	0	0	0	0	0	0.00048125	0
0.1.3.1.1.1	Deferribacteraceae	0	0	0	0	0	0	0	0	0	0	0	0.00046783	0	0	0	0	0	0	0	0	0	0.00048125	0
0.1.3.1.1.1.1	Mucispirillum	0	0	0	0	0	0	0	0	0	0	0	0.00046783	0	0	0	0	0	0	0	0	0	0.00048125	0
0.1.4	Elusimicrobia	0.0226505	0.00236191	0.0192759	0.00263525	0.016603	0.00223737	0.0494047	0.00094623	0.0242229	0.00261162	0.02339	0.0514613	0.313627	0.902903	0.347655	0.04838	0.00143581	0	0.000914779	0.394356	0.617314	0.0428313	0.0127592
0.1.4.1	Elusimicrobia	0.0226505	0.00236191	0.0192759	0.00263525	0.016603	0.00223737	0.0494047	0.00094623	0.0242229	0.00261162	0.02339	0.0514613	0.313627	0.902903	0.347655	0.04838	0.00143581	0	0.000914779	0.394356	0.617314	0.0428313	0.0127592
0.1.4.1.1	Elusimicrobiales	0.0226505	0.00236191	0.0192759	0.00263525	0.016603	0.00223737	0.0494047	0.00094623	0.0242229	0.00261162	0.02339	0.0514613	0.313627	0.902903	0.347655	0.04838	0.00143581	0	0.000914779	0.394356	0.617314	0.0428313	0.0127592
0.1.4.1.1.1	Elusimicrobiaceae	0.0226505	0.00236191	0.0192759	0.00263525	0.016603	0.00223737	0.0494047	0.00094623	0.0242229	0.00261162	0.02339	0.0514613	0.313627	0.902903	0.347655	0.04838	0.00143581	0	0.000914779	0.394356	0.617314	0.0428313	0.0127592
0.1.4.1.1.1.1	Elusimicrobium	0.0226505	0.00236191	0.0192759	0.00263525	0.016603	0.00223737	0.0494047	0.00094623	0.0242229	0.00261162	0.02339	0.0514613	0.313627	0.902903	0.347655	0.04838	0.00143581	0	0.000914779	0.394356	0.617314	0.0428313	0.0127592
0.1.5	Fibrobacteres	0.29985	0.187536	0.40624	1.18903	1.22401	0.0962069	0.851328	1.08154	0.649615	1.25358	3.87654	0.508531	0.735401	0.635969	0.176977	0.271286	0.299128	0.117854	0.386494	1.62116	2.52567	0.207419	1.57577
0.1.5.1	Fibrobacteria	0.29985	0.187536	0.40624	1.18903	1.22401	0.0962069	0.851328	1.08154	0.649615	1.25358	3.87654	0.508531	0.735401	0.635969	0.176977	0.271286	0.299128	0.117854	0.386494	1.62116	2.52567	0.207419	1.57577
0.1.5.1.1	Fibrobacterales	0.29985	0.187536	0.40624	1.18903	1.22401	0.0962069	0.851328	1.08154	0.649615	1.25358	3.87654	0.508531	0.735401	0.635969	0.176977	0.271286	0.299128	0.117854	0.386494	1.62116	2.52567	0.207419	1.57577
0.1.5.1.1.1	Fibrobacteraceae	0.29985	0.187536	0.40624	1.18903	1.22401	0.0962069	0.851328	1.08154	0.649615	1.25358	3.87654	0.508531	0.735401	0.635969	0.176977	0.271286	0.299128	0.117854	0.386494	1.62116	2.52567	0.207419	1.57577
0.1.5.1.1.1.1	Fibrobacter	0.29985	0.187536	0.40624	1.18903	1.22401	0.0962069	0.851328	1.08154	0.649615	1.25358	3.87654	0.508531	0.735401	0.635969	0.176977	0.271286	0.299128	0.117854	0.386494	1.62116	2.52567	0.207419	1.57577
0.1.6	Fusobacteria	0.0226505	0.000944764	0.00626467	0.000527051	0.00553434	0.00447474	0.000602497	0.00094623	0.00275261	0.000522324	0.0171845	0.000935659	0.000831902	0.00133467	0.00188943	0.00107511	0.000957208	0	0.000914779	0.000741271	0.000648439	0	0.000579966
0.1.6.1	Fusobacteria	0.0226505	0.000944764	0.00626467	0.000527051	0.00553434	0.00447474	0.000602497	0.00094623	0.00275261	0.000522324	0.0171845	0.000935659	0.000831902	0.00133467	0.00188943	0.00107511	0.000957208	0	0.000914779	0.000741271	0.000648439	0	0.000579966
0.1.6.1.1	Fusobacteriales	0.0226505	0.000944764	0.00626467	0.000527051	0.00553434	0.00447474	0.000602497	0.00094623	0.00275261	0.000522324	0.0171845	0.000935659	0.000831902	0.00133467	0.00188943	0.00107511	0.000957208	0	0.000914779	0.000741271	0.000648439	0	0.000579966
0.1.6.1.1.1	Fusobacteriaceae	0.0221112	0.000944764	0.00578277	0	0.00368956	0.00372895	0.000602497	0.000473115	0.00275261	0	0.0133657	0.000935659	0.000831902	0.00133467	0.00188943	0.00107511	0.000957208	0	0.000914779	0.000370635	0.000648439	0	0.000579966
0.1.6.1.1.1.1	Fusobacterium	0.0221112	0.000944764	0.00578277	0	0.00368956	0.00372895	0.000602497	0.000473115	0.00275261	0	0.0133657	0.000935659	0.000831902	0.00133467	0.00188943	0.00107511	0.000957208	0	0.000914779	0.000370635	0.000648439	0	0.000579966
0.1.6.1.1.2	Leptotrichiaceae	0.000539299	0	0.000481898	0.000527051	0.00184478	0.00074579	0	0.000473115	0	0.000522324	0.00381878	0	0	0	0	0	0	0	0	0.000370635	0	0	0
0.1.6.1.1.2.1	Leptotrichiaceae_unclassified	0	0	0	0	0.00092239	0	0	0	0	0	0.000477347	0	0	0	0	0	0	0	0	0	0	0	0
0.1.6.1.1.2.2	Leptotrichia	0.000539299	0	0.000481898	0.000527051	0.00092239	0.00074579	0	0.000473115	0	0.000522324	0.00334143	0	0	0	0	0	0	0	0	0.000370635	0	0	0
0.1.7	Lentisphaerae	0.000539299	0.000944764	0	0.000527051	0.174332	0.00149158	0.0234974	0.000473115	0.0275261	0.000522324	0.0100243	0.00233915	0.00207975	0	0	0	0.00191442	0	0.00182956	0.00148254	0.000648439	0.00144375	0
0.1.7.1	Lentisphaeria	0.000539299	0.000944764	0	0.000527051	0.174332	0.00149158	0.0234974	0.000473115	0.0275261	0.000522324	0.0100243	0.00233915	0.00207975	0	0	0	0.00191442	0	0.00182956	0.00148254	0.000648439	0.00144375	0
0.1.7.1.1	Victivallales	0.000539299	0.000944764	0	0.000527051	0.174332	0.00149158	0.0234974	0.000473115	0.0275261	0.000522324	0.0100243	0.00233915	0.00207975	0	0	0	0.00191442	0	0.00182956	0.00148254	0.000648439	0.00144375	0
0.1.7.1.1.1	Victivallaceae	0.000539299	0.000944764	0	0.000527051	0.174332	0.00149158	0.0234974	0.000473115	0.0275261	0.000522324	0.0100243	0.00233915	0.00207975	0	0	0	0.00191442	0	0.00182956	0.00148254	0.000648439	0.00144375	0
0.1.7.1.1.1.1	Victivallis	0.000539299	0.000944764	0	0.000527051	0.174332	0.00149158	0.0234974	0.000473115	0.0275261	0.000522324	0.0100243	0.00233915	0.00207975	0	0	0	0.00191442	0	0.00182956	0.00148254	0.000648439	0.00144375	0
0.1.8	Planctomycetes	0	0	0	0	0	0	0	0	0	0	0.000477347	0	0	0	0	0	0	0	0	0	0	0	0
0.1.8.1	Planctomycetacia	0	0	0	0	0	0	0	0	0	0	0.000477347	0	0	0	0	0	0	0	0	0	0	0	0
0.1.8.1.1	Planctomycetales	0	0	0	0	0	0	0	0	0	0	0.000477347	0	0	0	0	0	0	0	0	0	0	0	0
0.1.8.1.1.1	Planctomycetaceae	0	0	0	0	0	0	0	0	0	0	0.000477347	0	0	0	0	0	0	0	0	0	0	0	0
0.1.8.1.1.1.1	Planctomycetaceae_unclassified	0	0	0	0	0	0	0	0	0	0	0.000477347	0	0	0	0	0	0	0	0	0	0	0	0
0.1.9	Proteobacteria	3.84358	10.4907	9.49916	5.4808	3.29109	34.8262	2.85523	6.09987	6.04748	1.18306	3.64932	23.2291	3.79888	1.08775	25.4594	3.50952	1.14099	1.69936	4.08129	1.78276	0.949639	2.92552	2.08034
0.1.9.1	Proteobacteria_unclassified	0.0674123	0.0514897	0.0337328	0.0632461	0.216762	0.0786808	0.194606	0.0402148	0.146989	0.110733	0.505034	0.72654	0.259137	0.365699	0.139188	0.259102	0.0306307	0.110148	0.144535	0.721627	0.12677	0.0745938	0.0643762
0.1.9.1.1	Proteobacteria_unclassified	0.0674123	0.0514897	0.0337328	0.0632461	0.216762	0.0786808	0.194606	0.0402148	0.146989	0.110733	0.505034	0.72654	0.259137	0.365699	0.139188	0.259102	0.0306307	0.110148	0.144535	0.721627	0.12677	0.0745938	0.0643762
0.1.9.1.1.1	Proteobacteria_unclassified	0.0674123	0.0514897	0.0337328	0.0632461	0.216762	0.0786808	0.194606	0.0402148	0.146989	0.110733	0.505034	0.72654	0.259137	0.365699	0.139188	0.259102	0.0306307	0.110148	0.144535	0.721627	0.12677	0.0745938	0.0643762
0.1.9.1.1.1.1	Proteobacteria_unclassified	0.0674123	0.0514897	0.0337328	0.0632461	0.216762	0.0786808	0.194606	0.0402148	0.146989	0.110733	0.505034	0.72654	0.259137	0.365699	0.139188	0.259102	0.0306307	0.110148	0.144535	0.721627	0.12677	0.0745938	0.0643762
0.1.9.2	Alphaproteobacteria	0.0113253	0.00472382	0.00867416	0.0700978	0.938993	0.00820369	0.235576	0.00756984	0.0511985	0.00261162	0.0362784	0.171226	0.00332761	0.00800801	0.0176347	0.0150516	0	0.000906569	0.150939	0.0403992	0.0541447	0.00673751	0.0121793
0.1.9.2.1	Alphaproteobacteria_unclassified	0.00970738	0.00188953	0.00240949	0.0142304	0.935304	0.000372895	0.234974	0.00378492	0.0511985	0.00261162	0.0338917	0.0322802	0.00291166	0.00800801	0.00314905	0.00143348	0	0.000453284	0.144992	0.0385461	0.053172	0.00673751	0.0115993
0.1.9.2.1.1	Alphaproteobacteria_unclassified	0.00970738	0.00188953	0.00240949	0.0142304	0.935304	0.000372895	0.234974	0.00378492	0.0511985	0.00261162	0.0338917	0.0322802	0.00291166	0.00800801	0.00314905	0.00143348	0	0.000453284	0.144992	0.0385461	0.053172	0.00673751	0.0115993
0.1.9.2.1.1.1	Alphaproteobacteria_unclassified	0.00970738	0.00188953	0.00240949	0.0142304	0.935304	0.000372895	0.234974	0.00378492	0.0511985	0.00261162	0.0338917	0.0322802	0.00291166	0.00800801	0.00314905	0.00143348	0	0.000453284	0.144992	0.0385461	0.053172	0.00673751	0.0115993
0.1.9.2.2	Caulobacterales	0	0.00141715	0.00337328	0.0158115	0	0.00111869	0	0.00094623	0	0	0.00143204	0.108536	0	0	0.0062981	0.00716741	0	0	0	0.000370635	0.00032422	0	0
0.1.9.2.2.1	Caulobacteraceae	0	0.00141715	0.00337328	0.0158115	0	0.00111869	0	0.00094623	0	0	0.00143204	0.108536	0	0	0.0062981	0.00716741	0	0	0	0.000370635	0.00032422	0	0
0.1.9.2.2.1.1	Brevundimonas	0	0.00141715	0.00337328	0.0147574	0	0.00111869	0	0.00094623	0	0	0.00143204	0.108536	0	0	0.0062981	0.00716741	0	0	0	0.000370635	0.00032422	0	0
0.1.9.2.2.1.2	Caulobacter	0	0	0	0.0010541	0	0	0	0	0	0	0	0	0	0	0	0	0	0	0	0	0	0	0
0.1.9.2.3	Rhizobiales	0.0016179	0	0.000481898	0.00368936	0.00092239	0.00372895	0.000602497	0.00283869	0	0	0.000477347	0.00842093	0.000415951	0	0.00251924	0.000716741	0	0.000453284	0.00137217	0.00111191	0.00032422	0	0
0.1.9.2.3.1	Aurantimonadaceae	0	0	0	0.000527051	0	0	0	0	0	0	0	0	0	0	0	0	0	0	0	0	0	0	0
0.1.9.2.3.1.1	Aurantimonadaceae_unclassified	0	0	0	0.000527051	0	0	0	0	0	0	0	0	0	0	0	0	0	0	0	0	0	0	0
0.1.9.2.3.2	Beijerinckiaceae	0	0	0	0	0	0	0	0	0	0	0	0.00046783	0	0	0	0	0	0	0	0	0	0	0
0.1.9.2.3.2.1	Chelatococcus	0	0	0	0	0	0	0	0	0	0	0	0.00046783	0	0	0	0	0	0	0	0	0	0	0
0.1.9.2.3.3	Bradyrhizobiaceae	0	0	0	0.000527051	0	0	0	0.000473115	0	0	0	0	0	0	0	0	0	0	0	0	0	0	0
0.1.9.2.3.3.1	Bosea	0	0	0	0	0	0	0	0.000473115	0	0	0	0	0	0	0	0	0	0	0	0	0	0	0
0.1.9.2.3.3.2	Bradyrhizobium	0	0	0	0.000527051	0	0	0	0	0	0	0	0	0	0	0	0	0	0	0	0	0	0	0
0.1.9.2.3.4	Brucellaceae	0	0	0	0.00158115	0	0.00186448	0	0	0	0	0	0.00654962	0	0	0.00125962	0.00035837	0	0	0	0.000741271	0.00032422	0	0
0.1.9.2.3.4.1	Ochrobactrum	0	0	0	0.0010541	0	0.00074579	0	0	0	0	0	0	0	0	0	0	0	0	0	0	0	0	0
0.1.9.2.3.4.2	Pseudochrobactrum	0	0	0	0.000527051	0	0.00111869	0	0	0	0	0	0.00654962	0	0	0.00125962	0.00035837	0	0	0	0.000741271	0.00032422	0	0
0.1.9.2.3.5	Hyphomicrobiaceae	0.000539299	0	0	0	0	0.00111869	0	0	0	0	0.000477347	0	0	0	0	0	0	0.000453284	0.00045739	0.000370635	0	0	0
0.1.9.2.3.5.1	Devosia	0	0	0	0	0	0.00111869	0	0	0	0	0	0	0	0	0	0	0	0	0.00045739	0.000370635	0	0	0
0.1.9.2.3.5.2	Gemmiger	0.000539299	0	0	0	0	0	0	0	0	0	0	0	0	0	0	0	0	0.000453284	0	0	0	0	0
0.1.9.2.3.5.3	Hyphomicrobiaceae_unclassified	0	0	0	0	0	0	0	0	0	0	0.000477347	0	0	0	0	0	0	0	0	0	0	0	0
0.1.9.2.3.6	Rhizobiaceae	0.0010786	0	0.000481898	0.0010541	0.00092239	0.000372895	0	0.00236558	0	0	0	0.00140349	0.000415951	0	0.00125962	0.00035837	0	0	0.000914779	0	0	0	0
0.1.9.2.3.6.1	Rhizobium	0.0010786	0	0.000481898	0.0010541	0.00092239	0.000372895	0	0.00236558	0	0	0	0.00140349	0.000415951	0	0.00125962	0.00035837	0	0	0.000914779	0	0	0	0
0.1.9.2.3.7	Rhizobiales_unclassified	0	0	0	0	0	0.000372895	0.000602497	0	0	0	0	0	0	0	0	0	0	0	0	0	0	0	0
0.1.9.2.3.7.1	Rhizobiales_unclassified	0	0	0	0	0	0.000372895	0.000602497	0	0	0	0	0	0	0	0	0	0	0	0	0	0	0	0
0.1.9.2.4	Rhodobacterales	0	0	0.000481898	0.00316231	0.00276717	0.00223737	0	0	0	0	0.000477347	0.0210523	0	0	0.00566829	0.00143348	0	0	0.00411651	0	0	0	0
0.1.9.2.4.1	Rhodobacteraceae	0	0	0.000481898	0.00316231	0.00276717	0.00223737	0	0	0	0	0.000477347	0.0210523	0	0	0.00566829	0.00143348	0	0	0.00411651	0	0	0	0
0.1.9.2.4.1.1	Rhodobacteraceae_unclassified	0	0	0.000481898	0.00316231	0.00276717	0.00223737	0	0	0	0	0.000477347	0.0210523	0	0	0.00566829	0.00143348	0	0	0.00411651	0	0	0	0
0.1.9.2.5	Rhodospirillales	0	0.000944764	0	0.0316231	0	0	0	0	0	0	0	0	0	0	0	0.00250859	0	0	0	0.000370635	0.00032422	0	0.000579966
0.1.9.2.5.1	Acetobacteraceae	0	0.000944764	0	0.030569	0	0	0	0	0	0	0	0	0	0	0	0.00250859	0	0	0	0.000370635	0.00032422	0	0.000579966
0.1.9.2.5.1.1	Acetobacter	0	0	0	0	0	0	0	0	0	0	0	0	0	0	0	0	0	0	0	0	0.00032422	0	0.000579966
0.1.9.2.5.1.2	Gluconobacter	0	0.000944764	0	0.030569	0	0	0	0	0	0	0	0	0	0	0	0.00250859	0	0	0	0.000370635	0	0	0
0.1.9.2.5.2	Rhodospirillaceae	0	0	0	0.0010541	0	0	0	0	0	0	0	0	0	0	0	0	0	0	0	0	0	0	0
0.1.9.2.5.2.1	Novispirillum	0	0	0	0.0010541	0	0	0	0	0	0	0	0	0	0	0	0	0	0	0	0	0	0	0
0.1.9.2.6	Sphingomonadales	0	0.000472382	0.00192759	0.00158115	0	0.00074579	0	0	0	0	0	0.000935659	0	0	0	0.00179185	0	0	0.00045739	0	0	0	0
0.1.9.2.6.1	Sphingomonadaceae	0	0.000472382	0.00192759	0.0010541	0	0.000372895	0	0	0	0	0	0.000935659	0	0	0	0.00179185	0	0	0.00045739	0	0	0	0
0.1.9.2.6.1.1	Novosphingobium	0	0	0	0.000527051	0	0	0	0	0	0	0	0	0	0	0	0	0	0	0	0	0	0	0
0.1.9.2.6.1.2	Sphingomonas	0	0.000472382	0	0	0	0	0	0	0	0	0	0	0	0	0	0	0	0	0	0	0	0	0
0.1.9.2.6.1.3	Sphingopyxis	0	0	0.00192759	0.000527051	0	0.000372895	0	0	0	0	0	0.000935659	0	0	0	0.00179185	0	0	0.00045739	0	0	0	0
0.1.9.2.6.2	Sphingomonadales_unclassified	0	0	0	0.000527051	0	0.000372895	0	0	0	0	0	0	0	0	0	0	0	0	0	0	0	0	0
0.1.9.2.6.2.1	Sphingomonadales_unclassified	0	0	0	0.000527051	0	0.000372895	0	0	0	0	0	0	0	0	0	0	0	0	0	0	0	0	0
0.1.9.3	Betaproteobacteria	0.569499	0.124709	0.494909	0.359449	0.778497	0.15848	0.308478	0.129634	0.2114	0.333765	0.283544	1.84746	0.264961	0.286286	4.72861	0.28813	0.382405	0.357641	0.384207	0.212003	0.162434	0.378263	0.292303
0.1.9.3.1	Betaproteobacteria_unclassified	0.520423	0.0888078	0.0578277	0.152318	0.615234	0.0835285	0.261484	0.0922575	0.191581	0.187514	0.245357	1.21636	0.219622	0.211545	2.15899	0.160908	0.228773	0.226642	0.338926	0.143065	0.154004	0.328213	0.219807
0.1.9.3.1.1	Betaproteobacteria_unclassified	0.520423	0.0888078	0.0578277	0.152318	0.615234	0.0835285	0.261484	0.0922575	0.191581	0.187514	0.245357	1.21636	0.219622	0.211545	2.15899	0.160908	0.228773	0.226642	0.338926	0.143065	0.154004	0.328213	0.219807
0.1.9.3.1.1.1	Betaproteobacteria_unclassified	0.520423	0.0888078	0.0578277	0.152318	0.615234	0.0835285	0.261484	0.0922575	0.191581	0.187514	0.245357	1.21636	0.219622	0.211545	2.15899	0.160908	0.228773	0.226642	0.338926	0.143065	0.154004	0.328213	0.219807
0.1.9.3.2	Burkholderiales	0.0485369	0.035901	0.43419	0.206604	0.163263	0.0738332	0.0469947	0.0373761	0.0198188	0.143117	0.0367558	0.631102	0.0453386	0.0734067	2.56711	0.126863	0.152675	0.130999	0.0452816	0.0674556	0.00745705	0.0495688	0.0719157
0.1.9.3.2.1	Alcaligenaceae	0	0	0	0	0	0	0.000602497	0	0.000550521	0.000522324	0	0.00187132	0	0	0	0.00035837	0	0	0.00045739	0	0	0	0
0.1.9.3.2.1.1	Alcaligenaceae_unclassified	0	0	0	0	0	0	0	0	0	0	0	0.00187132	0	0	0	0.00035837	0	0	0	0	0	0	0
0.1.9.3.2.1.2	Bordetella	0	0	0	0	0	0	0.000602497	0	0.000550521	0.000522324	0	0	0	0	0	0	0	0	0.00045739	0	0	0	0
0.1.9.3.2.2	Burkholderiales_unclassified	0.0350544	0.0255086	0.0645743	0.0221361	0.110687	0.00298316	0.0132549	0.0113548	0.00275261	0.0778263	0.0243447	0.0243271	0.0366037	0.048048	0.0296011	0.0189936	0.119651	0.130546	0.0205825	0.0555953	0.00356641	0.0452375	0.0365378
0.1.9.3.2.2.1	Burkholderiales_unclassified	0.0350544	0.0255086	0.0645743	0.0221361	0.110687	0.00298316	0.0132549	0.0113548	0.00275261	0.0778263	0.0243447	0.0243271	0.0366037	0.048048	0.0296011	0.0189936	0.119651	0.130546	0.0205825	0.0555953	0.00356641	0.0452375	0.0365378
0.1.9.3.2.3	Comamonadaceae	0.0016179	0.00614097	0.35564	0.0838011	0.0498091	0.0410185	0	0.0108817	0.000550521	0.000522324	0.012411	0.599758	0.00707117	0.00133467	2.52113	0.102494	0.000478604	0.000453284	0.0182956	0.0114897	0.00356641	0.001925	0.00115993
0.1.9.3.2.3.1	Comamonadaceae_unclassified	0	0.00377906	0.0303595	0.0711519	0.0285941	0.00857659	0	0.00283869	0	0	0.00286408	0.119764	0	0	0.253814	0.00752578	0	0	0.00182956	0.00222381	0.000648439	0	0.000579966
0.1.9.3.2.3.2	Comamonas	0.0016179	0.00236191	0.325281	0.0126492	0.021215	0.0324419	0	0.00804296	0.000550521	0.000522324	0.00954695	0.479993	0.00707117	0.00133467	2.26732	0.0949681	0.000478604	0.000453284	0.016466	0.00926588	0.00291798	0.001925	0.000579966
0.1.9.3.2.4	Oxalobacteraceae	0.000539299	0.00330668	0.00337328	0.0558674	0	0.00074579	0	0.00283869	0	0	0	0.00514613	0	0	0	0.00501718	0.00191442	0	0.00365912	0.000370635	0.00032422	0.000962501	0.00115993
0.1.9.3.2.4.1	Duganella	0	0	0.000963795	0.00632461	0	0.00074579	0	0.00141935	0	0	0	0	0	0	0	0	0	0	0	0	0	0	0
0.1.9.3.2.4.2	Janthinobacterium	0	0	0	0.0010541	0	0	0	0	0	0	0	0	0	0	0	0	0	0	0	0	0	0	0
0.1.9.3.2.4.3	Massilia	0	0	0.000481898	0	0	0	0	0	0	0	0	0	0	0	0	0.00035837	0	0	0	0	0	0	0
0.1.9.3.2.4.4	Oxalobacteraceae_unclassified	0.000539299	0.00330668	0.00192759	0.0484887	0	0	0	0.00141935	0	0	0	0.00514613	0	0	0	0.00465881	0.00191442	0	0.00365912	0.000370635	0.00032422	0.000962501	0.00115993
0.1.9.3.2.5	Sutterellaceae	0.0113253	0.000944764	0.0106017	0.0447993	0.00276717	0.0290858	0.0331373	0.012301	0.0159651	0.0642459	0	0	0.0016638	0.024024	0.0163751	0	0.0306307	0	0.00228695	0	0	0.00144375	0.033058
0.1.9.3.2.5.1	Sutterella	0.0113253	0.000944764	0.0106017	0.0447993	0.00276717	0.0290858	0.0331373	0.012301	0.0159651	0.0642459	0	0	0.0016638	0.024024	0.0163751	0	0.0306307	0	0.00228695	0	0	0.00144375	0.033058
0.1.9.3.3	Methylophilales	0	0	0	0.000527051	0	0	0	0	0	0	0	0	0	0	0	0	0	0	0	0	0	0	0
0.1.9.3.3.1	Methylophilaceae	0	0	0	0.000527051	0	0	0	0	0	0	0	0	0	0	0	0	0	0	0	0	0	0	0
0.1.9.3.3.1.1	Methylophilaceae_unclassified	0	0	0	0.000527051	0	0	0	0	0	0	0	0	0	0	0	0	0	0	0	0	0	0	0
0.1.9.3.4	Neisseriales	0.000539299	0	0.00289139	0	0	0.00111869	0	0	0	0.00313394	0.00143204	0	0	0.00133467	0.00251924	0.00035837	0.000957208	0	0	0.00148254	0.000972659	0.00048125	0.000579966
0.1.9.3.4.1	Neisseriaceae	0.000539299	0	0.00289139	0	0	0.00111869	0	0	0	0.00313394	0.00143204	0	0	0.00133467	0.00251924	0.00035837	0.000957208	0	0	0.00148254	0.000972659	0.00048125	0.000579966
0.1.9.3.4.1.1	Neisseria	0.000539299	0	0.00289139	0	0	0.000372895	0	0	0	0.00261162	0.00143204	0	0	0.00133467	0.00188943	0.00035837	0.000957208	0	0	0.00148254	0.000972659	0.00048125	0.000579966
0.1.9.3.4.1.2	Neisseriaceae_unclassified	0	0	0	0	0	0.00074579	0	0	0	0.000522324	0	0	0	0	0.00062981	0	0	0	0	0	0	0	0
0.1.9.4	Deltaproteobacteria	0.0927594	0.0217296	0.0265044	0.0142304	0.0784032	0.234178	0.140984	0.254063	0.174515	0.0323841	0.0334143	0.135203	0.0445067	0.038038	0.0472358	0.134389	0.0430744	0.00725255	0.101083	0.10489	0.0846213	0.0606376	0.0562567
0.1.9.4.1	Bdellovibrionales	0	0	0	0	0	0	0	0	0	0	0	0.00046783	0	0	0	0.0168434	0	0	0.00045739	0	0	0	0
0.1.9.4.1.1	Bacteriovoracaceae	0	0	0	0	0	0	0	0	0	0	0	0.00046783	0	0	0	0.0168434	0	0	0.00045739	0	0	0	0
0.1.9.4.1.1.1	Bacteriovorax	0	0	0	0	0	0	0	0	0	0	0	0.00046783	0	0	0	0.0168434	0	0	0	0	0	0	0
0.1.9.4.1.1.2	Peredibacter	0	0	0	0	0	0	0	0	0	0	0	0	0	0	0	0	0	0	0.00045739	0	0	0	0
0.1.9.4.2	Deltaproteobacteria_unclassified	0	0.000472382	0	0	0	0	0	0	0.000550521	0	0	0	0	0	0.00062981	0.00035837	0	0	0	0	0	0	0
0.1.9.4.2.1	Deltaproteobacteria_unclassified	0	0.000472382	0	0	0	0	0	0	0.000550521	0	0	0	0	0	0.00062981	0.00035837	0	0	0	0	0	0	0
0.1.9.4.2.1.1	Deltaproteobacteria_unclassified	0	0.000472382	0	0	0	0	0	0	0.000550521	0	0	0	0	0	0.00062981	0.00035837	0	0	0	0	0	0	0
0.1.9.4.3	Desulfovibrionales	0.0927594	0.0212572	0.0265044	0.0142304	0.0784032	0.234178	0.140984	0.254063	0.173965	0.0323841	0.0334143	0.134735	0.0445067	0.038038	0.046606	0.117187	0.0430744	0.00725255	0.100626	0.10489	0.0846213	0.0606376	0.0562567
0.1.9.4.3.1	Desulfovibrionaceae	0.0895236	0.0193677	0.0260225	0.0131763	0.0719464	0.207703	0.134959	0.248385	0.167358	0.0313394	0.032937	0.127718	0.0432589	0.038038	0.046606	0.110378	0.0397241	0.00725255	0.0992535	0.0971065	0.0784611	0.0606376	0.0562567
0.1.9.4.3.1.1	Bilophila	0.0016179	0	0	0	0	0	0	0.00236558	0	0	0	0.00374264	0.00291166	0	0.00062981	0.00322533	0	0	0	0	0.00259376	0	0
0.1.9.4.3.1.2	Desulfovibrio	0.0862878	0.0193677	0.0255406	0.0131763	0.0719464	0.206957	0.134959	0.245547	0.166808	0.0308171	0.032937	0.123507	0.0390994	0.038038	0.0453463	0.105361	0.0397241	0.00725255	0.0992535	0.0959945	0.0755431	0.0606376	0.0562567
0.1.9.4.3.1.3	Desulfovibrionaceae_unclassified	0.0016179	0	0.000481898	0	0	0.00074579	0	0.000473115	0.000550521	0.000522324	0	0.00046783	0.00124785	0	0.00062981	0.00179185	0	0	0	0.00111191	0.00032422	0	0
0.1.9.4.3.2	Desulfovibrionales_unclassified	0.00323579	0.00188953	0.000481898	0.0010541	0.00645673	0.0264755	0.00602497	0.00567738	0.00660626	0.00104465	0.000477347	0.00701745	0.00124785	0	0	0.00680904	0.00335023	0	0.00137217	0.00778334	0.00616017	0	0
0.1.9.4.3.2.1	Desulfovibrionales_unclassified	0.00323579	0.00188953	0.000481898	0.0010541	0.00645673	0.0264755	0.00602497	0.00567738	0.00660626	0.00104465	0.000477347	0.00701745	0.00124785	0	0	0.00680904	0.00335023	0	0.00137217	0.00778334	0.00616017	0	0
0.1.9.5	Epsilonproteobacteria	1.75002	0.0278705	0.151316	0.170764	0.136514	0.961323	1.58216	0.0870532	5.22169	0.275787	0.227695	0.638588	0.0690478	0.24024	1.36606	0.150516	0.329758	0.291462	0.957774	0.332089	0.350481	1.2089	0.814852
0.1.9.5.1	Campylobacterales	1.75002	0.0278705	0.151316	0.170764	0.136514	0.961323	1.58216	0.0870532	5.22169	0.275787	0.227695	0.638588	0.0690478	0.24024	1.36606	0.150516	0.329758	0.291462	0.957774	0.332089	0.350481	1.2089	0.814852
0.1.9.5.1.1	Campylobacteraceae	0.0242684	0.00141715	0.0433708	0.0643002	0.037818	0.190176	0.0138574	0.00709673	0.0170662	0.00679021	0.0214806	0.0261985	0.0395153	0.00133467	1.33205	0.0283113	0.0516892	0.0489547	0.213144	0.054854	0.0483087	0.693963	0.313181
0.1.9.5.1.1.1	Arcobacter	0	0.000472382	0.0409613	0.0637732	0.00092239	0.00186448	0.0102424	0	0.0110104	0	0	0.0243271	0.00207975	0	1.33079	0.0154099	0	0	0	0.00111191	0.000648439	0	0
0.1.9.5.1.1.2	Campylobacter	0.0242684	0.000944764	0.00240949	0.000527051	0.0368956	0.188312	0.00361498	0.00709673	0.00605573	0.00679021	0.0214806	0.00187132	0.0374356	0.00133467	0.00125962	0.0129013	0.0516892	0.0489547	0.213144	0.0537421	0.0476603	0.693963	0.313181
0.1.9.5.1.2	Campylobacterales_unclassified	0	0	0	0	0	0.000372895	0	0	0.000550521	0	0	0	0	0	0	0	0	0	0	0	0	0.00048125	0
0.1.9.5.1.2.1	Campylobacterales_unclassified	0	0	0	0	0	0.000372895	0	0	0.000550521	0	0	0	0	0	0	0	0	0	0	0	0	0.00048125	0
0.1.9.5.1.3	Helicobacteraceae	1.72576	0.0264534	0.107945	0.106464	0.0986957	0.770774	1.5683	0.0799565	5.20408	0.268997	0.206214	0.612389	0.0295325	0.238906	0.0340097	0.122204	0.278069	0.242507	0.74463	0.277235	0.302173	0.514457	0.50167
0.1.9.5.1.3.1	Helicobacter	1.72576	0.0264534	0.107945	0.106464	0.0986957	0.770401	1.56709	0.0794834	5.19692	0.268997	0.206214	0.612389	0.0295325	0.238906	0.0340097	0.122204	0.278069	0.242507	0.74463	0.277235	0.302173	0.514457	0.50167
0.1.9.5.1.3.2	Helicobacteraceae_unclassified	0	0	0	0	0	0.000372895	0.00120499	0.000473115	0.00715678	0	0	0	0	0	0	0	0	0	0	0	0	0	0
0.1.9.6	Gammaproteobacteria	1.35256	10.2601	8.78403	4.80301	1.14192	33.3853	0.39343	5.58134	0.241679	0.427783	2.56336	19.7101	3.1579	0.149483	19.1607	2.66233	0.355124	0.931953	2.34275	0.371747	0.171188	1.19639	0.84037
0.1.9.6.1	Enterobacteriales	0.158015	3.92927	3.40991	1.92374	0.285941	27.6024	0.181954	1.30674	0.143686	0.135804	0.208601	4.97818	0.0432589	0.0153487	3.54772	0.970467	0.025366	0.0163182	0.14545	0.123422	0.0577111	0.0837376	0.135132
0.1.9.6.1.1	Enterobacteriaceae	0.158015	3.92927	3.40991	1.92374	0.285941	27.6024	0.181954	1.30674	0.143686	0.135804	0.208601	4.97818	0.0432589	0.0153487	3.54772	0.970467	0.025366	0.0163182	0.14545	0.123422	0.0577111	0.0837376	0.135132
0.1.9.6.1.1.1	Cronobacter	0	0.000472382	0.00481898	0	0	0	0	0	0	0	0	0	0	0	0.00125962	0	0	0	0	0	0	0	0
0.1.9.6.1.1.2	Enterobacteriaceae_unclassified	0.128353	3.763	1.37437	1.3756	0.191857	0.673821	0.161469	0.46318	0.130474	0.0308171	0.1475	4.13936	0.0266209	0.012012	2.80391	0.304973	0.0239302	0.0145051	0.123038	0.0733858	0.0440939	0.0514938	0.0284183
0.1.9.6.1.1.3	Escherichia_Shigella	0.0285828	0.137463	1.96036	0.290932	0.0931614	26.9223	0.0204849	0.83836	0.0132125	0.104465	0.045348	0.47859	0.0162221	0.00333667	0.26578	0.662268	0.00143581	0.00181314	0.0192104	0.0474413	0.0110235	0.0322438	0.105554
0.1.9.6.1.1.4	Morganella	0	0	0	0	0	0	0	0	0	0	0	0	0	0	0.208467	0	0	0	0	0	0	0	0
0.1.9.6.1.1.5	Pantoea	0.0010786	0.0283429	0.070357	0.257201	0.00092239	0.00633922	0	0.00520427	0	0.000522324	0.00143204	0.301282	0.000415951	0	0.0176347	0.00250859	0	0	0.00228695	0.00259445	0.00226954	0	0.000579966
0.1.9.6.1.1.6	Proteus	0	0	0	0	0	0	0	0	0	0	0.000954695	0	0	0	0.0818753	0	0	0	0	0	0	0	0
0.1.9.6.1.1.7	Providencia	0	0	0	0	0	0	0	0	0	0	0.0133657	0.0589465	0	0	0.168789	0.000716741	0	0	0.000914779	0	0.00032422	0	0.000579966
0.1.9.6.2	Aeromonadales	0.664416	0.506394	0.335401	0.585554	0.101463	0.0548156	0.136767	0.0652899	0.0357839	0.0616342	0.648715	3.00814	2.46908	0.106106	0.258852	0.430403	0.0789697	0.852628	1.53729	0.102295	0.0359884	1.05731	0.654201
0.1.9.6.2.1	Aeromonadaceae	0	0.000472382	0.193241	0.0337313	0	0	0	0.000473115	0	0	0	0.0856128	0.00415951	0	0.212876	0.0286696	0	0	0.00137217	0.00259445	0	0	0
0.1.9.6.2.1.1	Aeromonas	0	0.000472382	0.193241	0.0337313	0	0	0	0.000473115	0	0	0	0.0856128	0.00415951	0	0.212876	0.0286696	0	0	0.00137217	0.00259445	0	0	0
0.1.9.6.2.2	Aeromonadales_unclassified	0	0	0	0	0	0	0	0	0	0	0	0.00046783	0	0	0.00125962	0	0	0	0	0	0	0	0
0.1.9.6.2.2.1	Aeromonadales_unclassified	0	0	0	0	0	0	0	0	0	0	0	0.00046783	0	0	0.00125962	0	0	0	0	0	0	0	0
0.1.9.6.2.3	Succinivibrionaceae	0.664416	0.505921	0.14216	0.551822	0.101463	0.0548156	0.136767	0.0648168	0.0357839	0.0616342	0.648715	2.92206	2.46492	0.106106	0.0447165	0.401733	0.0789697	0.852628	1.53591	0.0997009	0.0359884	1.05731	0.654201
0.1.9.6.2.3.1	Succinivibrio	0.664416	0.505921	0.14216	0.551822	0.101463	0.0548156	0.136767	0.0648168	0.0357839	0.0616342	0.648715	2.92206	2.46492	0.106106	0.0447165	0.401733	0.0789697	0.852628	1.53591	0.0997009	0.0359884	1.05731	0.654201
0.1.9.6.3	Alteromonadales	0	0	0	0	0	0	0	0	0	0	0	0.000935659	0	0	0.00692791	0	0	0	0.0169234	0	0	0	0
0.1.9.6.3.1	Alteromonadaceae	0	0	0	0	0	0	0	0	0	0	0	0	0	0	0	0	0	0	0.0169234	0	0	0	0
0.1.9.6.3.1.1	Alishewanella	0	0	0	0	0	0	0	0	0	0	0	0	0	0	0	0	0	0	0.0169234	0	0	0	0
0.1.9.6.3.2	Shewanellaceae	0	0	0	0	0	0	0	0	0	0	0	0.000935659	0	0	0.00692791	0	0	0	0	0	0	0	0
0.1.9.6.3.2.1	Shewanella	0	0	0	0	0	0	0	0	0	0	0	0.000935659	0	0	0.00692791	0	0	0	0	0	0	0	0
0.1.9.6.4	Chromatiales	0	0	0	0	0	0	0	0	0	0	0	0	0	0	0	0.00179185	0	0	0	0	0	0	0
0.1.9.6.4.1	Chromatiaceae	0	0	0	0	0	0	0	0	0	0	0	0	0	0	0	0.00179185	0	0	0	0	0	0	0
0.1.9.6.4.1.1	Rheinheimera	0	0	0	0	0	0	0	0	0	0	0	0	0	0	0	0.00179185	0	0	0	0	0	0	0
0.1.9.6.5	Gammaproteobacteria_unclassified	0	0.0165334	0.00915605	0.00368936	0	0.0275942	0	0.00141935	0	0	0	0.00514613	0.000415951	0	0.0220434	0.00107511	0	0	0.00182956	0	0	0	0
0.1.9.6.5.1	Gammaproteobacteria_unclassified	0	0.0165334	0.00915605	0.00368936	0	0.0275942	0	0.00141935	0	0	0	0.00514613	0.000415951	0	0.0220434	0.00107511	0	0	0.00182956	0	0	0	0
0.1.9.6.5.1.1	Gammaproteobacteria_unclassified	0	0.0165334	0.00915605	0.00368936	0	0.0275942	0	0.00141935	0	0	0	0.00514613	0.000415951	0	0.0220434	0.00107511	0	0	0.00182956	0	0	0	0
0.1.9.6.6	Oceanospirillales	0	0	0	0.302	0	0	0	0	0	0	0	0	0	0	0	0	0	0	0	0	0	0	0
0.1.9.6.6.1	Halomonadaceae	0	0	0	0.302	0	0	0	0	0	0	0	0	0	0	0	0	0	0	0	0	0	0	0
0.1.9.6.6.1.1	Halomonadaceae_unclassified	0	0	0	0.302	0	0	0	0	0	0	0	0	0	0	0	0	0	0	0	0	0	0	0
0.1.9.6.7	Pasteurellales	0.433057	0.171947	0.485271	0.0237173	0.0350508	0.0607819	0.0439823	0.00756984	0.0319302	0.225644	0.0358011	0.00888876	0.0232932	0.026026	0.0258222	0.00537555	0.236909	0.0593803	0.00914779	0.0555953	0.059008	0.04235	0.0382777
0.1.9.6.7.1	Pasteurellaceae	0.433057	0.171947	0.485271	0.0237173	0.0350508	0.0607819	0.0439823	0.00756984	0.0319302	0.225644	0.0358011	0.00888876	0.0232932	0.026026	0.0258222	0.00537555	0.236909	0.0593803	0.00914779	0.0555953	0.059008	0.04235	0.0382777
0.1.9.6.7.1.1	Actinobacillus	0.148307	0.114316	0.219745	0.00948692	0.021215	0.0365437	0.0222924	0.00094623	0.0176167	0.15513	0.0119337	0.00374264	0.0103988	0.0186854	0.0151154	0.00250859	0.145974	0.0281036	0.00320173	0.0426231	0.0496056	0.0332063	0.0278384
0.1.9.6.7.1.2	Haemophilus	0.0010786	0	0.000481898	0	0	0	0.000602497	0	0	0.00783486	0	0	0	0	0	0	0.00143581	0	0.00137217	0	0.00032422	0	0
0.1.9.6.7.1.3	Pasteurella	0.141296	0.0566859	0.258297	0.0131763	0.0129135	0.0242382	0.0210874	0.00662361	0.0104599	0.054844	0.02339	0.00514613	0.0120626	0.00734067	0.0107068	0.00286696	0.0861487	0.0312766	0.00411651	0.0118603	0.00907815	0.00866251	0.0104394
0.1.9.6.7.1.4	Pasteurellaceae_unclassified	0.142375	0.000944764	0.00674657	0.0010541	0.00092239	0	0	0	0.00385365	0.00783486	0.000477347	0	0.000831902	0	0	0	0.00335023	0	0.00045739	0.00111191	0	0.00048125	0
0.1.9.6.8	Pseudomonadales	0.0970738	5.63552	4.53273	1.9522	0.715775	5.6296	0.0307273	4.19748	0.0302787	0.00470092	1.66212	11.5315	0.620599	0.002002	15.0449	1.20233	0.0138795	0.00362628	0.631198	0.0896937	0.0178321	0.0110688	0.00985942
0.1.9.6.8.1	Moraxellaceae	0.0906022	5.25714	3.69856	1.38509	0.692715	5.57963	0.0240999	4.15301	0.0275261	0.00417859	1.64924	10.5701	0.619767	0.002002	14.747	1.12779	0.0129223	0.00362628	0.53972	0.0759802	0.0165352	0.0110688	0.00985942
0.1.9.6.8.1.1	Acinetobacter	0.0906022	5.25572	3.69374	1.38404	0.692715	5.57851	0.0240999	4.15064	0.0275261	0.00417859	1.64924	10.5687	0.618935	0.002002	14.747	1.12636	0.0129223	0.00362628	0.53972	0.0759802	0.0165352	0.0110688	0.00985942
0.1.9.6.8.1.2	Enhydrobacter	0	0	0.00481898	0.0010541	0	0.000372895	0	0.00236558	0	0	0	0.000935659	0	0	0	0.00107511	0	0	0	0	0	0	0
0.1.9.6.8.1.3	Moraxellaceae_unclassified	0	0.00141715	0	0	0	0.00074579	0	0	0	0	0	0.00046783	0.000831902	0	0	0.00035837	0	0	0	0	0	0	0
0.1.9.6.8.2	Pseudomonadaceae	0.00647158	0.378378	0.834165	0.567107	0.0230598	0.0499679	0.00662746	0.0444728	0.00275261	0.000522324	0.0128884	0.96139	0.000831902	0	0.2979	0.074541	0.000957208	0	0.0914779	0.0137135	0.00129688	0	0
0.1.9.6.8.2.1	Cellvibrio	0	0	0	0	0	0	0	0	0	0	0	0.0640927	0	0	0	0.00035837	0	0	0.080958	0	0	0	0
0.1.9.6.8.2.2	Pseudomonadaceae_unclassified	0	0.00566859	0.0101198	0.00685166	0	0	0	0	0	0	0.000954695	0.0210523	0.000415951	0	0.00440867	0.00107511	0.000478604	0	0	0.000370635	0	0	0
0.1.9.6.8.2.3	Pseudomonas	0.00647158	0.37271	0.824045	0.560255	0.0230598	0.0499679	0.00662746	0.0444728	0.00275261	0.000522324	0.0119337	0.876245	0.000415951	0	0.293492	0.0731075	0.000478604	0	0.01052	0.0133429	0.00129688	0	0
0.1.9.6.9	Xanthomonadales	0	0.000472382	0.0115655	0.0121222	0.00368956	0.0100682	0	0.00283869	0	0	0.00811491	0.177307	0.00124785	0	0.254443	0.0508886	0	0	0.000914779	0.000741271	0.000648439	0.001925	0.00289983
0.1.9.6.9.1	Sinobacteraceae	0	0	0	0	0	0	0	0	0	0	0.000477347	0	0	0	0	0	0	0	0	0	0	0	0
0.1.9.6.9.1.1	Steroidobacter	0	0	0	0	0	0	0	0	0	0	0.000477347	0	0	0	0	0	0	0	0	0	0	0	0
0.1.9.6.9.2	Xanthomonadaceae	0	0.000472382	0.0115655	0.0121222	0.00368956	0.0100682	0	0.00283869	0	0	0.00763756	0.177307	0.00124785	0	0.254443	0.0508886	0	0	0.000914779	0.000741271	0.000648439	0.001925	0.00289983
0.1.9.6.9.2.1	Pseudoxanthomonas	0	0	0	0	0.00092239	0	0	0	0	0	0	0	0	0	0	0	0	0	0	0	0	0	0
0.1.9.6.9.2.2	Stenotrophomonas	0	0.000472382	0.0115655	0.0121222	0.00276717	0.0100682	0	0.00283869	0	0	0.00143204	0.177307	0.00124785	0	0.254443	0.0508886	0	0	0.00045739	0.000741271	0.000648439	0	0
0.1.9.6.9.2.3	Wohlfahrtiimonas	0	0	0	0	0	0	0	0	0	0	0.00620552	0	0	0	0	0	0	0	0.00045739	0	0	0.001925	0.00231986
0.1.9.6.9.2.4	Xanthomonadaceae_unclassified	0	0	0	0	0	0	0	0	0	0	0	0	0	0	0	0	0	0	0	0	0	0	0.000579966
0.1.10	Spirochaetes	3.20236	0.378851	3.40653	0.765278	0.380025	4.273	17.899	1.75857	11.0214	1.91171	25.9715	6.80037	3.06306	37.316	18.6531	16.0797	10.2603	2.50576	3.80136	16.1152	26.0569	4.89287	5.0979
0.1.10.1	Spirochaetes	3.20236	0.378851	3.40653	0.765278	0.380025	4.273	17.899	1.75857	11.0214	1.91171	25.9715	6.80037	3.06306	37.316	18.6531	16.0797	10.2603	2.50576	3.80136	16.1152	26.0569	4.89287	5.0979
0.1.10.1.1	Spirochaetales	3.20236	0.378851	3.40653	0.765278	0.380025	4.273	17.899	1.75857	11.0214	1.91171	25.9715	6.80037	3.06306	37.316	18.6531	16.0797	10.2603	2.50576	3.80136	16.1152	26.0569	4.89287	5.0979
0.1.10.1.1.1	Brachyspiraceae	0.000539299	0.000472382	0	0	0	0.000372895	0.00301248	0	0.00385365	0	0	0	0	0	0	0	0	0	0	0.000741271	0.00032422	0.00048125	0.000579966
0.1.10.1.1.1.1	Brachyspira	0.000539299	0.000472382	0	0	0	0.000372895	0.00301248	0	0.00385365	0	0	0	0	0	0	0	0	0	0	0.000741271	0.00032422	0.00048125	0.000579966
0.1.10.1.1.2	Spirochaetaceae	3.20182	0.378378	3.40653	0.765278	0.380025	4.27226	17.8954	1.75857	11.0176	1.91171	25.9706	6.79944	3.06306	37.3153	18.6531	16.0786	10.2603	2.50576	3.80136	16.1097	26.0478	4.89239	5.09732
0.1.10.1.1.2.1	Spirochaetaceae_unclassified	0	0	0	0	0	0	0	0	0	0	0.000477347	0	0	0	0	0	0	0	0	0	0.000648439	0	0
0.1.10.1.1.2.2	Treponema	3.20182	0.378378	3.40653	0.765278	0.380025	4.27226	17.8954	1.75857	11.0176	1.91171	25.9701	6.79944	3.06306	37.3153	18.6531	16.0786	10.2603	2.50576	3.80136	16.1097	26.0471	4.89239	5.09732
0.1.10.1.1.3	Spirochaetales_unclassified	0	0	0	0	0	0.000372895	0.000602497	0	0	0	0.000954695	0.000935659	0	0.000667334	0	0.00107511	0	0	0	0.00481826	0.00875393	0	0
0.1.10.1.1.3.1	Spirochaetales_unclassified	0	0	0	0	0	0.000372895	0.000602497	0	0	0	0.000954695	0.000935659	0	0.000667334	0	0.00107511	0	0	0	0.00481826	0.00875393	0	0
0.1.11	Synergistetes	0	0	0	0	0	0	0	0	0	0	0	0	0	0	0	0	0	0	0.00411651	0.00222381	0.00356641	0.000962501	0.00289983
0.1.11.1	Synergistia	0	0	0	0	0	0	0	0	0	0	0	0	0	0	0	0	0	0	0.00411651	0.00222381	0.00356641	0.000962501	0.00289983
0.1.11.1.1	Synergistales	0	0	0	0	0	0	0	0	0	0	0	0	0	0	0	0	0	0	0.00411651	0.00222381	0.00356641	0.000962501	0.00289983
0.1.11.1.1.1	Synergistaceae	0	0	0	0	0	0	0	0	0	0	0	0	0	0	0	0	0	0	0.00411651	0.00222381	0.00356641	0.000962501	0.00289983
0.1.11.1.1.1.1	Pyramidobacter	0	0	0	0	0	0	0	0	0	0	0	0	0	0	0	0	0	0	0.00411651	0.00222381	0.0032422	0.000962501	0.00289983
0.1.11.1.1.1.2	Synergistaceae_unclassified	0	0	0	0	0	0	0	0	0	0	0	0	0	0	0	0	0	0	0	0	0.00032422	0	0
0.1.12	Tenericutes	0.00269649	0.00377906	0.000963795	0.0121222	0.00184478	0.0193905	0.0216899	0.053462	0.0148641	0.00731254	0.0801944	0.00842093	0.0440908	0.106106	0.0579425	0.0100344	0.00813627	0.0172248	0.00548868	0.0463294	0.0619259	0.03465	0.0226187
0.1.12.1	Mollicutes	0.00269649	0.00377906	0.000963795	0.0121222	0.00184478	0.0193905	0.0216899	0.053462	0.0148641	0.00731254	0.0801944	0.00842093	0.0440908	0.106106	0.0579425	0.0100344	0.00813627	0.0172248	0.00548868	0.0463294	0.0619259	0.03465	0.0226187
0.1.12.1.1	Acholeplasmatales	0	0	0	0	0	0	0	0	0	0	0	0.00280698	0	0	0	0	0	0	0.00045739	0	0	0	0
0.1.12.1.1.1	Acholeplasmataceae	0	0	0	0	0	0	0	0	0	0	0	0.00280698	0	0	0	0	0	0	0.00045739	0	0	0	0
0.1.12.1.1.1.1	Acholeplasma	0	0	0	0	0	0	0	0	0	0	0	0.00280698	0	0	0	0	0	0	0.00045739	0	0	0	0
0.1.12.1.2	Anaeroplasmatales	0.00269649	0.00377906	0.000481898	0.0121222	0.00184478	0.00932238	0.0210874	0.053462	0.0148641	0.00679021	0.00381878	0.00561396	0.0395153	0.00667334	0.00440867	0.009676	0.00813627	0.0163182	0.00503129	0.0292802	0.036961	0.0308	0.0144991
0.1.12.1.2.1	Anaeroplasmataceae	0.00269649	0.00377906	0.000481898	0.0121222	0.00184478	0.00932238	0.0210874	0.053462	0.0148641	0.00679021	0.00381878	0.00561396	0.0395153	0.00667334	0.00440867	0.009676	0.00813627	0.0163182	0.00503129	0.0292802	0.036961	0.0308	0.0144991
0.1.12.1.2.1.1	Anaeroplasma	0.00269649	0.00377906	0.000481898	0.0121222	0.00184478	0.00932238	0.0210874	0.053462	0.0148641	0.00679021	0.00334143	0.00561396	0.0395153	0.00667334	0.00440867	0.009676	0.00765766	0.0154117	0.00503129	0.0292802	0.0366368	0.0308	0.0139192
0.1.12.1.2.1.2	Asteroleplasma	0	0	0	0	0	0	0	0	0	0	0.000477347	0	0	0	0	0	0.000478604	0.000906569	0	0	0.00032422	0	0.000579966
0.1.12.1.3	Mycoplasmatales	0	0	0.000481898	0	0	0.0100682	0.000602497	0	0	0.000522324	0.0763756	0	0.00457546	0.0994328	0.0535339	0.00035837	0	0.000906569	0	0.0170492	0.0249649	0.00385	0.00811952
0.1.12.1.3.1	Mycoplasmataceae	0	0	0.000481898	0	0	0.0100682	0.000602497	0	0	0.000522324	0.0763756	0	0.00457546	0.0994328	0.0535339	0.00035837	0	0.000906569	0	0.0170492	0.0249649	0.00385	0.00811952
0.1.12.1.3.1.1	Ureaplasma	0	0	0.000481898	0	0	0.0100682	0.000602497	0	0	0.000522324	0.0763756	0	0.00457546	0.0994328	0.0535339	0.00035837	0	0.000906569	0	0.0170492	0.0249649	0.00385	0.00811952
0.1.13	Verrucomicrobia	0.209787	0.0779431	0.0414432	0.0901257	1.4297	0.0734603	0.42235	0.20202	0.208648	0.0475315	0.0863999	0.462216	0.0752871	0.193527	0.139818	0.0949681	0.151239	0.0530343	0.162373	0.213857	0.252891	0.044275	0.0811952
0.1.13.1	Verrucomicrobia_unclassified	0	0	0	0	0.00184478	0	0	0	0	0	0	0.00046783	0	0	0	0	0	0	0.00045739	0.000370635	0.00032422	0	0
0.1.13.1.1	Verrucomicrobia_unclassified	0	0	0	0	0.00184478	0	0	0	0	0	0	0.00046783	0	0	0	0	0	0	0.00045739	0.000370635	0.00032422	0	0
0.1.13.1.1.1	Verrucomicrobia_unclassified	0	0	0	0	0.00184478	0	0	0	0	0	0	0.00046783	0	0	0	0	0	0	0.00045739	0.000370635	0.00032422	0	0
0.1.13.1.1.1.1	Verrucomicrobia_unclassified	0	0	0	0	0.00184478	0	0	0	0	0	0	0.00046783	0	0	0	0	0	0	0.00045739	0.000370635	0.00032422	0	0
0.1.13.2	Opitutae	0.0016179	0.000472382	0	0	0.0636449	0.00223737	0.00240999	0.00283869	0.00165156	0.000522324	0.00429613	0.00374264	0	0.000667334	0.00314905	0.0143348	0	0.00135985	0.00045739	0.000741271	0.00032422	0	0.000579966
0.1.13.2.1	Opitutae_unclassified	0	0	0	0	0.00092239	0.00111869	0	0	0	0	0	0	0	0	0	0	0	0	0	0	0	0	0
0.1.13.2.1.1	Opitutae_unclassified	0	0	0	0	0.00092239	0.00111869	0	0	0	0	0	0	0	0	0	0	0	0	0	0	0	0	0
0.1.13.2.1.1.1	Opitutae_unclassified	0	0	0	0	0.00092239	0.00111869	0	0	0	0	0	0	0	0	0	0	0	0	0	0	0	0	0
0.1.13.2.2	Puniceicoccales	0.0016179	0.000472382	0	0	0.0627225	0.00111869	0.00240999	0.00283869	0.00165156	0.000522324	0.00429613	0.00374264	0	0.000667334	0.00314905	0.0143348	0	0.00135985	0.00045739	0.000741271	0.00032422	0	0.000579966
0.1.13.2.2.1	Puniceicoccaceae	0.0016179	0.000472382	0	0	0.0627225	0.00111869	0.00240999	0.00283869	0.00165156	0.000522324	0.00429613	0.00374264	0	0.000667334	0.00314905	0.0143348	0	0.00135985	0.00045739	0.000741271	0.00032422	0	0.000579966
0.1.13.2.2.1.1	Cerasicoccus	0.0010786	0	0	0	0.0387404	0.00111869	0.000602497	0.00189246	0	0.000522324	0.00286408	0.00140349	0	0	0	0.0129013	0	0.00135985	0	0.000741271	0.00032422	0	0.000579966
0.1.13.2.2.1.2	Puniceicoccaceae_unclassified	0.000539299	0.000472382	0	0	0.0239821	0	0.00180749	0.00094623	0.00165156	0	0.00143204	0.00233915	0	0.000667334	0.00314905	0.00143348	0	0	0.00045739	0	0	0	0
0.1.13.3	Subdivision5	0.173654	0.0444039	0.0130112	0.0490157	1.3264	0.0443745	0.394033	0.168429	0.176717	0.0203706	0.0319823	0.423386	0.0366037	0.181515	0.107068	0.0630732	0.113429	0.0312766	0.123495	0.173087	0.216254	0.0182875	0.0434974
0.1.13.3.1	Subdivision5_order_incertae_sedis	0.173654	0.0444039	0.0130112	0.0490157	1.3264	0.0443745	0.394033	0.168429	0.176717	0.0203706	0.0319823	0.423386	0.0366037	0.181515	0.107068	0.0630732	0.113429	0.0312766	0.123495	0.173087	0.216254	0.0182875	0.0434974
0.1.13.3.1.1	Subdivision5_family_incertae_sedis	0.173654	0.0444039	0.0130112	0.0490157	1.3264	0.0443745	0.394033	0.168429	0.176717	0.0203706	0.0319823	0.423386	0.0366037	0.181515	0.107068	0.0630732	0.113429	0.0312766	0.123495	0.173087	0.216254	0.0182875	0.0434974
0.1.13.3.1.1.1	5_genus_incertae_sedis	0.173654	0.0444039	0.0130112	0.0490157	1.3264	0.0443745	0.394033	0.168429	0.176717	0.0203706	0.0319823	0.423386	0.0366037	0.181515	0.107068	0.0630732	0.113429	0.0312766	0.123495	0.173087	0.216254	0.0182875	0.0434974
0.1.13.4	Verrucomicrobiae	0.0345151	0.0330668	0.028432	0.04111	0.037818	0.0268484	0.0259074	0.0307525	0.0302787	0.0266385	0.0501215	0.0346194	0.0386834	0.0113447	0.0296011	0.0175601	0.0378097	0.0203978	0.0379633	0.039658	0.0359884	0.0259875	0.0371178
0.1.13.4.1	Verrucomicrobiales	0.0345151	0.0330668	0.028432	0.04111	0.037818	0.0268484	0.0259074	0.0307525	0.0302787	0.0266385	0.0501215	0.0346194	0.0386834	0.0113447	0.0296011	0.0175601	0.0378097	0.0203978	0.0379633	0.039658	0.0359884	0.0259875	0.0371178
0.1.13.4.1.1	Verrucomicrobiaceae	0.0345151	0.0330668	0.028432	0.04111	0.037818	0.0268484	0.0259074	0.0307525	0.0302787	0.0266385	0.0501215	0.0346194	0.0386834	0.0113447	0.0296011	0.0175601	0.0378097	0.0203978	0.0379633	0.039658	0.0359884	0.0259875	0.0371178
0.1.13.4.1.1.1	Akkermansia	0.0345151	0.0330668	0.028432	0.04111	0.037818	0.0268484	0.0259074	0.0307525	0.0302787	0.0266385	0.0501215	0.0346194	0.0386834	0.0113447	0.0296011	0.0175601	0.0378097	0.0203978	0.0379633	0.039658	0.0359884	0.0259875	0.0371178
0.1.14	Bacteria_unclassified	4.35106	2.95239	3.55544	6.13013	8.88815	2.95146	6.56902	2.31637	5.14958	4.57713	5.79739	10.0574	4.33837	2.56056	2.19363	7.2122	6.6837	4.08545	7.22035	10.8088	12.7279	6.57244	6.57333
0.1.14.1	Bacteria_unclassified	4.35106	2.95239	3.55544	6.13013	8.88815	2.95146	6.56902	2.31637	5.14958	4.57713	5.79739	10.0574	4.33837	2.56056	2.19363	7.2122	6.6837	4.08545	7.22035	10.8088	12.7279	6.57244	6.57333
0.1.14.1.1	Bacteria_unclassified	4.35106	2.95239	3.55544	6.13013	8.88815	2.95146	6.56902	2.31637	5.14958	4.57713	5.79739	10.0574	4.33837	2.56056	2.19363	7.2122	6.6837	4.08545	7.22035	10.8088	12.7279	6.57244	6.57333
0.1.14.1.1.1	Bacteria_unclassified	4.35106	2.95239	3.55544	6.13013	8.88815	2.95146	6.56902	2.31637	5.14958	4.57713	5.79739	10.0574	4.33837	2.56056	2.19363	7.2122	6.6837	4.08545	7.22035	10.8088	12.7279	6.57244	6.57333
0.1.14.1.1.1.1	Bacteria_unclassified	4.35106	2.95239	3.55544	6.13013	8.88815	2.95146	6.56902	2.31637	5.14958	4.57713	5.79739	10.0574	4.33837	2.56056	2.19363	7.2122	6.6837	4.08545	7.22035	10.8088	12.7279	6.57244	6.57333
0.1.15	Firmicutes	36.1611	28.9948	29.8295	32.4342	45.317	23.9253	35.8034	47.6607	35.8329	52.5526	29.8151	27.085	42.5247	22.0881	24.9839	30.6579	48.127	26.4673	32.5501	31.9217	19.5812	19.9762	27.9857
0.1.15.1	Bacilli	1.37467	9.39757	8.43803	1.7477	6.94283	6.01405	3.32277	19.1744	4.93763	22.7744	8.4438	6.85324	15.1627	10.5018	13.5686	4.43412	9.6343	1.75512	6.28087	10.8592	3.20686	0.549107	5.07412
0.1.15.1.1	Bacillales	0.00647158	0.0193677	0.0356604	0.0226632	0.0719464	0.49073	0.00542247	12.117	0.00385365	0.00313394	0.0486894	0.134267	2.44122	0.000667334	1.70427	0.0114678	0.00191442	0.00181314	0.00960518	0.00593016	0.00129688	0.00577501	0.00405976
0.1.15.1.1.1	Bacillaceae_1	0	0.000472382	0	0.00158115	0	0	0	0	0	0	0.000477347	0	0	0	0	0	0	0	0	0	0.00032422	0	0
0.1.15.1.1.1.1	Bacillaceae_1_unclassified	0	0.000472382	0	0	0	0	0	0	0	0	0	0	0	0	0	0	0	0	0	0	0	0	0
0.1.15.1.1.1.2	Bacillus	0	0	0	0.00158115	0	0	0	0	0	0	0.000477347	0	0	0	0	0	0	0	0	0	0	0	0
0.1.15.1.1.1.3	Geobacillus	0	0	0	0	0	0	0	0	0	0	0	0	0	0	0	0	0	0	0	0	0.00032422	0	0
0.1.15.1.1.2	Bacillales_Incertae_Sedis_XI	0.0016179	0	0.00144569	0.0010541	0	0.0074579	0	0	0	0.000522324	0	0	0.000415951	0.000667334	0.00125962	0	0.000478604	0	0	0.000370635	0	0.00048125	0.000579966
0.1.15.1.1.2.1	Gemella	0.0016179	0	0.00144569	0.0010541	0	0.0074579	0	0	0	0.000522324	0	0	0.000415951	0.000667334	0.00125962	0	0.000478604	0	0	0.000370635	0	0.00048125	0.000579966
0.1.15.1.1.3	Bacillales_Incertae_Sedis_XII	0	0	0.00144569	0.000527051	0	0	0	0	0	0	0	0	0	0	0	0.00035837	0	0	0	0	0	0	0
0.1.15.1.1.3.1	Exiguobacterium	0	0	0.00144569	0.000527051	0	0	0	0	0	0	0	0	0	0	0	0.00035837	0	0	0	0	0	0	0
0.1.15.1.1.4	Bacillales_unclassified	0	0	0	0.000527051	0	0.000372895	0	0.00189246	0	0	0.000477347	0.00327481	0.000415951	0	0.00566829	0.00035837	0	0	0	0	0	0	0
0.1.15.1.1.4.1	Bacillales_unclassified	0	0	0	0.000527051	0	0.000372895	0	0.00189246	0	0	0.000477347	0.00327481	0.000415951	0	0.00566829	0.00035837	0	0	0	0	0	0	0
0.1.15.1.1.5	Paenibacillaceae_1	0	0	0.000963795	0.00474346	0	0	0	0	0	0	0.000954695	0.0107601	0	0	0.00440867	0.00250859	0	0.00135985	0	0.00111191	0.00032422	0.00048125	0
0.1.15.1.1.5.1	Brevibacillus	0	0	0	0	0	0	0	0	0	0	0	0	0	0	0.00125962	0	0	0	0	0.000370635	0	0	0
0.1.15.1.1.5.2	Cohnella	0	0	0	0	0	0	0	0	0	0	0.000477347	0	0	0	0.00062981	0	0	0.000453284	0	0.000370635	0	0	0
0.1.15.1.1.5.3	Paenibacillaceae_1_unclassified	0	0	0	0	0	0	0	0	0	0	0	0.00140349	0	0	0	0	0	0	0	0	0	0	0
0.1.15.1.1.5.4	Paenibacillus	0	0	0	0.00368936	0	0	0	0	0	0	0.000477347	0.0079531	0	0	0.00125962	0.00179185	0	0.000906569	0	0.000370635	0.00032422	0.00048125	0
0.1.15.1.1.5.5	Saccharibacillus	0	0	0.000963795	0.0010541	0	0	0	0	0	0	0	0.00140349	0	0	0.00062981	0.000716741	0	0	0	0	0	0	0
0.1.15.1.1.5.6	Thermobacillus	0	0	0	0	0	0	0	0	0	0	0	0	0	0	0.00062981	0	0	0	0	0	0	0	0
0.1.15.1.1.6	Paenibacillaceae_2	0	0	0	0	0	0	0	0	0	0	0.000477347	0	0	0	0	0	0	0	0	0	0	0	0
0.1.15.1.1.6.1	Aneurinibacillus	0	0	0	0	0	0	0	0	0	0	0.000477347	0	0	0	0	0	0	0	0	0	0	0	0
0.1.15.1.1.7	Planococcaceae	0.00377509	0.0174781	0.0318052	0.00843281	0.071024	0.480662	0.00361498	12.1146	0.00385365	0.00156697	0.0463027	0.120232	2.44038	0	1.6923	0.00788415	0.000957208	0.000453284	0.00686084	0.00148254	0.000648439	0.000962501	0.00115993
0.1.15.1.1.7.1	Kurthia	0	0	0.000481898	0	0	0	0	0.00141935	0	0	0	0	0.000831902	0	0.00188943	0	0	0	0	0	0	0	0
0.1.15.1.1.7.2	Planococcaceae_unclassified	0.00377509	0.0174781	0.0313233	0.00843281	0.071024	0.480662	0.00361498	12.1132	0.00385365	0.00156697	0.0463027	0.120232	2.43955	0	1.69041	0.00788415	0.000957208	0.000453284	0.00686084	0.00148254	0.000648439	0.000962501	0.00115993
0.1.15.1.1.8	Staphylococcaceae	0.0010786	0.00141715	0	0.00579756	0.00092239	0.00223737	0.00180749	0.000473115	0	0.00104465	0	0	0	0	0.00062981	0.00035837	0.000478604	0	0.00274434	0.00296508	0	0.00385	0.00231986
0.1.15.1.1.8.1	Macrococcus	0	0	0	0	0	0.000372895	0	0	0	0	0	0	0	0	0.00062981	0	0	0	0	0	0	0	0
0.1.15.1.1.8.2	Staphylococcus	0.0010786	0.00141715	0	0.00579756	0.00092239	0.00186448	0.00180749	0.000473115	0	0.00104465	0	0	0	0	0	0.00035837	0.000478604	0	0.00274434	0.00296508	0	0.00385	0.00231986
0.1.15.1.2	Bacilli_unclassified	0	0.000944764	0.000481898	0	0.00092239	0.00372895	0.000602497	0.0345374	0	0.00104465	0.000954695	0	0.00831902	0.002002	0.0522742	0.000716741	0	0	0.000914779	0.000741271	0.00032422	0.00048125	0.000579966
0.1.15.1.2.1	Bacilli_unclassified	0	0.000944764	0.000481898	0	0.00092239	0.00372895	0.000602497	0.0345374	0	0.00104465	0.000954695	0	0.00831902	0.002002	0.0522742	0.000716741	0	0	0.000914779	0.000741271	0.00032422	0.00048125	0.000579966
0.1.15.1.2.1.1	Bacilli_unclassified	0	0.000944764	0.000481898	0	0.00092239	0.00372895	0.000602497	0.0345374	0	0.00104465	0.000954695	0	0.00831902	0.002002	0.0522742	0.000716741	0	0	0.000914779	0.000741271	0.00032422	0.00048125	0.000579966
0.1.15.1.3	Lactobacillales	1.3682	9.37726	8.40188	1.72504	6.86996	5.51959	3.31674	7.02292	4.93377	22.7702	8.39416	6.71897	12.7131	10.4992	11.8121	4.42193	9.63238	1.7533	6.27035	10.8526	3.20523	0.542851	5.06948
0.1.15.1.3.1	Aerococcaceae	0.0442225	0.0524344	0.00289139	0.00579756	0.0138359	0.0164074	0.00180749	0.00331181	0.00550521	0.00365627	0.0653966	0.0350872	0.000831902	0	0.039678	0.00143348	0.000957208	0	0.00411651	0.00296508	0.00032422	0.00240625	0.00115993
0.1.15.1.3.1.1	Abiotrophia	0.00215719	0	0	0	0	0.000372895	0.00120499	0	0.000550521	0	0	0	0	0	0.00062981	0	0.000478604	0	0.000914779	0	0.00032422	0	0
0.1.15.1.3.1.2	Aerococcaceae_unclassified	0.000539299	0	0	0	0	0	0	0	0	0	0	0.00046783	0	0	0	0	0	0	0	0	0	0.00048125	0
0.1.15.1.3.1.3	Aerococcus	0.041526	0.0524344	0.00289139	0.00579756	0.0138359	0.0145429	0.000602497	0.00141935	0.00495469	0.00365627	0.0601458	0.0215202	0	0	0.0340097	0.00143348	0.000478604	0	0.00320173	0.00296508	0	0.001925	0.00115993
0.1.15.1.3.1.4	Facklamia	0	0	0	0	0	0.00149158	0	0.00189246	0	0	0.00525082	0.0130992	0.000831902	0	0.00503848	0	0	0	0	0	0	0	0
0.1.15.1.3.2	Carnobacteriaceae	0.000539299	0	0	0	0	0	0	0	0	0	0	0	0	0	0.00062981	0	0	0	0	0	0.000972659	0.00048125	0
0.1.15.1.3.2.1	Carnobacteriaceae_unclassified	0.000539299	0	0	0	0	0	0	0	0	0	0	0	0	0	0.00062981	0	0	0	0	0	0.000972659	0.00048125	0
0.1.15.1.3.3	Enterococcaceae	0.00539299	0.0118096	0.0698751	0.0173927	0.0101463	0.0909864	0.00361498	0.020344	0.00385365	0.000522324	0.0291182	0.118829	0.00790307	0	0.294751	0.0107511	0.000478604	0	0.00274434	0.012231	0.00356641	0.00240625	0.000579966
0.1.15.1.3.3.1	Enterococcaceae_unclassified	0	0	0	0	0	0	0	0	0	0	0	0.00046783	0	0	0.00251924	0	0	0	0	0	0	0	0
0.1.15.1.3.3.2	Enterococcus	0.00539299	0.0113372	0.00385518	0.0147574	0.00737912	0.0824098	0.00361498	0.0170321	0.00385365	0.000522324	0.0200486	0.0762562	0.000831902	0	0.204688	0.00716741	0.000478604	0	0.00228695	0.0111191	0.00356641	0.00240625	0.000579966
0.1.15.1.3.3.3	Vagococcus	0	0.000472382	0.06602	0.00263525	0.00276717	0.00857659	0	0.00331181	0	0	0.0090696	0.0421047	0.00707117	0	0.0875436	0.0035837	0	0	0.00045739	0.00111191	0	0	0
0.1.15.1.3.4	Lactobacillaceae	0.72266	2.30759	1.15077	0.122803	1.57913	2.84519	0.857955	2.09401	0.755315	4.51288	7.64233	2.10851	11.5822	3.0644	2.88831	4.36997	5.14499	0.902489	2.37614	10.0442	2.67416	0.486544	4.85837
0.1.15.1.3.4.1	Lactobacillaceae_unclassified	0.00431439	0.0273982	0.0125293	0	0.00737912	0.0175261	0.00542247	0.00898919	0.00440417	0.054844	0.0243447	0.00561396	0.0503301	0.016016	0.023303	0.00465881	0.0143581	0.00498613	0.0150939	0.0322453	0.0100508	0.00240625	0.0278384
0.1.15.1.3.4.2	Lactobacillus	0.718346	2.28019	1.13824	0.122803	1.57175	2.82766	0.852533	2.08502	0.750911	4.45804	7.61799	2.10289	11.5318	3.04838	2.86501	4.36495	5.13063	0.897503	2.36105	10.012	2.66411	0.484138	4.83053
0.1.15.1.3.4.3	Pediococcus	0	0	0	0	0	0	0	0	0	0	0	0	0	0	0	0.00035837	0	0	0	0	0	0	0
0.1.15.1.3.5	Lactobacillales_unclassified	0.0124039	0.0599925	0.121438	0.00474346	0.0156806	0.0275942	0.0102424	0.0241289	0.0110104	0.122746	0.0229127	0.00701745	0.0237092	0.178178	0.214135	0.00573392	0.0138795	0.00181314	0.0196678	0.0196437	0.00713283	0.000962501	0.0237786
0.1.15.1.3.5.1	Lactobacillales_unclassified	0.0124039	0.0599925	0.121438	0.00474346	0.0156806	0.0275942	0.0102424	0.0241289	0.0110104	0.122746	0.0229127	0.00701745	0.0237092	0.178178	0.214135	0.00573392	0.0138795	0.00181314	0.0196678	0.0196437	0.00713283	0.000962501	0.0237786
0.1.15.1.3.6	Leuconostocaceae	0.0479976	0.334919	0.0934881	0.0600838	0.290553	0.276688	0.206656	0.191612	0.115059	0.077304	0.0176619	0.0145027	0.0636405	0.012012	0.0869138	0.0103927	0.114386	0.0471416	0.0311025	0.0756096	0.0304766	0.0105875	0.0144991
0.1.15.1.3.6.1	Leuconostoc	0.0010786	0.00708573	0.0346966	0.0252984	0.00461195	0.0440016	0.0126524	0.00567738	0.013763	0.000522324	0.000954695	0.00233915	0.00124785	0.000667334	0.0415675	0.00143348	0.000957208	0.00181314	0.00411651	0.0140841	0.00291798	0.001925	0
0.1.15.1.3.6.2	Leuconostocaceae_unclassified	0	0	0	0	0	0	0	0	0	0	0	0	0	0	0.00062981	0	0.000478604	0	0	0	0	0.000962501	0
0.1.15.1.3.6.3	Weissella	0.046919	0.327833	0.0587915	0.0347854	0.285941	0.232686	0.194004	0.185934	0.101296	0.0767816	0.0167072	0.0121636	0.0623926	0.0113447	0.0447165	0.00895926	0.112951	0.0453284	0.026986	0.0615255	0.0275587	0.00770001	0.0144991
0.1.15.1.3.7	Streptococcaceae	0.534984	6.61052	6.96342	1.51422	4.96061	2.26273	2.23647	4.68952	4.04303	18.0531	0.616733	4.43503	1.03489	7.24458	8.28767	0.0236524	4.35769	0.80186	3.83658	0.697906	0.488599	0.0394625	0.17109
0.1.15.1.3.7.1	Lactococcus	0.00862878	0.0170058	1.35895	0.144939	0.00092239	0.0175261	0.0265099	0.00378492	0.00880834	0.0020893	0.00429613	0.0116957	0.0016638	0.00333667	0.115885	0.00501718	0.000478604	0.00226642	0.00182956	0.0189024	0.00129688	0.00144375	0
0.1.15.1.3.7.2	Streptococcaceae_unclassified	0	0.00708573	0.0332509	0.00158115	0.00368956	0.00111869	0.000602497	0.00520427	0	0.00574557	0.000954695	0.00421047	0.000415951	0.024024	0.0176347	0	0.00191442	0	0.00274434	0.000370635	0.00032422	0	0.000579966
0.1.15.1.3.7.3	Streptococcus	0.526356	6.58642	5.57122	1.3677	4.956	2.24408	2.20936	4.68053	4.03422	18.0453	0.611482	4.41912	1.03281	7.21722	8.15415	0.0186353	4.3553	0.799594	3.83201	0.678633	0.486978	0.0380188	0.17051
0.1.15.2	Clostridia	30.7433	16.6113	18.5868	26.3499	32.8417	16.1758	29.8164	26.3871	28.6073	25.7856	18.5134	17.4959	23.1152	10.1275	9.66696	22.8551	32.1665	19.2338	20.5126	17.7957	13.8763	16.1407	20.0251
0.1.15.2.1	Clostridia_unclassified	0.32304	0.0477106	0.23372	0.0853822	0.448282	0.20733	0.42717	0.494879	0.406835	0.0971523	0.463027	0.398123	0.180107	0.347014	0.220434	0.397074	0.192877	0.180407	0.0910205	0.282795	0.299579	0.413875	0.110193
0.1.15.2.1.1	Clostridia_unclassified	0.32304	0.0477106	0.23372	0.0853822	0.448282	0.20733	0.42717	0.494879	0.406835	0.0971523	0.463027	0.398123	0.180107	0.347014	0.220434	0.397074	0.192877	0.180407	0.0910205	0.282795	0.299579	0.413875	0.110193
0.1.15.2.1.1.1	Clostridia_unclassified	0.32304	0.0477106	0.23372	0.0853822	0.448282	0.20733	0.42717	0.494879	0.406835	0.0971523	0.463027	0.398123	0.180107	0.347014	0.220434	0.397074	0.192877	0.180407	0.0910205	0.282795	0.299579	0.413875	0.110193
0.1.15.2.2	Clostridiales	30.4202	16.5636	18.3531	26.2645	32.3934	15.9685	29.3892	25.8922	28.2005	25.6884	18.0504	17.0978	22.9351	9.78045	9.44652	22.458	31.9736	19.0534	20.4215	17.5129	13.5767	15.7268	19.9149
0.1.15.2.2.1	Clostridiaceae_1	0.103006	0.92398	0.0775855	0.383166	0.279484	0.903525	0.8447	0.88851	1.28492	0.219376	0.139863	0.0898233	0.0237092	0.0106773	0.0113366	0.915278	0.327844	0.687179	0.118007	0.0277976	0.0113477	0.0986563	1.54445
0.1.15.2.2.1.1	Clostridiaceae_1_unclassified	0.000539299	0.0103924	0.00144569	0	0	0.00932238	0.00542247	0.00473115	0.00440417	0.00156697	0.00143204	0.000935659	0	0	0	0.00860089	0.00191442	0.00135985	0	0.000370635	0	0	0.00463973
0.1.15.2.2.1.2	Clostridium_sensu_stricto	0.0614801	0.454432	0.0549363	0.367882	0.0977734	0.597751	0.760953	0.427696	1.21115	0.189604	0.132225	0.0668996	0.0237092	0.0106773	0.0113366	0.831777	0.314443	0.100629	0.0745545	0.0170492	0.010375	0.00914376	0.142672
0.1.15.2.2.1.3	Sarcina	0.0409867	0.459155	0.0212035	0.0152845	0.181711	0.296452	0.0783246	0.456083	0.0693657	0.0282055	0.00620552	0.021988	0	0	0	0.0748994	0.0114865	0.58519	0.043452	0.0103778	0.000972659	0.0895126	1.39714
0.1.15.2.2.2	Clostridiaceae_2	0	0	0	0	0	0	0	0	0	0	0	0	0	0	0.00125962	0	0	0	0	0	0	0	0
0.1.15.2.2.2.1	Alkaliphilus	0	0	0	0	0	0	0	0	0	0	0	0	0	0	0.00125962	0	0	0	0	0	0	0	0
0.1.15.2.2.3	Clostridiales_Incertae_Sedis_XI	0.0118646	0.000944764	0.00144569	0	0	0.000372895	0	0	0	0	0	0	0	0.000667334	0	0	0	0	0	0	0	0	0
0.1.15.2.2.3.1	Anaerococcus	0.00593229	0.000472382	0	0	0	0	0	0	0	0	0	0	0	0	0	0	0	0	0	0	0	0	0
0.1.15.2.2.3.2	Finegoldia	0.00269649	0	0.00144569	0	0	0.000372895	0	0	0	0	0	0	0	0	0	0	0	0	0	0	0	0	0
0.1.15.2.2.3.3	Parvimonas	0	0	0	0	0	0	0	0	0	0	0	0	0	0.000667334	0	0	0	0	0	0	0	0	0
0.1.15.2.2.3.4	Peptoniphilus	0.00323579	0.000472382	0	0	0	0	0	0	0	0	0	0	0	0	0	0	0	0	0	0	0	0	0
0.1.15.2.2.4	Clostridiales_Incertae_Sedis_XIII	0.111096	0.0151162	0.00674657	0.00948692	0.0525762	0.12231	0.0524172	0.0591394	0.0671636	0.0172367	0.0176619	0.0566074	0.0224613	0.018018	0.0182645	0.0426461	0.159375	0.039889	0.0324747	0.0541128	0.0298282	0.017325	0.0324781
0.1.15.2.2.4.1	Clostridiales_Incertae_Sedis_XIII_unclassified	0.0275042	0.00141715	0.00626467	0.00527051	0.0175254	0.0149158	0.0247024	0.0525158	0.0500974	0.00417859	0.0147978	0	0.00540736	0.01001	0.00881734	0.0100344	0.00191442	0.00634598	0.00777562	0.0166786	0.00940237	0.00385	0.00231986
0.1.15.2.2.4.2	Mogibacterium	0.0835913	0.0136991	0.000481898	0.00421641	0.0350508	0.107394	0.0277149	0.00662361	0.0170662	0.0130581	0.00286408	0.0566074	0.017054	0.00800801	0.00944715	0.0326117	0.157461	0.0335431	0.024699	0.0374342	0.0204258	0.013475	0.0301582
0.1.15.2.2.5	Clostridiales_unclassified	3.83873	1.3855	2.68224	2.91406	5.22534	2.11394	4.7055	3.90888	4.05239	2.71609	3.00681	3.73609	2.36634	1.42743	1.50462	3.4253	5.33548	2.46904	3.83064	2.27088	1.85681	2.21568	2.95435
0.1.15.2.2.5.1	Clostridiales_unclassified	3.83873	1.3855	2.68224	2.91406	5.22534	2.11394	4.7055	3.90888	4.05239	2.71609	3.00681	3.73609	2.36634	1.42743	1.50462	3.4253	5.33548	2.46904	3.83064	2.27088	1.85681	2.21568	2.95435
0.1.15.2.2.6	Eubacteriaceae	0.233516	0.0292877	0.0115655	0.114897	0.114376	0.128649	0.508507	0.211956	0.461337	0.054844	0.11695	0.146431	0.00249571	0.0607274	0.0642406	0.120771	0.0813627	0.0498613	0.0210399	0.0626374	0.0583595	0.01155	0.118313
0.1.15.2.2.6.1	Anaerofustis	0.0010786	0	0	0.000527051	0.00092239	0.000372895	0.000602497	0.00094623	0.000550521	0	0.000477347	0	0	0	0	0.00035837	0.000478604	0	0	0.000370635	0.00032422	0	0
0.1.15.2.2.6.2	Eubacterium	0.232438	0.0292877	0.0115655	0.11437	0.113454	0.128276	0.507905	0.211009	0.460786	0.054844	0.116473	0.146431	0.00249571	0.0607274	0.0642406	0.120412	0.0808841	0.0498613	0.0210399	0.0622667	0.0580353	0.01155	0.118313
0.1.15.2.2.7	Incertae_Sedis_XI	0	0	0	0	0	0	0	0	0.000550521	0	0	0	0	0	0	0	0	0	0	0	0	0	0
0.1.15.2.2.7.1	Murdochiella	0	0	0	0	0	0	0	0	0.000550521	0	0	0	0	0	0	0	0	0	0	0	0	0	0
0.1.15.2.2.8	Lachnospiraceae	9.74513	6.33984	7.82168	9.54436	8.45463	3.4049	4.79828	5.26577	3.33451	13.2571	5.03506	2.6002	9.3173	2.31565	2.13758	5.69235	10.099	7.68317	6.2022	3.54698	1.78613	5.52572	7.58073
0.1.15.2.2.8.1	Anaerostipes	0.00539299	0.00425144	0.00385518	0.0152845	0.00737912	0.00186448	0	0.00141935	0.000550521	0.00365627	0.00143204	0.00233915	0.00540736	0	0	0.0964016	0.00957208	0.0113321	0.00777562	0.00778334	0.00356641	0.0539001	0.0214587
0.1.15.2.2.8.2	Blautia	0.928672	0.897999	0.604781	2.30321	0.755437	0.437779	0.254254	1.32236	0.230668	0.760504	0.429613	0.358358	0.360213	0.294294	0.315535	0.45728	1.00555	1.08743	1.10688	0.683452	0.233114	0.887426	0.949984
0.1.15.2.2.8.3	Clostridium_XlVa	0.689763	0.310355	0.420215	0.344691	0.629992	0.151022	1.74724	0.325976	0.562082	0.533815	0.344645	0.13146	0.385171	0.301635	0.250035	0.475199	0.502056	0.722989	0.117092	0.0611548	0.0217227	0.444194	0.644342
0.1.15.2.2.8.4	Clostridium_XlVb	0.391531	0.0155886	0.0650562	0.230848	0.148505	0.0384082	0.0331373	0.0477846	0.0242229	0.0825272	0.161821	0.0435082	0.0748712	0.339006	0.296641	0.0856505	0.310135	0.0951897	0.107029	0.0733858	0.0376095	0.268538	0.303322
0.1.15.2.2.8.5	Coprococcus	0.837531	0.32122	0.395156	0.624028	0.236132	0.268112	0.187376	0.467438	0.206446	0.711405	0.301684	0.0884198	1.15135	0.127461	0.123443	0.217531	0.266104	0.443766	0.192104	0.246472	0.123203	0.262763	0.361319
0.1.15.2.2.8.6	Dorea	0.156936	0.275399	0.110355	0.551295	0.108842	0.0667482	0.0457898	0.0558276	0.037986	0.119612	0.125065	0.0145027	0.0574012	0.101435	0.0686493	0.29028	0.105293	0.186753	0.162831	0.12824	0.103102	0.116463	0.138612
0.1.15.2.2.8.7	Howardella	0.00916808	0.00377906	0	0	0.00276717	0.00447474	0.00662746	0.000473115	0.00220209	0.00156697	0.00286408	0	0.000831902	0.000667334	0	0	0.0105293	0.00815912	0.00960518	0.00296508	0.00226954	0.000962501	0.00753955
0.1.15.2.2.8.8	Lachnospiracea_incertae_sedis	0.627204	0.166279	0.494427	0.344164	0.400317	0.167803	0.158457	0.0832683	0.149191	0.994505	0.115041	0.109004	0.834813	0.0774107	0.0692791	0.326117	0.816977	0.253386	0.277178	0.249067	0.102129	0.305594	0.382777
0.1.15.2.2.8.9	Lachnospiraceae_unclassified	4.14613	3.1985	3.39159	4.60537	5.39967	1.55311	1.84063	2.30454	1.56403	4.94119	3.51423	1.66033	3.69489	0.984318	0.917633	2.75264	4.93871	3.08596	3.7108	1.82909	0.983358	2.63003	3.6358
0.1.15.2.2.8.10	Oribacterium	0	0.00661335	0	0	0	0	0	0.00094623	0	0	0	0	0	0	0	0	0.000478604	0	0.00045739	0.000741271	0	0.0048125	0.00115993
0.1.15.2.2.8.11	Parasporobacterium	0	0.000472382	0	0	0	0	0	0	0	0	0	0	0	0	0	0.00035837	0	0	0	0	0	0	0
0.1.15.2.2.8.12	Pseudobutyrivibrio	0	0	0	0	0	0	0	0	0	0	0	0	0	0	0	0	0.000478604	0	0	0	0	0	0
0.1.15.2.2.8.13	Robinsoniella	0	0	0	0	0.00092239	0	0	0	0	0	0	0	0	0	0	0	0	0	0	0	0	0	0
0.1.15.2.2.8.14	Roseburia	1.9528	1.13939	2.33624	0.52547	0.764661	0.715586	0.524775	0.655738	0.557128	5.10833	0.0386651	0.192278	2.75235	0.0894228	0.096361	0.990894	2.13314	1.78821	0.510447	0.264634	0.176051	0.551032	1.13441
0.1.15.2.2.9	Peptococcaceae_1	0.0771197	0.117623	0.0448165	0.072733	0.0645673	0.0536969	0.0192799	0.00898919	0.0225714	0.0726031	0.0372331	0.0318124	0.0499141	0.0206874	0.0346396	0.0204271	0.043553	0.0217577	0.0914779	0.0403992	0.0288555	0.0356125	0.0898947
0.1.15.2.2.9.1	Peptococcus	0.0771197	0.117623	0.0448165	0.072733	0.0645673	0.0536969	0.0192799	0.00898919	0.0225714	0.0726031	0.0372331	0.0318124	0.0499141	0.0206874	0.0346396	0.0204271	0.043553	0.0217577	0.0914779	0.0403992	0.0288555	0.0356125	0.0898947
0.1.15.2.2.10	Peptostreptococcaceae	0.126196	0.619765	0.0149388	0.31992	0.306234	0.217398	0.503085	0.420126	0.48611	0.337944	0.0496441	0.0463151	0.0270368	0.00667334	0.00755772	0.0297447	0.167511	0.482295	0.327034	0.0681969	0.0278829	0.213675	0.700599
0.1.15.2.2.10.1	Clostridium_XI	0.125657	0.619765	0.0149388	0.31992	0.306234	0.217398	0.502482	0.420126	0.48611	0.337944	0.0496441	0.0463151	0.0270368	0.00667334	0.00692791	0.0297447	0.167511	0.481841	0.326576	0.0681969	0.0278829	0.213194	0.700019
0.1.15.2.2.10.2	Peptostreptococcaceae_unclassified	0	0	0	0	0	0	0.000602497	0	0	0	0	0	0	0	0	0	0	0.000453284	0.00045739	0	0	0.00048125	0.000579966
0.1.15.2.2.10.3	Peptostreptococcus	0.000539299	0	0	0	0	0	0	0	0	0	0	0	0	0	0.00062981	0	0	0	0	0	0	0	0
0.1.15.2.2.11	Ruminococcaceae	16.173	7.13061	7.69205	12.9054	17.8907	9.02294	17.9556	15.1274	18.4893	9.01323	9.64719	10.3882	11.1259	5.91859	5.66703	12.2108	15.7595	7.61835	9.79866	11.4419	9.77652	7.60761	6.89405
0.1.15.2.2.11.1	Acetanaerobacterium	0	0	0	0.000527051	0	0	0	0	0	0	0	0	0	0	0	0	0	0	0	0	0	0	0
0.1.15.2.2.11.2	Acetivibrio	0.000539299	0	0	0	0	0	0	0	0	0	0	0	0	0	0	0	0	0	0	0	0	0	0.000579966
0.1.15.2.2.11.3	Anaerotruncus	0.0372116	0	0.0525268	0.00158115	0.178021	0.145056	0.0222924	0.0298063	0.0710173	0.00731254	0.0749436	0.024795	0.0449227	0.00934268	0.0220434	0.12758	0.066526	0.00498613	0.0461963	0.0989596	0.0872151	0.0529376	0.0156591
0.1.15.2.2.11.4	Butyricicoccus	0.547388	0.947126	0.44431	0.881229	0.819082	0.410557	0.284378	0.146666	0.290675	0.664396	0.160866	0.06035	0.110227	0.144811	0.0642406	0.25731	0.399156	0.712563	0.358136	0.640828	0.43413	0.0789251	0.473252
0.1.15.2.2.11.5	Clostridium_III	0.0199541	0.000472382	0.0255406	0.00737871	0	0.0175261	0.0403673	0.0501502	0.037986	0.0120135	0.00429613	0.0233915	0.00415951	0.00800801	0.00944715	0.0555474	0.111993	0.0253839	0.0260712	0.0248326	0.010375	0.040425	0.0208788
0.1.15.2.2.11.6	Clostridium_IV	0.148307	0.0897526	0.182639	0.305162	0.437213	0.777486	0.115077	0.202493	0.16901	0.299814	0.0749436	0.304089	0.288254	0.04004	0.0415675	0.0878007	0.0985924	0.105615	0.0997109	0.0922882	0.0849455	0.244956	0.220967
0.1.15.2.2.11.7	Faecalibacterium	1.94094	1.95944	1.84615	3.04794	1.43801	0.547037	0.200631	0.7092	0.205895	2.13526	0.14941	0.210523	1.34352	0.505839	0.515815	0.388115	2.04843	1.86391	0.834736	0.477749	0.222739	1.2474	0.829351
0.1.15.2.2.11.8	Flavonifractor	0	0	0	0	0	0.000372895	0.000602497	0	0	0.000522324	0	0	0	0	0	0	0	0	0.00045739	0	0	0	0
0.1.15.2.2.11.9	Oscillibacter	0.613183	0.366569	0.464549	0.728384	0.336672	0.301672	0.345833	0.608426	0.480605	0.430917	0.410996	0.402801	0.317371	1.01568	0.653743	0.532897	0.929449	0.336337	0.469739	0.37323	0.352751	0.368157	0.610704
0.1.15.2.2.11.10	Papillibacter	0.000539299	0	0	0	0.00092239	0.00074579	0	0	0.000550521	0	0	0	0	0	0.00125962	0.00035837	0.000478604	0	0	0	0.00032422	0	0
0.1.15.2.2.11.11	Pseudoflavonifractor	0.00647158	0.0103924	0.0178302	0.0252984	0.0488867	0.02834	0.0132549	0.0785371	0.0220209	0.0235046	0.0105016	0.00421047	0.0407632	0.0106773	0.0170049	0.035837	0.0440316	0.00815912	0.00182956	0.0148254	0.00453907	0.00673751	0.0220387
0.1.15.2.2.11.12	Ruminococcaceae_unclassified	9.06399	2.75871	3.7294	6.21815	12.741	5.56881	10.7666	10.8712	10.5474	4.10181	7.29101	8.21135	7.9118	3.83851	4.00874	8.95424	10.7758	3.4223	6.61934	8.21773	7.20351	3.35961	3.82545
0.1.15.2.2.11.13	Ruminococcus	3.55344	0.669366	0.450574	1.04145	1.58374	0.920305	5.887	1.90571	6.35742	1.07651	1.0979	1.02782	0.717099	0.284952	0.26515	1.43169	0.944764	0.984081	1.20934	1.20234	1.09521	2.00778	0.687259
0.1.15.2.2.11.14	Sporobacter	0.155857	0.0604649	0.0462622	0.0295148	0.245356	0.21516	0.269919	0.472169	0.272508	0.0574557	0.103107	0.0945016	0.228773	0.038038	0.0340097	0.120412	0.295299	0.0879372	0.0901057	0.200884	0.235059	0.0938438	0.0626363
0.1.15.2.2.11.15	Subdoligranulum	0.0852092	0.268313	0.432262	0.618758	0.0618001	0.0898677	0.00963995	0.0529889	0.0341323	0.203706	0.269224	0.0243271	0.118962	0.0226894	0.0340097	0.218964	0.0449888	0.0670861	0.0429946	0.0982184	0.045715	0.106838	0.125273
0.1.15.2.2.12	Syntrophomonadaceae	0.000539299	0.000944764	0	0.000527051	0.00553434	0.00074579	0.00180749	0.00141935	0.00165156	0	0	0.00233915	0	0.00133467	0	0.000716741	0	0.00181314	0	0	0.000972659	0.000962501	0
0.1.15.2.2.12.1	Syntrophomonadaceae_unclassified	0.000539299	0.000944764	0	0.000527051	0.00553434	0.00074579	0.00180749	0.00141935	0.00165156	0	0	0.00233915	0	0.00133467	0	0.000716741	0	0.00181314	0	0	0.000972659	0.000962501	0
0.1.15.3	Erysipelotrichia	1.73654	0.746364	0.747905	0.955543	0.515616	0.299808	0.294621	0.247439	0.186076	0.40898	0.305502	0.257306	0.198409	0.213547	0.555493	1.58543	0.981138	1.24653	0.733196	0.335425	0.228899	0.514457	0.247065
0.1.15.3.1	Erysipelotrichales	1.73654	0.746364	0.747905	0.955543	0.515616	0.299808	0.294621	0.247439	0.186076	0.40898	0.305502	0.257306	0.198409	0.213547	0.555493	1.58543	0.981138	1.24653	0.733196	0.335425	0.228899	0.514457	0.247065
0.1.15.3.1.1	Erysipelotrichaceae	1.73654	0.746364	0.747905	0.955543	0.515616	0.299808	0.294621	0.247439	0.186076	0.40898	0.305502	0.257306	0.198409	0.213547	0.555493	1.58543	0.981138	1.24653	0.733196	0.335425	0.228899	0.514457	0.247065
0.1.15.3.1.1.1	Bulleidia	0.000539299	0	0	0	0	0	0	0	0	0	0	0	0	0	0	0	0	0	0	0	0.00032422	0	0
0.1.15.3.1.1.2	Catenibacterium	0.605632	0.125181	0.00481898	0.00158115	0.21215	0.0510866	0.0283173	0.0160859	0.0143136	0.0417859	0.0105016	0	0.00249571	0.00133467	0.00188943	1.23674	0.172297	0.0104255	0.00914779	0.00185318	0.00032422	0.0880688	0.0359579
0.1.15.3.1.1.3	Clostridium_XVIII	0.0016179	0.00188953	0.000481898	0.00158115	0.00368956	0.00223737	0.00120499	0.00378492	0	0.00313394	0.00525082	0.00046783	0.00207975	0.000667334	0.00251924	0.00179185	0.00287162	0.00135985	0.00137217	0.00185318	0.00226954	0.00144375	0.00231986
0.1.15.3.1.1.4	Coprobacillus	0.0318186	0.0269258	0.00674657	0.061665	0.00276717	0.00559343	0.0168699	0.00378492	0.0077073	0.0120135	0	0.00327481	0	0	0	0.00143348	0	0.00543941	0.0123495	0.00741271	0.0155625	0.0048125	0.00811952
0.1.15.3.1.1.5	Erysipelothrix	0.0010786	0	0	0.000527051	0	0.000372895	0	0	0	0	0.00238674	0.111343	0.00207975	0	0.350804	0.00537555	0	0	0.00045739	0.000741271	0	0	0
0.1.15.3.1.1.6	Erysipelotrichaceae_incertae_sedis	0.756097	0.223909	0.323835	0.522834	0.130057	0.151768	0.149419	0.073806	0.0919371	0.11909	0.115518	0.0327481	0.0549055	0.154821	0.136039	0.0835003	0.254139	0.973202	0.353105	0.147142	0.108614	0.252657	0.0904746
0.1.15.3.1.1.7	Erysipelotrichaceae_unclassified	0.339758	0.367986	0.41154	0.367354	0.166953	0.088749	0.0988095	0.149978	0.0710173	0.232957	0.171845	0.109004	0.136848	0.0567234	0.0636108	0.256593	0.55183	0.256106	0.356764	0.17531	0.101481	0.166994	0.110193
0.1.15.3.1.1.8	Holdemania	0	0.000472382	0	0	0	0	0	0	0	0	0	0	0	0	0	0	0	0	0	0.000370635	0	0	0
0.1.15.3.1.1.9	Solobacterium	0	0	0	0	0	0	0	0	0.000550521	0	0	0	0	0	0	0	0	0	0	0	0	0	0
0.1.15.3.1.1.10	Turicibacter	0	0	0.000481898	0	0	0	0	0	0.000550521	0	0	0.00046783	0	0	0.00062981	0	0	0	0	0.000741271	0.00032422	0.00048125	0
0.1.15.4	Firmicutes_unclassified	0.885528	0.599925	0.558037	1.36612	2.63619	0.966917	1.65867	1.42029	1.55357	1.20291	1.5046	1.82126	1.82561	0.568569	0.56494	1.14678	1.70335	0.892517	1.97592	1.75941	1.70734	1.08474	0.762075
0.1.15.4.1	Firmicutes_unclassified	0.885528	0.599925	0.558037	1.36612	2.63619	0.966917	1.65867	1.42029	1.55357	1.20291	1.5046	1.82126	1.82561	0.568569	0.56494	1.14678	1.70335	0.892517	1.97592	1.75941	1.70734	1.08474	0.762075
0.1.15.4.1.1	Firmicutes_unclassified	0.885528	0.599925	0.558037	1.36612	2.63619	0.966917	1.65867	1.42029	1.55357	1.20291	1.5046	1.82126	1.82561	0.568569	0.56494	1.14678	1.70335	0.892517	1.97592	1.75941	1.70734	1.08474	0.762075
0.1.15.4.1.1.1	Firmicutes_unclassified	0.885528	0.599925	0.558037	1.36612	2.63619	0.966917	1.65867	1.42029	1.55357	1.20291	1.5046	1.82126	1.82561	0.568569	0.56494	1.14678	1.70335	0.892517	1.97592	1.75941	1.70734	1.08474	0.762075
0.1.15.5	Negativicutes	1.42105	1.63964	1.4987	2.01492	2.38069	0.468729	0.710946	0.431481	0.548319	2.38075	1.04778	0.657301	2.22284	0.676677	0.627921	0.636466	3.6417	3.33935	3.04759	1.17195	0.561872	1.68726	1.87735
0.1.15.5.1	Selenomonadales	1.42105	1.63964	1.4987	2.01492	2.38069	0.468729	0.710946	0.431481	0.548319	2.38075	1.04778	0.657301	2.22284	0.676677	0.627921	0.636466	3.6417	3.33935	3.04759	1.17195	0.561872	1.68726	1.87735
0.1.15.5.1.1	Acidaminococcaceae	0.243224	0.338226	0.20577	1.42725	0.238899	0.274078	0.215694	0.103139	0.133777	0.349957	0.384742	0.0949694	0.719595	0.437104	0.312386	0.139048	0.00813627	0.0906569	0.154598	0.190136	0.246731	0.567876	0.352039
0.1.15.5.1.1.1	Acidaminococcaceae_unclassified	0.243224	0.338226	0.20577	1.42673	0.238899	0.274078	0.215694	0.103139	0.133777	0.349957	0.383787	0.0949694	0.719595	0.437104	0.312386	0.139048	0.00813627	0.0906569	0.154598	0.190136	0.246731	0.567876	0.352039
0.1.15.5.1.1.2	Phascolarctobacterium	0	0	0	0.000527051	0	0	0	0	0	0	0.000954695	0	0	0	0	0	0	0	0	0	0	0	0
0.1.15.5.1.2	Selenomonadales_unclassified	0	0	0	0.000527051	0	0	0	0	0	0	0	0	0	0	0	0	0	0	0	0	0	0.00048125	0
0.1.15.5.1.2.1	Selenomonadales_unclassified	0	0	0	0.000527051	0	0	0	0	0	0	0	0	0	0	0	0	0	0	0	0	0	0.00048125	0
0.1.15.5.1.3	Veillonellaceae	1.17783	1.30141	1.29293	0.587135	2.14179	0.194651	0.495252	0.328342	0.414543	2.0308	0.663036	0.562331	1.50325	0.239573	0.315535	0.497418	3.63356	3.24869	2.89299	0.981813	0.315141	1.11891	1.52531
0.1.15.5.1.3.1	Allisonella	0.0382902	0.032122	0.0240949	0.00632461	0.0230598	0.00969527	0.0228949	0.0127741	0.012662	0.0501431	0	0.00187132	0	0.00133467	0.00188943	0.00501718	0.0430744	0.0244774	0.0169234	0.00926588	0.00389063	0.00962501	0.00985942
0.1.15.5.1.3.2	Dialister	0.880135	0.667004	0.905967	0.444831	1.90012	0.0820369	0.389815	0.249805	0.353435	1.54817	0.295955	0.401866	0.898454	0.166834	0.220434	0.398149	3.2435	2.58961	2.12915	0.438832	0.162434	0.817645	1.32986
0.1.15.5.1.3.3	Megasphaera	0.088445	0.246111	0.276609	0.00527051	0.113454	0.0074579	0.0307273	0.0160859	0.0319302	0.347868	0.342735	0.0846772	0.198825	0.0593927	0.0673897	0.0684487	0.211543	0.251573	0.652238	0.458476	0.0641955	0.187206	0.136292
0.1.15.5.1.3.4	Mitsuokella	0	0	0	0	0	0	0	0	0	0	0	0	0	0	0	0	0	0.000453284	0	0	0	0	0
0.1.15.5.1.3.5	Negativicoccus	0.000539299	0	0	0	0	0	0	0	0	0	0	0	0	0	0	0	0	0	0	0	0	0	0
0.1.15.5.1.3.6	Selenomonas	0.00970738	0.0226743	0.00626467	0.00790576	0.00645673	0.000372895	0.00120499	0.000473115	0	0.00365627	0.000954695	0.00608179	0.00623926	0	0	0.00537555	0	0.039889	0.0086904	0.00481826	0.00778127	0	0.00869948
0.1.15.5.1.3.7	Veillonella	0.0113253	0.00425144	0.013975	0.0021082	0.0110687	0.00857659	0.0138574	0.00378492	0.0110104	0.016192	0.0100243	0.00187132	0.0316123	0.00333667	0.0176347	0.00430044	0.0363739	0.0058927	0.0045739	0.0114897	0.0100508	0.000962501	0.00347979
0.1.15.5.1.3.8	Veillonellaceae_unclassified	0.149386	0.32925	0.06602	0.120695	0.0876271	0.0865116	0.0367523	0.0454191	0.00550521	0.0647682	0.0133657	0.065964	0.368117	0.00867534	0.00818753	0.0161267	0.099071	0.33679	0.0814153	0.058931	0.0667892	0.103469	0.0371178
0.1.16	TM7	0	0	0	0	0.00645673	0	0	0	0	0	0	0	0	0	0.00062981	0	0.00430744	0.00135985	0.000914779	0.000370635	0	0.00144375	0.0017399
0.1.16.1	TM7_class_incertae_sedis	0	0	0	0	0.00645673	0	0	0	0	0	0	0	0	0	0.00062981	0	0.00430744	0.00135985	0.000914779	0.000370635	0	0.00144375	0.0017399
0.1.16.1.1	TM7_order_incertae_sedis	0	0	0	0	0.00645673	0	0	0	0	0	0	0	0	0	0.00062981	0	0.00430744	0.00135985	0.000914779	0.000370635	0	0.00144375	0.0017399
0.1.16.1.1.1	TM7_family_incertae_sedis	0	0	0	0	0.00645673	0	0	0	0	0	0	0	0	0	0.00062981	0	0.00430744	0.00135985	0.000914779	0.000370635	0	0.00144375	0.0017399
0.1.16.1.1.1.1	TM7_genus_incertae_sedis	0	0	0	0	0.00645673	0	0	0	0	0	0	0	0	0	0.00062981	0	0.00430744	0.00135985	0.000914779	0.000370635	0	0.00144375	0.0017399
	Total number of reads per sample:	185426	211693	207513	189735	108414	268172	165976	211365	181646	191452	209491	213753	240413	149850	158778	279041	208941	220612	218632	269807	308433	207792	172424
