# Supplementary material for: Microbial Dysbiosis During Simian Immunodeficiency Virus Infection is Partially Reverted with Combination Anti-retroviral Therapy
Source: Sci Rep. 2020 Apr 14;10:6387. doi: 10.1038/s41598-020-63196-0 (PMC7156522; doi:10.1038/s41598-020-63196-0)
Supplement: Supplementary file 4 — Supplementary Information Table2. [file 41598_2020_63196_MOESM4_ESM.xlsx]

## Sheet: Supp Table 2
Supplemental Table 2. Metastats analysis. OTU number is listed, together with the classification according to the Ribosomal Database Project (RDP) and the Greengenes databases. OTUs constituting ³0.1% mean abundance for any group (Healthy, Infected, or Treated) are shown. Analysis was performed from a subsampled dataset. Metastats P values <0.05 are indicated with grey background. * Indicates tha…
	Classificationa		Mean abundance (%)			Metastats P value
OTU	According to RDP database	According to Greengenes database	Healthy	Infected	Treated	Healthy - Infected	Infected - Treated	Healthy - Treated
OTU2*	Streptococcus	Streptococcus luteciae	1.441	3.4891	4.953	0.214696	0.620061	0.033622
OTU3*	Porphyromonadaceae (family)	S24-7 (family)	1.5988	2.1238	3.5259	0.706879	0.378566	0.048469
OTU4*	Prevotella	Prevotella copri	3.8233	0.4015	1.9113	0.001378	0.002018	0.07085
OTU6*	Acinetobacter	Acinetobacter	0.0965	4.6533	1.6646	0.058968	0.28592	0.008282
OTU7*	Treponema	Treponema	0.7108	7.5135	0.1444	0.067717	0.051915	0.008282
OTU8*	Prevotella	Prevotella copri	2.2904	0.5021	2.5088	0.007008	0.0021	0.852045
OTU10*	Treponema	Treponema	0.4256	3.9838	1.0556	0.076261	0.177884	0.041518
OTU11*	Prevotella	Prevotella copri	2.0013	0.0487	2.6055	0.0399	0.012982	0.753065
OTU13*	Treponema	Treponema	2.0419	0.0641	1.6813	0.043526	0.086198	0.848087
OTU14*	Bacteroidetes (phylum)	p-2534-18B5 (family)	0.4789	1.04	2.1355	0.334543	0.215442	0.016811
OTU15*	Prevotellaceae (family)	[Prevotella]	1.3612	0.6317	1.6997	0.281941	0.036911	0.72337
OTU19*	Lactobacillus	Lactobacillus	1.1592	1.622	0.2193	0.667841	0.00706	0.105839
OTU23*	Treponema	Treponema	0.7017	2.6822	0.0788	0.258615	0.108303	0.037552
OTU25*	Dialister	Dialister	1.4246	0.3979	0.727	0.012046	0.121662	0.109871
OTU27*	Bacteroidales (order)	YRC22	1.8141	0.3613	0.3329	0.041011	0.898769	0.035587
OTU29	Faecalibacterium	Faecalibacterium prausnitzii	0.7752	0.3862	0.9545	0.104178	0.013547	0.624904
OTU33*	Enterobacteriaceae (family)	Enterobacteriaceae (family)	0.048	1.1854	0.7913	0.096351	0.728362	0.029816
OTU34	Lactobacillus	Lactobacillus	0.6177	0.3093	0.7477	0.153521	0.023076	0.722838
OTU36	Ruminococcaceae (family)	Ruminococcaceae (family)	0.2133	0.7221	0.7666	0.001103	0.872364	0.000133
OTU37*	Bacteroidetes (phylum)	Bacteroidetes (phylum)	0.1494	0.2721	1.0439	0.475869	0.019817	0.004643
OTU39	Ruminococcaceae (family)	Oscillospira	0.4662	0.8385	0.3814	0.00763	0.001243	0.679319
OTU40	Ruminococcaceae (family)	Ruminococcaceae (family)	0.3106	0.3789	0.7791	0.812171	0.146141	0.024985
OTU41	Bacteroidales (order)	Bacteroidales (order)	0.2819	0.3093	0.8199	0.878593	0.01603	0.005485
OTU42*	Bacteria (kingdom)	Treponema	1.0995	0.1299	0.0444	0.010214	0.629021	0.003634
OTU45	Bacteroidales (order)	S24-7 (family)	0.2423	0.055	0.7859	0.008445	0.033454	0.125332
OTU46	Ruminococcus	Ruminococcus	0.1432	0.2978	0.7298	0.137568	0.150185	0.029164
OTU49	Butyricicoccus	Butyricicoccus pullicaecorum	0.4114	0.1299	0.5184	0.000971	0.000138	0.413858
OTU51	Treponema	Treponema	0.6735	0.048	0.4054	0.02824	0.018977	0.526255
OTU53	Bacteroidetes (phylum)	Bacteroidetes (phylum)	0.1704	0.3142	0.5162	0.330821	0.294102	0.004288
OTU54*	Lactobacillus	Lactobacillus	0.1688	1.07	0.017	0.030745	0.013164	0.017368
OTU60	Bacteria (kingdom)	RF39 (order)	0.1443	0.6331	0.2113	0.023772	0.083355	0.658554
OTU62	Ruminococcus	Ruminococcus flavefaciens	0.0022	0.0653	0.7396	0.062156	0.064221	0.038351
OTU65	Prevotella	Prevotella	0.394	0.107	0.3471	0.049866	0.168135	0.848602
OTU69	Fibrobacter	Bacteria (kingdom)	0.0069	0.8249	0.0894	0.210579	0.27937	0.044221
OTU75	Bacteria (kingdom)	Ruminococcaceae (family)	0.1941	0.1075	0.3392	0.091332	0.0131	0.143156
OTU77	Prevotella	Prevotella	0.0785	0.1783	0.3702	0.22416	0.16008	0.028595
OTU80	Prevotellaceae (family)	[Prevotella]	0.2334	0.0175	0.2996	0.088973	0.0269	0.789877
OTU82	Treponema	Treponema	0.1576	0.5487	0.0089	0.000876	3e-06	0.033976
OTU84	Clostridium XI	Clostridiales (order)	0.2173	0.0249	0.3273	0.001356	2.2e-05	0.172869
OTU86	Fibrobacter	Fibrobacter succinogenes	0.2908	0.0006	0.2981	0.019549	0.005417	0.973849
OTU87	Clostridium sensu stricto	Clostridium	0.0412	0.1534	0.3353	0.517187	0.340817	0.012709
OTU89	Faecalibacterium	Faecalibacterium prausnitzii	0.1944	0.0679	0.2954	0.006583	0.010346	0.327196
OTU92	Blautia	Blautia	0.2253	0.0855	0.2557	0.001007	0.004623	0.7472
OTU94	Lachnospiraceae (family)	Oribacterium	0.2953	0.0922	0.1599	0.0045	0.083778	0.060864
OTU95	Treponema	Treponema	0.2149	0.4254	0.0002	0.477903	0.022831	0.111362
OTU103	Sarcina	Sarcina	0.3101	0.0166	0.1633	0.155514	0.012699	0.590951
OTU109	Coprococcus	Coprococcus eutactus	0.0484	0.1527	0.2199	0.516913	0.726872	0.001747
OTU111	Prevotellaceae (family)	Prevotella	0.2087	0.0429	0.1645	0.077953	0.021571	0.757624
OTU114	Bacteroidetes (phylum)	[Prevotella]	0.0101	0.1507	0.2198	0.199295	0.735451	0.02194
OTU116	Blautia	Blautia	0.1378	0.044	0.2218	0.01515	0.041997	0.477726
OTU119	Porphyromonadaceae (family)	S24-7 (family)	0.0647	0.3385	0.0397	0.012282	0.007188	0.493088
OTU120	Bacteria (kingdom)	RF39 (order)	0.2057	0.0278	0.1563	0.000328	0.02861	0.588434
OTU122	Bacteria (kingdom)	Bacteria (kingdom)	0.1438	0.0012	0.2317	0.013631	0.180351	0.705986
OTU123	Ruminococcaceae (family)	Clostridia (class)	0.1444	0.2784	0.0241	0.256919	0.004558	0.071563
OTU124	Roseburia	Roseburia inulinivorans	0.1227	0.0441	0.2026	0.078989	0.008332	0.296484
OTU128	Lachnospiracea incertae sedis	Coprococcus	0.1689	0.081	0.1349	0.020157	0.266953	0.490119
OTU134	Lachnospiraceae (family)	Blautia	0.1605	0.0707	0.1396	0.002304	0.010491	0.559447
OTU145	Eubacterium	[Mogibacteriaceae] (family)	0.0563	0.0892	0.1911	0.248177	0.09028	0.016079
OTU146	Ruminococcaceae (family)	Ruminococcaceae (family)	0.0373	0.0636	0.2003	0.297953	0.084083	0.028118
OTU148	Blautia	Lachnospiraceae (family)	0.1332	0.0802	0.1087	0.000706	0.071038	0.2346
OTU152	Lachnospiraceae (family)	Lachnospiraceae (family)	0.1838	0.1176	0.0299	0.483253	0.034927	0.011662
OTU156	Betaproteobacteria (class)	Sutterella	0.0679	0.1204	0.1504	0.029411	0.754389	0.234349
OTU158	Firmicutes (phylum)	Ruminococcus	0.1834	0.0198	0.0905	0.063063	0.014695	0.40881
OTU162	Coprococcus	Dorea	0.1052	0.0557	0.1203	0.068817	0.001963	0.658293
OTU163	Firmicutes (phylum)	Firmicutes (phylum)	0.075	0.0675	0.1269	0.552709	0.000497	0.001427
OTU164	Pseudomonas	Pseudomonas	0.002	0.0696	0.1738	0.107334	0.355301	0.04853
OTU167	Ruminococcaceae (family)	Ruminococcaceae (family)	0.1121	0.02	0.1294	0.260272	0.035396	0.886776
OTU169	Lachnospiraceae (family)	Lachnospiraceae (family)	0.0804	0.0503	0.1265	0.105373	0.010667	0.11612
OTU171	Bacteroidetes (phylum)	Bacteroidetes (phylum)	0.2007	0	0.0673	0.013541	0.267489	0.20531
OTU172	Lachnospiraceae (family)	Lachnospiraceae (family)	0.1028	0.0334	0.1261	0.019572	0.045956	0.714854
OTU178	Ruminococcaceae (family)	Ruminococcaceae (family)	0.0746	0.047	0.1165	0.299399	0.012727	0.203982
OTU180	Weissella	Weissella	0.0424	0.0257	0.1513	0.350066	0.000916	0.003285
OTU184	Lachnospiraceae (family)	Blautia obeum	0.0636	0.0284	0.1205	0.033605	0.000917	0.022018
OTU187	Lachnospiraceae (family)	Lachnospiraceae (family)	0.0149	0.1254	0.0977	0.123195	0.799382	4.7e-05
OTU192	Treponema	Treponema	0.1725	0.0246	0.0266	0.010247	0.941746	0.010505
OTU197	Coprococcus	Coprococcus catus	0.0701	0.1033	0.0417	0.315801	0.039296	0.021869
OTU200	Lachnospiraceae (family)	Lachnospiraceae (family)	0.0137	0.0893	0.1079	0.018077	0.776632	0.002986
OTU202	Elusimicrobium	Elusimicrobiaceae (family)	0.0717	0.1211	0.014	0.524405	0.012773	0.179482
OTU211	Ruminococcus	Ruminococcus	0.1398	0.0035	0.0059	0.046586	0.752259	0.052224
OTU214	Erysipelotrichaceae incertae sedis	[Eubacterium] biforme	0.0536	0.0186	0.1019	0.056526	0.048993	0.354392
OTU220	Lachnospiraceae (family)	Coprococcus	0.0055	0.0008	0.147	0.020401	0.036773	0.040064
OTU222	Bacteroidetes (phylum)	Bacteroidetes (phylum)	0.0124	0.0558	0.1217	0.091019	0.138624	0.002634
OTU224	Lachnospiraceae (family)	Lachnospiraceae (family)	0.0304	0.0235	0.129	0.619828	0.008371	0.01184
OTU230	Bacteroidales (order)	Bacteroidales (order)	0.1276	0.0005	0.0288	0.00035	0.006261	0.002093
OTU237	Clostridia (class)	Clostridiales (order)	0.0245	0.1102	0.0408	0.022407	0.061772	0.523483
OTU245	Bacteroidales (order)	S24-7 (family)	0.0024	0.0338	0.111	0.009421	0.016513	0.000718
OTU250	Proteobacteria (phylum)	RF32 (order)	0.0455	0.1293	0.0142	0.083262	0.015829	0.05925
OTU251	Bacteria (kingdom)	Bacteria (kingdom)	0.0437	0.1148	0.0038	0.035758	2.1e-05	0.182382
OTU261	Treponema	Treponema	0.1273	0.0002	0.0001	0.025895	1	0.025769
a Genus and species are italicized. If the OTU was not classified to genus, the taxonomic group to which it classified is listed, with that taxonomic level in parentheses. No species information was available for OTUs classified to the RDP collection.
* Indicates that this OTU also appeared in Table 3.
