# Supplementary material for: Microbial Dysbiosis During Simian Immunodeficiency Virus Infection is Partially Reverted with Combination Anti-retroviral Therapy
Source: Sci Rep. 2020 Apr 14;10:6387. doi: 10.1038/s41598-020-63196-0 (PMC7156522; doi:10.1038/s41598-020-63196-0)
Supplement: Supplementary file 5 — Supplementary Information Table3. [file 41598_2020_63196_MOESM5_ESM.xlsx]

## Sheet: Sheet1
Supplemental Table 3. Percent abundance of subsampled sequences in each OTU for each sample. Classification was performed using the Ribosomal Database Project (RDP, version 9) and the Greengenes (version 13_8_99) collections. Each column represents one sample and is labeled on top with a specific ID number. Samples M1-M10 are the 10 c-ART animals; samples M11-M16 are the 6 SIV infected animals; s…
OTU	RDP Classification	Greengenes Classification	M1	M2	M3	M4	M5	M6	M7	M8	M9	M10	M11	M12	M13	M14	M15	M16	M18	M25	M27	M29	M30	M31	M32
Otu00001	Bacteria(100);Bacteroidetes(100);Bacteroidia(100);Bacteroidales(100);Prevotellaceae(100);Prevotella(100)	k__Bacteria(100);p__Bacteroidetes(100);c__Bacteroidia(100);o__Bacteroidales(100);f__Prevotellaceae(100);g__Prevotella(100);s__copri(100)	12.0178	22.8052	20.157	14.7988	5.96879	4.91726	4.21071	4.65623	4.49296	9.8419	4.69497	1.70181	15.8181	16.4029	8.51827	5.95311	3.95429	27.7464	19.8969	5.38953	3.57426	27.2926	15.6317
Otu00002	Bacteria(100);Firmicutes(100);Bacilli(100);Lactobacillales(100);Streptococcaceae(100);Streptococcus(100)	k__Bacteria(100);p__Firmicutes(100);c__Bacilli(100);o__Lactobacillales(100);f__Streptococcaceae(100);g__Streptococcus(100);s__luteciae(99)	0.463962	6.51576	5.45502	1.35315	4.91911	2.18791	2.16208	4.56952	3.96536	17.9377	0.573727	4.32878	0.970354	7.04153	7.99897	0.021215	4.24023	0.805247	3.74306	0.641984	0.502703	0.033206	0.120833
Otu00003	Bacteria(100);Bacteroidetes(100);Bacteroidia(100);Bacteroidales(100);Porphyromonadaceae(99);Porphyromonadaceae_unclassified(99)	k__Bacteria(100);p__Bacteroidetes(100);c__Bacteroidia(100);o__Bacteroidales(100);f__S24-7(100);f__S24-7_unclassified(100);f__S24-7_unclassified(100)	1.236	3.06787	1.35776	3.4359	2.43695	2.67309	2.2368	11.9431	4.32785	2.54395	0.313613	2.02372	4.57229	0.10423	0.247201	5.48176	1.90105	2.27277	1.67691	0.822772	0.906709	1.44077	2.17038
Otu00004	Bacteria(100);Bacteroidetes(100);Bacteroidia(100);Bacteroidales(100);Prevotellaceae(100);Prevotella(100)	k__Bacteria(100);p__Bacteroidetes(100);c__Bacteroidia(100);o__Bacteroidales(100);f__Prevotellaceae(100);g__Prevotella(100);s__copri(100)	0.854133	4.15998	2.19344	0.230598	4.28911	0.297932	1.72395	0.886417	1.88168	2.59561	0.451049	0.0701016	0.645673	0.496246	0.44367	0.302544	5.17922	4.76599	2.70353	1.48874	1.21663	2.78746	8.62158
Otu00005	Bacteria(100);Bacteroidetes(100);Bacteroidia(100);Bacteroidales(100);Prevotellaceae(100);Paraprevotella(51)	k__Bacteria(100);p__Bacteroidetes(100);c__Bacteroidia(100);o__Bacteroidales(100);f__[Paraprevotellaceae](100);g__CF231(100);g__CF231_unclassified(100)	2.74964	2.27185	1.21479	1.60588	2.99961	2.18422	1.0506	1.43893	1.17974	1.19542	1.05152	2.52735	2.60298	1.22217	0.42061	3.08632	0.356965	4.1443	3.17302	1.50903	1.37067	1.84662	2.5458
Otu00006	Bacteria(100);Proteobacteria(100);Gammaproteobacteria(100);Pseudomonadales(100);Moraxellaceae(100);Acinetobacter(100)	k__Bacteria(100);p__Proteobacteria(100);c__Gammaproteobacteria(100);o__Pseudomonadales(100);f__Moraxellaceae(100);g__Acinetobacter(100);g__Acinetobacter_unclassified(76)	0.0830151	3.30031	3.6665	1.33285	0.616157	5.32865	0.0249045	2.26355	0.0258269	0.00461195	1.5819	10.3049	0.596786	0.00276717	14.3349	1.09857	0.0092239	0.00092239	0.556201	0.0747136	0.0175254	0.00737912	0.0092239
Otu00007	Bacteria(100);Spirochaetes(100);Spirochaetes(100);Spirochaetales(100);Spirochaetaceae(100);Treponema(100)	k__Bacteria(100);p__Spirochaetes(100);c__Spirochaetes(100);o__Spirochaetales(100);f__Spirochaetaceae(100);g__Treponema(100);g__Treponema_unclassified(100)	0.00645673	0.00553434	0.00461195	0.0267493	0.136514	0.0119911	0.888262	0.00830151	0.115299	0.239821	6.35619	1.17974	0.00461195	24.7791	10.9137	1.84755	0.418765	0.0516538	0.0147582	1.26921	1.65661	0.182633	1.38174
Otu00008	Bacteria(100);Bacteroidetes(100);Bacteroidia(100);Bacteroidales(100);Prevotellaceae(100);Prevotella(100)	k__Bacteria(100);p__Bacteroidetes(100);c__Bacteroidia(100);o__Bacteroidales(100);f__Prevotellaceae(100);g__Prevotella(100);s__copri(100)	2.6076	5.75387	3.51523	3.74675	2.57162	0.352353	0.7333	0.499013	0.886417	4.42194	0.285019	0.0765584	1.0589	0.242589	0.159573	1.18988	5.63673	2.43603	1.82541	1.34669	0.234287	2.34748	2.20636
Otu00009	Bacteria(100);Proteobacteria(100);Gammaproteobacteria(100);Enterobacteriales(100);Enterobacteriaceae(100);Escherichia_Shigella(93)	k__Bacteria(100);p__Proteobacteria(100);c__Gammaproteobacteria(100);o__Enterobacteriales(100);f__Enterobacteriaceae(100);g__Escherichia(92);s__coli(92)	0.0285941	0.134669	1.97484	0.294242	0.0931614	26.6386	0.0202926	0.831073	0.0110687	0.0903942	0.0470419	0.464885	0.016603	0.00461195	0.257347	0.642906	0.00092239	0.00276717	0.0156806	0.0479643	0.0110687	0.0285941	0.111609
Otu00010	Bacteria(100);Spirochaetes(100);Spirochaetes(100);Spirochaetales(100);Spirochaetaceae(100);Treponema(100)	k__Bacteria(100);p__Spirochaetes(100);c__Spirochaetes(100);o__Spirochaetales(99);f__Spirochaetaceae(99);g__Treponema(99);g__Treponema_unclassified(99)	1.70181	0.1854	3.20069	0.259192	0.114376	1.40019	1.2111	0.500858	0.601398	1.38082	13.4881	1.08381	2.23403	0.771118	0.497168	5.82858	0.532219	0.562658	0.135591	0.241666	0.220451	0.959286	0.327448
Otu00011	Bacteria(100);Bacteroidetes(100);Bacteroidia(100);Bacteroidales(100);Prevotellaceae(100);Prevotella(100)	k__Bacteria(100);p__Bacteroidetes(100);c__Bacteroidia(100);o__Bacteroidales(100);f__Prevotellaceae(100);g__Prevotella(100);s__copri(100)	1.04138	1.49888	4.80657	9.97565	1.17051	0.56727	0.25089	0.252735	0.542365	5.94849	0.0202926	0.0470419	0.0691793	0.0092239	0.00553434	0.141126	0.365266	0.884572	7.70749	1.83648	0.284096	1.18158	1.74977
Otu00012	Bacteria(100);Bacteroidetes(100);Bacteroidetes_unclassified(100);Bacteroidetes_unclassified(100);Bacteroidetes_unclassified(100);Bacteroidetes_unclassified(100)	k__Bacteria(100);p__Bacteroidetes(100);p__Bacteroidetes_unclassified(100);p__Bacteroidetes_unclassified(100);p__Bacteroidetes_unclassified(100);p__Bacteroidetes_unclassified(100);p__Bacteroidetes_unclassified(100)	0.353275	0.417843	0.352353	0.337595	1.10687	1.45553	2.41297	1.11609	4.26974	0.493479	2.41666	7.21401	0.394783	0.773885	0.414153	1.27936	0.110687	1.39373	0.783109	1.88813	2.44341	1.06721	0.763739
Otu00013	Bacteria(100);Spirochaetes(100);Spirochaetes(100);Spirochaetales(100);Spirochaetaceae(100);Treponema(100)	k__Bacteria(100);p__Spirochaetes(100);c__Spirochaetes(100);o__Spirochaetales(100);f__Spirochaetaceae(100);g__Treponema(100);g__Treponema_unclassified(100)	0.00276717	0.00092239	0.0498091	0.00092239	0	2.47293	7.62632	0.00276717	6.65689	0	0	0.0304389	0.00092239	0.287786	0.059033	0.00645673	7.27212	0.483332	0	2.18145	3.71631	0.224141	0.415998
Otu00014	Bacteria(100);Bacteroidetes(100);Bacteroidetes_unclassified(100);Bacteroidetes_unclassified(100);Bacteroidetes_unclassified(100);Bacteroidetes_unclassified(100)	k__Bacteria(100);p__Bacteroidetes(100);c__Bacteroidia(100);o__Bacteroidales(100);f__p-2534-18B5(100);f__p-2534-18B5_unclassified(100);f__p-2534-18B5_unclassified(100)	0.647518	0.435368	0.147582	1.13546	0.525762	3.31599	4.47175	5.37477	5.02979	0.271183	0.0857823	1.29688	0.390171	0.724999	0.444592	3.29754	0.0498091	0.14297	0.0129135	1.1945	1.24523	0.361577	0.344974
Otu00015	Bacteria(100);Bacteroidetes(100);Bacteroidia(100);Bacteroidales(100);Prevotellaceae(76);Prevotellaceae_unclassified(76)	k__Bacteria(100);p__Bacteroidetes(100);c__Bacteroidia(100);o__Bacteroidales(100);f__[Paraprevotellaceae](100);g__[Prevotella](100);g__[Prevotella]_unclassified(100)	3.76335	2.30874	2.71552	3.5429	0.909477	2.28845	0.228753	0.232442	0.385559	0.621691	0.35881	0.170642	1.96561	0.346819	0.233365	0.714852	0.602321	4.53447	0.396628	0.529452	0.42061	1.29504	1.74977
Otu00016	Bacteria(100);Bacteroidetes(100);Bacteroidia(100);Bacteroidales(100);Prevotellaceae(100);Prevotellaceae_unclassified(100)	k__Bacteria(100);p__Bacteroidetes(100);c__Bacteroidia(100);o__Bacteroidales(100);f__Prevotellaceae(100);g__Prevotella(100);g__Prevotella_unclassified(100)	0.151272	0.309001	0.372646	1.58559	0.975889	0.526685	1.7839	1.13454	2.35394	0.874426	2.86402	0.527607	1.06628	0.173409	0.0950062	0.124523	0.0728688	0.973122	0.665966	1.42786	2.04217	6.71961	2.94704
Otu00017	Bacteria(100);Bacteroidetes(100);Bacteroidia(100);Bacteroidales(100);Prevotellaceae(100);Prevotella(100)	k__Bacteria(100);p__Bacteroidetes(100);c__Bacteroidia(100);o__Bacteroidales(100);f__Prevotellaceae(100);g__Prevotella(100);s__stercorea(100)	2.52366	1.55146	1.37713	1.0589	0.402162	1.06167	0.44367	0.546977	0.475953	1.49612	0.244433	0.375413	1.67045	2.07999	1.27843	0.737912	0.434446	2.26078	1.11978	0.31269	0.222296	2.06246	1.97853
Otu00018	Bacteria(100);Spirochaetes(100);Spirochaetes(100);Spirochaetales(100);Spirochaetaceae(100);Treponema(100)	k__Bacteria(100);p__Spirochaetes(100);c__Spirochaetes(100);o__Spirochaetales(100);f__Spirochaetaceae(100);g__Treponema(100);g__Treponema_unclassified(100)	0	0.00184478	0	0	0	0.00184478	0	0	0.00092239	0	0.00184478	0.00276717	0	0.00092239	0.00092239	0.00092239	0.00184478	0.00092239	0.00092239	6.31376	11.2421	0.00092239	0
Otu00019	Bacteria(100);Firmicutes(100);Bacilli(100);Lactobacillales(100);Lactobacillaceae(100);Lactobacillus(100)	k__Bacteria(100);p__Firmicutes(100);c__Bacilli(100);o__Lactobacillales(100);f__Lactobacillaceae(100);g__Lactobacillus(100);g__Lactobacillus_unclassified(100)	0.101463	0.439058	0.136514	0.00553434	0.538676	0.092239	0.144815	0.283174	0.0996181	0.352353	3.51892	0.168797	2.51444	1.60865	1.43708	0.484255	0.911321	0.0811703	0.534064	4.38412	0.225986	0.180788	1.79682
Otu00020	Bacteria(100);Spirochaetes(100);Spirochaetes(100);Spirochaetales(100);Spirochaetaceae(100);Treponema(100)	k__Bacteria(100);p__Spirochaetes(100);c__Spirochaetes(100);o__Spirochaetales(100);f__Spirochaetaceae(100);g__Treponema(100);g__Treponema_unclassified(100)	0.386481	0.00461195	0.0147582	0.00737912	0.037818	0.00645673	5.54264	0.0562658	2.47293	0.0202926	0.640139	2.47662	0.159573	0.0498091	0.00368956	4.88037	0	0.522073	1.03031	0.325604	0.475953	0.640139	0.0313613
Otu00021	Bacteria(100);Firmicutes(100);Clostridia(100);Clostridiales(100);Lachnospiraceae(100);Roseburia(100)	k__Bacteria(100);p__Firmicutes(100);c__Clostridia(100);o__Clostridiales(100);f__Lachnospiraceae(100);g__Roseburia(99);s__faecis(90)	1.57913	0.985113	2.09567	0.234287	0.658587	0.299777	0.439058	0.484255	0.464885	4.17105	0.0313613	0.170642	2.35025	0.0618001	0.0737912	0.891951	1.99144	1.50257	0.377258	0.203848	0.166953	0.395705	0.786799
Otu00022	Bacteria(100);Bacteroidetes(100);Bacteroidetes_unclassified(100);Bacteroidetes_unclassified(100);Bacteroidetes_unclassified(100);Bacteroidetes_unclassified(100)	k__Bacteria(100);p__Bacteroidetes(100);c__Bacteroidia(99);o__Bacteroidales(99);o__Bacteroidales_unclassified(99);o__Bacteroidales_unclassified(99);o__Bacteroidales_unclassified(99)	0.529452	0.00184478	0.00184478	0.0129135	1.40664	0.00184478	0.00276717	0	0	0.0387404	0.00092239	1.39834	0	0.0516538	0.0175254	2.22204	0.00092239	0	0.139281	3.59455	6.37187	0.0276717	0.00368956
Otu00023	Bacteria(100);Spirochaetes(100);Spirochaetes(100);Spirochaetales(100);Spirochaetaceae(100);Treponema(100)	k__Bacteria(100);p__Spirochaetes(100);c__Spirochaetes(100);o__Spirochaetales(100);f__Spirochaetaceae(100);g__Treponema(100);g__Treponema_unclassified(100)	0	0.00184478	0.00092239	0	0	0.00184478	0.0461195	0.726843	0.0101463	0	0	0.00553434	0	8.76086	6.62092	0.705628	0.00184478	0.433523	0	1.16037	1.97853	0.00276717	1.3347
Otu00024	Bacteria(100);Firmicutes(100);Clostridia(100);Clostridiales(100);Ruminococcaceae(100);Ruminococcaceae_unclassified(100)	k__Bacteria(100);p__Firmicutes(100);c__Clostridia(100);o__Clostridiales(100);f__Ruminococcaceae(100);g__Oscillospira(100);g__Oscillospira_unclassified(100)	0.813548	0.461195	0.448282	0.602321	1.11701	0.872581	0.639216	0.815393	1.33378	0.527607	1.24892	0.599554	0.994337	0.165108	0.37449	1.09303	1.24154	0.485177	0.977734	1.759	0.947295	0.305311	0.48241
Otu00025	Bacteria(100);Firmicutes(100);Negativicutes(100);Selenomonadales(100);Veillonellaceae(100);Dialister(100)	k__Bacteria(100);p__Firmicutes(100);c__Clostridia(100);o__Clostridiales(100);f__Veillonellaceae(100);g__Dialister(100);g__Dialister_unclassified(100)	0.855056	0.636449	0.880883	0.439058	1.88352	0.092239	0.379102	0.239821	0.37449	1.48966	0.282251	0.415998	0.900253	0.159573	0.214917	0.414153	2.79945	2.59837	1.97484	0.384637	0.157729	0.760972	1.29596
Otu00026	Bacteria(100);Bacteroidetes(100);Bacteroidia(100);Bacteroidales(100);Prevotellaceae(100);Prevotella(100)	k__Bacteria(100);p__Bacteroidetes(100);c__Bacteroidia(100);o__Bacteroidales(100);f__Prevotellaceae(100);g__Prevotella(100);g__Prevotella_unclassified(100)	0.0857823	0.0737912	0.139281	1.43893	0.130979	0.0784032	0.624458	0.1854	1.18712	0.125445	5.51866	0.40124	1.25537	1.59481	2.07077	0.183556	0.641061	0.389249	0.311768	0.348663	0.418765	0.763739	1.21294
Otu00027	Bacteria(100);Bacteroidetes(100);Bacteroidia(100);Bacteroidales(100);Bacteroidales_unclassified(100);Bacteroidales_unclassified(100)	k__Bacteria(100);p__Bacteroidetes(100);c__Bacteroidia(100);o__Bacteroidales(100);f__[Paraprevotellaceae](100);g__YRC22(100);g__YRC22_unclassified(100)	0.269338	0.415076	0.418765	1.01463	0.105152	0.110687	0.182633	0.0553434	0.365266	0.392016	0.0618001	0.596786	0.81816	0.190012	0.0977734	0.403084	0.230598	1.2028	1.12532	0.487022	0.557124	4.231	4.86469
Otu00028	Bacteria(100);Firmicutes(100);Bacilli(100);Lactobacillales(100);Lactobacillaceae(100);Lactobacillus(100)	k__Bacteria(100);p__Firmicutes(100);c__Bacilli(100);o__Lactobacillales(100);f__Lactobacillaceae(100);g__Lactobacillus(100);g__Lactobacillus_unclassified(100)	0.0119911	0.249968	0.275795	0.00368956	0.103308	0.792333	0.132824	0.237054	0.155884	1.26736	0.669655	0.422455	3.10569	0.0525762	0.0654897	0.130057	0.534064	0.42061	0.536831	3.2505	1.79128	0.0654897	0.415998
Otu00029	Bacteria(100);Firmicutes(100);Clostridia(100);Clostridiales(100);Ruminococcaceae(100);Faecalibacterium(100)	k__Bacteria(100);p__Firmicutes(100);c__Clostridia(100);o__Clostridiales(100);f__Ruminococcaceae(100);g__Faecalibacterium(100);s__prausnitzii(100)	1.35222	1.40941	1.23139	1.82172	1.05152	0.360655	0.159573	0.582951	0.141126	1.43432	0.109764	0.163263	1.01094	0.37818	0.373568	0.281329	1.61879	1.33654	0.631837	0.315457	0.130979	0.903942	0.488867
Otu00030	Bacteria(100);Bacteroidetes(100);Bacteroidetes_unclassified(100);Bacteroidetes_unclassified(100);Bacteroidetes_unclassified(100);Bacteroidetes_unclassified(100)	k__Bacteria(100);p__Bacteroidetes(100);p__Bacteroidetes_unclassified(100);p__Bacteroidetes_unclassified(100);p__Bacteroidetes_unclassified(100);p__Bacteroidetes_unclassified(100);p__Bacteroidetes_unclassified(100)	1.16313	0.0885494	0.124523	0.0424299	0.0156806	0.511004	2.68784	0.965742	1.2194	0.0857823	1.57083	0.569115	0.188168	0.19278	0.0728688	3.4728	0.0903942	0.0839375	1.75162	0.221374	0.333905	0.186323	0.0774808
Otu00031	Bacteria(100);Firmicutes(100);Bacilli(100);Bacillales(100);Planococcaceae(100);Planococcaceae_unclassified(100)	k__Bacteria(100);p__Firmicutes(100);c__Bacilli(100);o__Bacillales(100);f__Planococcaceae(100);g__Rummeliibacillus(98);g__Rummeliibacillus_unclassified(98)	0.00368956	0.0175254	0.0313613	0.00461195	0.0581106	0.469497	0.00276717	11.9985	0.00461195	0.00184478	0.0092239	0.0553434	2.43788	0	0.493479	0.0110687	0.00092239	0	0.00184478	0.00092239	0	0	0.00092239
Otu00032	Bacteria(100);Firmicutes(100);Bacilli(100);Lactobacillales(100);Lactobacillaceae(100);Lactobacillus(100)	k__Bacteria(100);p__Firmicutes(100);c__Bacilli(100);o__Lactobacillales(100);f__Lactobacillaceae(100);g__Lactobacillus(100);s__reuteri(92)	0.141126	0.136514	0.171565	0.00737912	0.302544	0.672422	0.238899	0.862435	0.152194	0.790488	1.17881	0.467652	1.35499	0.429834	0.429834	3.15273	2.19713	0.111609	0.384637	0.651207	0.0202926	0.0682569	0.827384
Otu00033	Bacteria(100);Proteobacteria(100);Gammaproteobacteria(100);Enterobacteriales(100);Enterobacteriaceae(100);Enterobacteriaceae_unclassified(100)	k__Bacteria(100);p__Proteobacteria(100);c__Gammaproteobacteria(100);o__Enterobacteriales(100);f__Enterobacteriaceae(100);f__Enterobacteriaceae_unclassified(94);f__Enterobacteriaceae_unclassified(94)	0.125445	3.66097	1.36975	1.25353	0.190012	0.566348	0.14297	0.454738	0.118988	0.0304389	0.154962	3.99579	0.0239821	0.0101463	2.65833	0.269338	0.0202926	0.016603	0.122678	0.059033	0.0442747	0.0498091	0.0230598
Otu00034	Bacteria(100);Firmicutes(100);Bacilli(100);Lactobacillales(100);Lactobacillaceae(100);Lactobacillus(99)	k__Bacteria(100);p__Firmicutes(100);c__Bacilli(100);o__Lactobacillales(100);f__Lactobacillaceae(100);g__Lactobacillus(100);g__Lactobacillus_unclassified(99)	0.460273	1.28581	0.515616	0.0627225	0.60601	1.25537	0.326526	0.631837	0.341284	1.99144	0.437213	0.353275	0.473186	0.230598	0.318225	0.0433523	1.42325	0.229675	0.549744	0.481488	0.184478	0.151272	1.30426
Otu00035	Bacteria(100);Proteobacteria(100);Gammaproteobacteria(100);Aeromonadales(100);Succinivibrionaceae(100);Succinivibrio(100)	k__Bacteria(100);p__Proteobacteria(100);c__Gammaproteobacteria(100);o__Aeromonadales(100);f__Succinivibrionaceae(100);g__Succinivibrio(100);g__Succinivibrio_unclassified(100)	0.630915	0.37449	0.0645673	0.538676	0.0691793	0.0470419	0.137436	0.0618001	0.0295165	0.0424299	0.623536	2.90922	2.40375	0.10792	0.0507315	0.389249	0.0802479	0.796945	1.43524	0.0977734	0.0405852	1.00172	0.639216
Otu00036	Bacteria(100);Firmicutes(100);Clostridia(100);Clostridiales(100);Ruminococcaceae(94);Ruminococcaceae_unclassified(94)	k__Bacteria(100);p__Firmicutes(100);c__Clostridia(100);o__Clostridiales(100);f__Ruminococcaceae(100);f__Ruminococcaceae_unclassified(100);f__Ruminococcaceae_unclassified(100)	0.979578	0.324681	0.285941	0.691793	1.21848	0.739757	0.725921	1.49243	0.835685	0.371723	1.09303	0.405852	1.16682	0.405852	0.52115	0.739757	0.223218	0.260114	0.332983	0.134669	0.108842	0.232442	0.201081
Otu00037	Bacteria(100);Bacteroidetes(100);Bacteroidetes_unclassified(100);Bacteroidetes_unclassified(100);Bacteroidetes_unclassified(100);Bacteroidetes_unclassified(100)	k__Bacteria(100);p__Bacteroidetes(100);p__Bacteroidetes_unclassified(100);p__Bacteroidetes_unclassified(100);p__Bacteroidetes_unclassified(100);p__Bacteroidetes_unclassified(100);p__Bacteroidetes_unclassified(100)	2.64449	0.0719464	0.200159	0.274872	0.176177	1.27198	1.30334	1.97115	2.27923	0.245356	0.0553434	0.257347	0.868891	0.235209	0.166953	0.0488867	0.45935	0.132824	0.0525762	0.0986957	0.112532	0.106075	0.0839375
Otu00038	Bacteria(100);Spirochaetes(100);Spirochaetes(100);Spirochaetales(100);Spirochaetaceae(100);Treponema(100)	k__Bacteria(100);p__Spirochaetes(100);c__Spirochaetes(100);o__Spirochaetales(100);f__Spirochaetaceae(100);g__Treponema(100);g__Treponema_unclassified(100)	0.0553434	0.00830151	0.00276717	0.0608777	0.00645673	0.148505	0.670578	0.306234	0.113454	0.115299	3.43775	1.28489	0.144815	0.0387404	0.00737912	1.4583	0.869814	0.0940838	0.00276717	0.979578	1.10687	0.092239	0.284096
Otu00039	Bacteria(100);Firmicutes(100);Clostridia(100);Clostridiales(100);Ruminococcaceae(100);Ruminococcaceae_unclassified(100)	k__Bacteria(100);p__Firmicutes(100);c__Clostridia(100);o__Clostridiales(100);f__Ruminococcaceae(100);g__Oscillospira(100);g__Oscillospira_unclassified(100)	0.331138	0.0673345	0.103308	0.10792	1.20833	0.559891	0.35881	0.433523	0.419687	0.224141	0.579261	1.11794	0.668733	0.8569	0.836608	0.971277	0.440902	0.173409	0.442747	0.943605	0.801557	0.197391	0.263804
Otu00040	Bacteria(100);Firmicutes(100);Clostridia(100);Clostridiales(100);Ruminococcaceae(92);Ruminococcaceae_unclassified(92)	k__Bacteria(100);p__Firmicutes(100);c__Clostridia(100);o__Clostridiales(100);f__Ruminococcaceae(100);f__Ruminococcaceae_unclassified(100);f__Ruminococcaceae_unclassified(100)	1.35315	0.213072	0.125445	0.665043	0.538676	0.502703	0.87996	2.15194	1.17051	0.190012	0.383714	0.190935	1.25445	0.111609	0.101463	0.23152	0.177099	0.364344	0.737912	0.167875	0.15035	0.363422	0.213072
Otu00041	Bacteria(100);Bacteroidetes(100);Bacteroidia(100);Bacteroidales(100);Bacteroidales_unclassified(100);Bacteroidales_unclassified(100)	k__Bacteria(100);p__Bacteroidetes(100);c__Bacteroidia(100);o__Bacteroidales(100);o__Bacteroidales_unclassified(100);o__Bacteroidales_unclassified(100);o__Bacteroidales_unclassified(100)	1.82264	1.34946	0.0553434	0.515616	0.259192	1.03308	0.846754	0.545133	1.45645	0.315457	0.0525762	0.19278	0.0737912	0.744369	0.413231	0.379102	0.0516538	0.522995	0.103308	0.35512	0.229675	0.390171	0.320069
Otu00042	Bacteria(100);Bacteria_unclassified(100);Bacteria_unclassified(100);Bacteria_unclassified(100);Bacteria_unclassified(100);Bacteria_unclassified(100)	k__Bacteria(100);p__Spirochaetes(100);c__Spirochaetes(100);o__Spirochaetales(100);f__Spirochaetaceae(100);g__Treponema(100);g__Treponema_unclassified(100)	0.0276717	0.0396628	0.00737912	0.207538	0.0728688	0.0433523	0.00276717	0.00092239	0.0101463	0.0313613	0.00368956	0.00737912	0.00553434	0.00276717	0.00553434	0.754515	1.3596	0.00276717	0.25458	2.01542	2.19252	0.121755	1.74977
Otu00043	Bacteria(100);Bacteroidetes(100);Bacteroidia(100);Bacteroidales(100);Prevotellaceae(100);Prevotella(100)	k__Bacteria(100);p__Bacteroidetes(100);c__Bacteroidia(100);o__Bacteroidales(100);f__Prevotellaceae(100);g__Prevotella(100);g__Prevotella_unclassified(100)	0.407696	0.253657	0.543288	0.487022	0.168797	0.190935	0.130979	0.105152	0.12729	0.29332	0.323759	0.464885	1.89828	0.88365	0.446437	0.186323	0.163263	1.25998	0.180788	0.259192	0.304389	0.494401	0.219529
Otu00044	Bacteria(100);Firmicutes(100);Clostridia(100);Clostridiales(100);Ruminococcaceae(100);Ruminococcaceae_unclassified(100)	k__Bacteria(100);p__Firmicutes(100);c__Clostridia(100);o__Clostridiales(100);f__Clostridiaceae(93);g__02d06(93);g__02d06_unclassified(93)	0.224141	0.0645673	0.0682569	0.135591	0.92608	0.29332	0.838453	0.903942	0.711163	0.0903942	0.27395	0.526685	0.249968	0.179866	0.152194	0.915933	1.32086	0.161418	0.177099	0.630915	0.720387	0.106997	0.0876271
Otu00045	Bacteria(100);Bacteroidetes(100);Bacteroidia(100);Bacteroidales(100);Bacteroidales_unclassified(100);Bacteroidales_unclassified(100)	k__Bacteria(100);p__Bacteroidetes(100);c__Bacteroidia(100);o__Bacteroidales(100);f__S24-7(100);f__S24-7_unclassified(100);f__S24-7_unclassified(100)	0.346819	0.00184478	0.00553434	0.00276717	0.0184478	1.97668	3.04573	0.607855	1.84017	0.0129135	0.00368956	0.0470419	0.00368956	0.160496	0.109764	0.00553434	0.0184478	0.310845	0.138359	0.424299	0.489789	0.101463	0.213072
Otu00046	Bacteria(100);Firmicutes(100);Clostridia(100);Clostridiales(100);Ruminococcaceae(100);Ruminococcus(100)	k__Bacteria(100);p__Firmicutes(100);c__Clostridia(100);o__Clostridiales(100);f__Ruminococcaceae(100);g__Ruminococcus(100);g__Ruminococcus_unclassified(99)	0.607855	0.0581106	0.0184478	0.0092239	0.986035	0.373568	2.77639	1.04876	1.37067	0.0488867	0.161418	0.724076	0.0645673	0.190935	0.20846	0.437213	0.204771	0.0618001	0.0618001	0.152194	0.190935	0.245356	0.0857823
Otu00047	Bacteria(100);Bacteroidetes(100);Bacteroidetes_unclassified(100);Bacteroidetes_unclassified(100);Bacteroidetes_unclassified(100);Bacteroidetes_unclassified(100)	k__Bacteria(100);p__Bacteroidetes(100);p__Bacteroidetes_unclassified(100);p__Bacteroidetes_unclassified(100);p__Bacteroidetes_unclassified(100);p__Bacteroidetes_unclassified(100);p__Bacteroidetes_unclassified(100)	0.402162	0.1854	0.269338	0.0405852	0.0774808	0.46304	0.0701016	0.398473	0.0857823	0.160496	1.27936	0.255502	0.278562	0.137436	0.0876271	2.48123	0.353275	0.221374	0.075636	0.151272	0.190935	0.263804	0.140203
Otu00048	Bacteria(100);Bacteroidetes(100);Bacteroidetes_unclassified(100);Bacteroidetes_unclassified(100);Bacteroidetes_unclassified(100);Bacteroidetes_unclassified(100)	k__Bacteria(100);p__Bacteroidetes(100);p__Bacteroidetes_unclassified(100);p__Bacteroidetes_unclassified(100);p__Bacteroidetes_unclassified(100);p__Bacteroidetes_unclassified(100);p__Bacteroidetes_unclassified(100)	0.515616	0.0230598	0.130057	0.0599554	0.414153	0.564503	0.429834	0.493479	0.56727	0.0737912	0.511004	0.857823	0.197391	0.0424299	0.0451971	0.831996	0.450126	0.071024	0.4861	0.94545	0.610622	0.0728688	0.0784032
Otu00049	Bacteria(100);Firmicutes(100);Clostridia(100);Clostridiales(100);Ruminococcaceae(100);Butyricicoccus(100)	k__Bacteria(100);p__Firmicutes(100);c__Clostridia(100);o__Clostridiales(100);f__Ruminococcaceae(100);g__Butyricicoccus(100);s__pullicaecorum(100)	0.510082	0.915011	0.444592	0.776652	0.799712	0.395705	0.277639	0.141126	0.276717	0.646595	0.162341	0.0618001	0.106997	0.147582	0.0627225	0.237977	0.371723	0.636449	0.33944	0.604166	0.417843	0.0636449	0.446437
Otu00050	Bacteria(100);Bacteroidetes(100);Bacteroidia(100);Bacteroidales(100);Bacteroidales_unclassified(100);Bacteroidales_unclassified(100)	k__Bacteria(100);p__Bacteroidetes(100);c__Bacteroidia(100);o__Bacteroidales(100);f__RF16(100);f__RF16_unclassified(100);f__RF16_unclassified(100)	0.00553434	0.00092239	0.0147582	0.00092239	1.03492	0.0645673	0.121755	0.00553434	0.092239	0.0101463	2.42589	0.163263	0.00645673	0.322837	0.0839375	2.78746	0.00276717	0.0092239	0.0101463	0.302544	0.309001	0.180788	0.178021
Otu00051	Bacteria(100);Spirochaetes(100);Spirochaetes(100);Spirochaetales(100);Spirochaetaceae(100);Treponema(100)	k__Bacteria(100);p__Spirochaetes(100);c__Spirochaetes(100);o__Spirochaetales(100);f__Spirochaetaceae(100);g__Treponema(100);g__Treponema_unclassified(100)	0.966665	0.0931614	0.00737912	0.315457	0.0110687	0.145738	1.33562	0.106997	0.934381	0.137436	0.0138359	0.0747136	0.0295165	0.0304389	0.0258269	0.113454	0.768351	0.154039	1.17605	0.00092239	0.00092239	2.1381	0.475953
Otu00052	Bacteria(100);Bacteroidetes(100);Bacteroidetes_unclassified(100);Bacteroidetes_unclassified(100);Bacteroidetes_unclassified(100);Bacteroidetes_unclassified(100)	k__Bacteria(100);p__Bacteroidetes(100);c__Bacteroidia(100);o__Bacteroidales(100);f__p-2534-18B5(100);f__p-2534-18B5_unclassified(100);f__p-2534-18B5_unclassified(100)	0	0.00092239	0	0	0.00092239	0	0	0.00184478	0	0	0	0	0	0	0	0	0.00092239	0	0	2.44433	3.4894	0.160496	0.156806
Otu00053	Bacteria(100);Bacteroidetes(100);Bacteroidetes_unclassified(100);Bacteroidetes_unclassified(100);Bacteroidetes_unclassified(100);Bacteroidetes_unclassified(100)	k__Bacteria(100);p__Bacteroidetes(100);p__Bacteroidetes_unclassified(100);p__Bacteroidetes_unclassified(100);p__Bacteroidetes_unclassified(100);p__Bacteroidetes_unclassified(100);p__Bacteroidetes_unclassified(100)	0.646595	0.408619	0.217684	0.0488867	0.27395	0.903942	0.928847	0.507315	1.11794	0.10792	0.369878	0.200159	0.40124	0.0267493	0.0147582	0.872581	0.0488867	0.183556	0.131902	0.180788	0.216762	0.268416	0.162341
Otu00054	Bacteria(100);Firmicutes(100);Bacilli(100);Lactobacillales(100);Lactobacillaceae(100);Lactobacillus(100)	k__Bacteria(100);p__Firmicutes(100);c__Bacilli(100);o__Lactobacillales(100);f__Lactobacillaceae(100);g__Lactobacillus(100);g__Lactobacillus_unclassified(100)	0.00368956	0.0857823	0.0230598	0.037818	0.00092239	0.00276717	0.00830151	0.00368956	0.00276717	0.00092239	1.46845	0.646595	3.02728	0.506392	0.382792	0.388326	0.0119911	0.0175254	0.277639	0.404007	0.101463	0.0156806	0.353275
Otu00055	Bacteria(100);Firmicutes(100);Clostridia(100);Clostridiales(100);Ruminococcaceae(100);Oscillibacter(100)	k__Bacteria(100);p__Firmicutes(100);c__Clostridia(100);o__Clostridiales(100);f__Ruminococcaceae(100);g__Oscillospira(100);g__Oscillospira_unclassified(100)	0.439058	0.305311	0.357887	0.575571	0.269338	0.220451	0.294242	0.48241	0.385559	0.304389	0.352353	0.319147	0.218606	0.855978	0.522073	0.428911	0.62538	0.281329	0.33206	0.187245	0.18909	0.207538	0.487944
Otu00056	Bacteria(100);Bacteroidetes(100);Bacteroidia(100);Bacteroidales(100);Prevotellaceae(100);Prevotella(100)	k__Bacteria(100);p__Bacteroidetes(100);c__Bacteroidia(100);o__Bacteroidales(100);f__Prevotellaceae(100);g__Prevotella(100);g__Prevotella_unclassified(100)	3.39163	0.0184478	0.00461195	0.00092239	0.00830151	0.522073	0	2.58638	0	0.196469	0.00092239	0.00276717	0.00184478	0.0747136	0.0498091	0.00184478	1.17697	0.230598	0.0498091	0.00830151	0	0.00092239	0
Otu00057	Bacteria(100);Bacteroidetes(100);Bacteroidetes_unclassified(100);Bacteroidetes_unclassified(100);Bacteroidetes_unclassified(100);Bacteroidetes_unclassified(100)	k__Bacteria(100);p__Bacteroidetes(100);c__Bacteroidia(100);o__Bacteroidales(100);f__S24-7(100);f__S24-7_unclassified(100);f__S24-7_unclassified(100)	0.475953	0.00276717	0.00092239	0.00461195	0.923312	0.498091	0.00092239	0	0	0.0267493	0.00461195	2.65464	0.00092239	0	0	0.0184478	0.00184478	0.00184478	0.00092239	1.19081	1.50534	0	0.00276717
Otu00058	Bacteria(100);Firmicutes(100);Clostridia(100);Clostridiales(100);Ruminococcaceae(100);Ruminococcaceae_unclassified(100)	k__Bacteria(100);p__Firmicutes(100);c__Clostridia(100);o__Clostridiales(100);f__Ruminococcaceae(99);f__Ruminococcaceae_unclassified(99);f__Ruminococcaceae_unclassified(99)	0.224141	0.00645673	0.0553434	0.071024	0.255502	0.0498091	1.14192	0.0664121	1.34577	0.220451	0.278562	0.843987	0.0784032	0.0129135	0.0304389	0.419687	1.41218	0.143893	0.0737912	0.340362	0.319147	0.0608777	0.309923
Otu00059	Bacteria(100);Bacteria_unclassified(100);Bacteria_unclassified(100);Bacteria_unclassified(100);Bacteria_unclassified(100);Bacteria_unclassified(100)	k__Bacteria(100);p__Proteobacteria(100);c__Deltaproteobacteria(100);o__GMD14H09(100);o__GMD14H09_unclassified(100);o__GMD14H09_unclassified(100);o__GMD14H09_unclassified(100)	0.838453	0.0608777	0.346819	0.0110687	0.112532	0.636449	0.121755	0.295165	0.35512	0.0793255	0.156806	0.805247	0.140203	0.00092239	0	1.31441	0.0488867	0.115299	0.220451	0.368956	0.546977	0.0221374	0.0470419
Otu00060	Bacteria(100);Bacteria_unclassified(100);Bacteria_unclassified(100);Bacteria_unclassified(100);Bacteria_unclassified(100);Bacteria_unclassified(100)	k__Bacteria(100);p__Tenericutes(100);c__Mollicutes(100);o__RF39(100);o__RF39_unclassified(100);o__RF39_unclassified(100);o__RF39_unclassified(100)	0.0442747	0.016603	0.0442747	0.105152	0.145738	0	0.972199	0	0.731455	0.0534986	0.461195	1.48689	0.350508	0.184478	0.21215	1.10318	0.213072	0.00092239	0.134669	0.22783	0.129135	0.0479643	0.256424
Otu00061	Bacteria(100);Firmicutes(100);Negativicutes(100);Selenomonadales(100);Acidaminococcaceae(100);Acidaminococcaceae_unclassified(100)	k__Bacteria(100);p__Firmicutes(100);c__Clostridia(100);o__Clostridiales(100);f__Veillonellaceae(100);g__Phascolarctobacterium(100);g__Phascolarctobacterium_unclassified(100)	0.233365	0.336672	0.202003	1.37528	0.23152	0.241666	0.206615	0.0986957	0.124523	0.321914	0.362499	0.0913166	0.715775	0.434446	0.309923	0.122678	0.00737912	0.0959286	0.157729	0.173409	0.249968	0.561736	0.344974
Otu00062	Bacteria(100);Firmicutes(100);Clostridia(100);Clostridiales(100);Ruminococcaceae(100);Ruminococcus(100)	k__Bacteria(100);p__Firmicutes(100);c__Clostridia(100);o__Clostridiales(100);f__Ruminococcaceae(100);g__Ruminococcus(100);s__flavefaciens(100)	0.753593	0.021215	0	0.257347	0.147582	0.00184478	1.84755	0.510082	3.63237	0.224141	0.178021	0.021215	0.00368956	0.0110687	0.00553434	0.172487	0	0	0.0147582	0	0.00092239	0	0
Otu00063	Bacteria(100);Proteobacteria(100);Epsilonproteobacteria(100);Campylobacterales(100);Helicobacteraceae(100);Helicobacter(100)	k__Bacteria(100);p__Proteobacteria(100);c__Epsilonproteobacteria(100);o__Campylobacterales(100);f__Helicobacteraceae(100);g__Flexispira(99);g__Flexispira_unclassified(99)	1.4915	0.0101463	0.0295165	0.0608777	0.0498091	0.00368956	1.16959	0.0488867	3.53091	0.174332	0.00092239	0.00184478	0.00830151	0.21215	0.0156806	0.00092239	0.0516538	0.00461195	0.16972	0.0839375	0.0664121	0.155884	0.311768
Otu00064	Bacteria(100);Firmicutes(100);Clostridia(100);Clostridiales(100);Lachnospiraceae(100);Clostridium_XlVa(92)	k__Bacteria(100);p__Firmicutes(100);c__Clostridia(100);o__Clostridiales(100);f__Lachnospiraceae(100);g__Clostridium(96);g__Clostridium_unclassified(96)	0.6715	0.29701	0.429834	0.334828	0.27026	0.147582	0.0719464	0.215839	0.0867047	0.525762	0.130979	0.0295165	0.291475	0.288708	0.23152	0.444592	0.356965	0.707473	0.106997	0.0525762	0.016603	0.434446	0.624458
Otu00065	Bacteria(100);Bacteroidetes(100);Bacteroidia(100);Bacteroidales(100);Prevotellaceae(100);Prevotella(100)	k__Bacteria(100);p__Bacteroidetes(100);c__Bacteroidia(100);o__Bacteroidales(100);f__Prevotellaceae(100);g__Prevotella(100);g__Prevotella_unclassified(100)	0.136514	0.58664	0.833841	0.00368956	1.19726	0.00553434	0.0110687	0	0.0415076	0.654897	0.0129135	0.0230598	0.587562	0.00092239	0	0.0175254	1.00909	0.418765	0.504547	0.164185	0.0691793	0.292398	0.299777
Otu00066	Bacteria(100);Firmicutes(100);Clostridia(100);Clostridiales(100);Clostridiales_unclassified(96);Clostridiales_unclassified(96)	k__Bacteria(100);p__Firmicutes(100);c__Clostridia(100);o__Clostridiales(100);f__Ruminococcaceae(100);g__Oscillospira(100);g__Oscillospira_unclassified(100)	0.281329	0.157729	0.27026	0.130979	0.907632	0.213072	0.309001	0.235209	0.503625	0.211227	0.171565	0.0627225	0.157729	0.210305	0.336672	0.386481	1.32271	0.35512	0.136514	0.0719464	0.0728688	0.0774808	0.224141
Otu00067	Bacteria(100);Spirochaetes(100);Spirochaetes(100);Spirochaetales(100);Spirochaetaceae(100);Treponema(100)	k__Bacteria(100);p__Spirochaetes(100);c__Spirochaetes(100);o__Spirochaetales(100);f__Spirochaetaceae(100);g__Treponema(100);g__Treponema_unclassified(100)	0	0	0	0.00092239	0	0.00092239	0	0	0	0	0	0	0	0	0	0	0.00276717	0	0	1.66953	2.69338	0	0.00092239
Otu00068	Bacteria(100);Bacteroidetes(100);Bacteroidia(100);Bacteroidales(100);Bacteroidales_unclassified(100);Bacteroidales_unclassified(100)	k__Bacteria(100);p__Bacteroidetes(100);c__Bacteroidia(100);o__Bacteroidales(100);f__RF16(100);f__RF16_unclassified(100);f__RF16_unclassified(100)	0.240744	0.00184478	0.0424299	0.00092239	1.236	0.0820927	0.0488867	0.00368956	0.0258269	0.0175254	1.9896	0.148505	0.0516538	0.00184478	0	0.665043	0.00092239	0.0138359	0.0110687	0.494401	0.500858	0.0516538	0.0461195
Otu00069	Bacteria(100);Fibrobacteres(100);Fibrobacteria(100);Fibrobacterales(100);Fibrobacteraceae(100);Fibrobacter(100)	k__Bacteria(100);k__Bacteria_unclassified(100);k__Bacteria_unclassified(100);k__Bacteria_unclassified(100);k__Bacteria_unclassified(100);k__Bacteria_unclassified(100);k__Bacteria_unclassified(100)	0	0.157729	0	0	0.00092239	0.096851	0.331138	0	0.305311	0.00184478	3.91001	0.00092239	0	0.594019	0.173409	0.271183	0	0	0	0.00553434	0.00092239	0.00276717	0.0387404
Otu00070	Bacteria(100);Firmicutes(100);Clostridia(100);Clostridiales(100);Ruminococcaceae(100);Ruminococcaceae_unclassified(100)	k__Bacteria(100);p__Firmicutes(100);c__Clostridia(100);o__Clostridiales(100);f__Ruminococcaceae(100);g__Oscillospira(100);g__Oscillospira_unclassified(100)	0.465807	0.0433523	0.149427	0.0977734	1.12532	0.152194	0.209383	0.402162	0.204771	0.0940838	0.0682569	0.33575	0.442747	0.0313613	0.106997	0.436291	0.40124	0.0747136	0.238899	0.219529	0.334828	0.122678	0.121755
Otu00071	Bacteria(100);Bacteroidetes(100);Bacteroidetes_unclassified(100);Bacteroidetes_unclassified(100);Bacteroidetes_unclassified(100);Bacteroidetes_unclassified(100)	k__Bacteria(100);p__Bacteroidetes(100);c__Bacteroidia(100);o__Bacteroidales(100);f__RF16(100);f__RF16_unclassified(100);f__RF16_unclassified(100)	1.58374	0.0138359	0.0774808	0.00368956	0.128212	0.0654897	0.309001	0.0811703	0.262881	0.0728688	0.0341284	0.321914	0.0461195	1.50257	0.356043	0.320992	0.262881	0.0784032	0.0193702	0.148505	0.156806	0.373568	0.140203
Otu00072	Bacteria(100);Bacteroidetes(100);Bacteroidia(100);Bacteroidales(100);Porphyromonadaceae(100);Porphyromonadaceae_unclassified(100)	k__Bacteria(100);p__Bacteroidetes(100);c__Bacteroidia(100);o__Bacteroidales(100);o__Bacteroidales_unclassified(100);o__Bacteroidales_unclassified(100);o__Bacteroidales_unclassified(100)	0.216762	0.436291	0.210305	0.498091	0.178944	0.0498091	0.155884	0.0931614	0.109764	0.875348	0.105152	0.317302	0.398473	0.564503	0.356965	0.122678	0.20846	0.124523	0.160496	0.201081	0.0691793	0.159573	0.302544
Otu00073	Bacteria(100);Bacteroidetes(100);Bacteroidia(100);Bacteroidales(100);Prevotellaceae(100);Prevotella(100)	k__Bacteria(100);p__Bacteroidetes(100);c__Bacteroidia(100);o__Bacteroidales(100);f__Prevotellaceae(100);g__Prevotella(100);s__stercorea(100)	0.808014	0.861512	0.902098	0.285019	0.00553434	0.0193702	0.0525762	0.0571882	0.1236	0.0387404	0.338517	0.0959286	0.807091	0.0184478	0.00830151	0.00737912	0.0636449	0.0848599	0.0341284	0.0498091	0.00184478	0.546977	0.291475
Otu00074	Bacteria(100);Bacteroidetes(100);Bacteroidetes_unclassified(100);Bacteroidetes_unclassified(100);Bacteroidetes_unclassified(100);Bacteroidetes_unclassified(100)	k__Bacteria(100);p__Bacteroidetes(100);p__Bacteroidetes_unclassified(100);p__Bacteroidetes_unclassified(100);p__Bacteroidetes_unclassified(100);p__Bacteroidetes_unclassified(100);p__Bacteroidetes_unclassified(100)	0.530374	0.0110687	0.016603	0.0424299	1.30887	0.442747	0.223218	0.0996181	0.184478	0.0885494	0.130979	0.409541	0.0193702	0.109764	0.105152	0.390171	0.218606	0.00461195	0.683491	0.412308	0.0129135	0.207538	0.173409
Otu00075	Bacteria(100);Bacteria_unclassified(100);Bacteria_unclassified(100);Bacteria_unclassified(100);Bacteria_unclassified(100);Bacteria_unclassified(100)	k__Bacteria(100);p__Firmicutes(100);c__Clostridia(100);o__Clostridiales(100);f__Ruminococcaceae(100);f__Ruminococcaceae_unclassified(100);f__Ruminococcaceae_unclassified(100)	0.327448	0.300699	0.902098	0.383714	0.16972	0.180788	0.110687	0.148505	0.105152	0.762817	0.0507315	0.128212	0.225986	0.0433523	0.0350508	0.161418	0.133747	0.344052	0.243511	0.167875	0.0147582	0.154039	0.300699
Otu00076	Bacteria(100);Bacteroidetes(100);Bacteroidetes_unclassified(100);Bacteroidetes_unclassified(100);Bacteroidetes_unclassified(100);Bacteroidetes_unclassified(100)	k__Bacteria(100);p__Bacteroidetes(100);c__Bacteroidia(100);o__Bacteroidales(100);f__Porphyromonadaceae(99);g__Paludibacter(99);g__Paludibacter_unclassified(99)	0	0	0	0.00092239	0	0	0	0	0	0	0	0	0	0	0	0	0	0.075636	0.219529	1.42602	1.79405	0.071024	0.0959286
Otu00077	Bacteria(100);Bacteroidetes(100);Bacteroidia(100);Bacteroidales(100);Prevotellaceae(100);Prevotella(100)	k__Bacteria(100);p__Bacteroidetes(100);c__Bacteroidia(100);o__Bacteroidales(100);f__Prevotellaceae(100);g__Prevotella(100);g__Prevotella_unclassified(100)	0.842142	0.0516538	0.102385	0.0747136	0.558046	0.247201	0.0747136	1.22217	0.226908	0.302544	0.0304389	0.037818	0.166953	0.276717	0.287786	0.27026	0.434446	0.0129135	0.0885494	0.0119911	0	0.00184478	0
Otu00078	Bacteria(100);Bacteroidetes(100);Flavobacteria(100);Flavobacteriales(100);Flavobacteriaceae(100);Myroides(100)	k__Bacteria(100);p__Bacteroidetes(100);c__Flavobacteriia(100);o__Flavobacteriales(100);f__Flavobacteriaceae(100);g__Myroides(100);s__odoratimimus(100)	0	0	0	0	0	0	0	0	0	0	0.059033	0.19278	0.00092239	0	6.01029	0.00737912	0	0	0.00461195	0	0	0.00092239	0.00092239
Otu00079	Bacteria(100);Firmicutes(100);Clostridia(100);Clostridiales(100);Ruminococcaceae(97);Ruminococcaceae_unclassified(97)	k__Bacteria(100);p__Firmicutes(100);c__Clostridia(100);o__Clostridiales(100);f__Ruminococcaceae(100);g__Ruminococcus(99);g__Ruminococcus_unclassified(99)	0.0793255	0	0.00092239	0.00276717	0.822772	0.00092239	2.49783	0	0.745291	0.0239821	0	0.879038	0.0701016	0.00645673	0.021215	0.0129135	0	0	0.363422	0.00276717	0.00368956	0.265648	0.0571882
Otu00080	Bacteria(100);Bacteroidetes(100);Bacteroidia(100);Bacteroidales(100);Prevotellaceae(98);Prevotellaceae_unclassified(98)	k__Bacteria(100);p__Bacteroidetes(100);c__Bacteroidia(100);o__Bacteroidales(100);f__[Paraprevotellaceae](100);g__[Prevotella](100);g__[Prevotella]_unclassified(100)	0.640139	0.689025	0.00184478	0.0276717	0.0313613	1.19911	0.0488867	0.215839	0.0571882	0.0848599	0	0.0701016	0.00184478	0.00184478	0.00184478	0.0295165	0.0525762	0	0.00830151	0.0701016	0.0488867	0.828306	0.62538
Otu00081	Bacteria(100);Proteobacteria(100);Epsilonproteobacteria(100);Campylobacterales(100);Helicobacteraceae(100);Helicobacter(100)	k__Bacteria(100);p__Proteobacteria(100);c__Epsilonproteobacteria(100);o__Campylobacterales(100);f__Helicobacteraceae(100);g__Flexispira(100);g__Flexispira_unclassified(100)	0.210305	0.0110687	0.0820927	0.0479643	0.0488867	0.0101463	0.396628	0.016603	1.46568	0.092239	0	0.582951	0.021215	0	0.0110687	0.00645673	0.237054	0.25089	0.573727	0.186323	0.225986	0.344052	0.154039
Otu00082	Bacteria(100);Spirochaetes(100);Spirochaetes(100);Spirochaetales(100);Spirochaetaceae(100);Treponema(100)	k__Bacteria(100);p__Spirochaetes(100);c__Spirochaetes(100);o__Spirochaetales(100);f__Spirochaetaceae(100);g__Treponema(100);g__Treponema_unclassified(100)	0.0267493	0.00184478	0.00092239	0.00368956	0.0239821	0.00276717	0.00184478	0.0175254	0.00276717	0.00737912	0.582028	0.582951	0.412308	0.759127	0.25458	0.701016	0.0368956	0.00368956	0.172487	0.313613	0.511004	0.0322837	0.033206
Otu00083	Bacteria(100);Firmicutes(100);Clostridia(100);Clostridiales(100);Ruminococcaceae(100);Ruminococcus(99)	k__Bacteria(100);p__Firmicutes(100);c__Clostridia(100);o__Clostridiales(100);f__Ruminococcaceae(100);f__Ruminococcaceae_unclassified(68);f__Ruminococcaceae_unclassified(68)	0.257347	0.037818	0.0986957	0.054421	0.126367	0.245356	0.626303	0.0654897	0.81447	0.239821	0.247201	0.125445	0.261036	0.00276717	0.00092239	0.494401	0.021215	0.367111	0.279484	0.124523	0.171565	0.0442747	0.0285941
Otu00084	Bacteria(100);Firmicutes(100);Clostridia(100);Clostridiales(100);Peptostreptococcaceae(100);Clostridium_XI(100)	k__Bacteria(100);p__Firmicutes(100);c__Clostridia(100);o__Clostridiales(100);o__Clostridiales_unclassified(96);o__Clostridiales_unclassified(96);o__Clostridiales_unclassified(96)	0.134669	0.596786	0.016603	0.314535	0.297932	0.224141	0.50547	0.404929	0.453816	0.323759	0.0461195	0.0387404	0.0249045	0.00737912	0.00461195	0.0276717	0.159573	0.369878	0.327448	0.0654897	0.0221374	0.199236	0.377258
Otu00085	Bacteria(100);Bacteroidetes(100);Bacteroidia(100);Bacteroidales(100);Bacteroidales_unclassified(100);Bacteroidales_unclassified(100)	k__Bacteria(100);p__Bacteroidetes(100);c__Bacteroidia(100);o__Bacteroidales(100);f__RF16(100);f__RF16_unclassified(100);f__RF16_unclassified(100)	0.48241	0.00553434	0.37818	0.00184478	0.627225	0.00830151	2.20912	0.0221374	1.08473	0.0359732	0.00276717	0.0092239	0.00645673	0.260114	0.0645673	0.00553434	0.113454	0.00092239	0.00737912	0.100541	0.113454	0.0599554	0.0451971
Otu00086	Bacteria(100);Fibrobacteres(100);Fibrobacteria(100);Fibrobacterales(100);Fibrobacteraceae(100);Fibrobacter(100)	k__Bacteria(100);p__Fibrobacteres(100);c__Fibrobacteria(100);o__Fibrobacterales(100);f__Fibrobacteraceae(100);g__Fibrobacter(100);s__succinogenes(100)	0.0350508	0.0129135	0.148505	0.820927	0.340362	0.00092239	0.279484	0.953751	0.174332	0.214917	0	0.00368956	0	0	0	0	0.261959	0.0516538	0.0784032	0.224141	0.248123	0.140203	1.03123
Otu00087	Bacteria(100);Firmicutes(100);Clostridia(100);Clostridiales(100);Clostridiaceae_1(100);Clostridium_sensu_stricto(99)	k__Bacteria(100);p__Firmicutes(100);c__Clostridia(100);o__Clostridiales(100);f__Clostridiaceae(100);g__Clostridium(100);g__Clostridium_unclassified(100)	0.0534986	0.10423	0.0350508	0.326526	0.0673345	0.534986	0.715775	0.260114	1.12716	0.128212	0.0848599	0.0405852	0.00645673	0.00368956	0.00553434	0.77942	0.286863	0.00092239	0	0.00092239	0	0	0
Otu00088	Bacteria(100);Bacteria_unclassified(100);Bacteria_unclassified(100);Bacteria_unclassified(100);Bacteria_unclassified(100);Bacteria_unclassified(100)	k__Bacteria(100);p__Firmicutes(100);c__Clostridia(100);o__Clostridiales(100);f__Ruminococcaceae(100);f__Ruminococcaceae_unclassified(100);f__Ruminococcaceae_unclassified(100)	0.264726	0.353275	0.178021	0.344052	0.429834	0.106997	0.0618001	0.0359732	0.0608777	0.235209	0.054421	0.0747136	0.353275	0.224141	0.294242	0.0848599	0.322837	0.610622	0.096851	0.15035	0.0553434	0.0959286	0.369878
Otu00089	Bacteria(100);Firmicutes(100);Clostridia(100);Clostridiales(100);Ruminococcaceae(100);Faecalibacterium(100)	k__Bacteria(100);p__Firmicutes(100);c__Clostridia(100);o__Clostridiales(100);f__Ruminococcaceae(100);g__Faecalibacterium(100);s__prausnitzii(100)	0.405852	0.296087	0.39755	0.87996	0.22783	0.0839375	0.0267493	0.0728688	0.0488867	0.514694	0.0110687	0.0267493	0.1854	0.0599554	0.059033	0.0654897	0.273027	0.336672	0.122678	0.106997	0.0534986	0.25089	0.216762
Otu00090	Bacteria(100);Fibrobacteres(100);Fibrobacteria(100);Fibrobacterales(100);Fibrobacteraceae(100);Fibrobacter(100)	k__Bacteria(100);p__Fibrobacteres(100);c__Fibrobacteria(100);o__Fibrobacterales(100);f__Fibrobacteraceae(100);g__Fibrobacter(100);s__succinogenes(100)	0	0	0	0	0	0	0	0	0	0	0	0	0	0	0	0	0	0	0	1.24984	2.01173	0	0
Otu00091	Bacteria(100);Bacteria_unclassified(100);Bacteria_unclassified(100);Bacteria_unclassified(100);Bacteria_unclassified(100);Bacteria_unclassified(100)	k__Bacteria(100);p__Spirochaetes(100);c__Spirochaetes(100);o__Spirochaetales(100);f__Spirochaetaceae(100);g__Treponema(100);g__Treponema_unclassified(100)	0	0	0	0	0	0	0	0	0	0	0	0	0.00092239	0	0	0	0	0	0	1.17697	2.00528	0.00092239	0
Otu00092	Bacteria(100);Firmicutes(100);Clostridia(100);Clostridiales(100);Lachnospiraceae(100);Blautia(100)	k__Bacteria(100);p__Firmicutes(100);c__Clostridia(100);o__Clostridiales(100);f__Lachnospiraceae(100);g__Blautia(100);g__Blautia_unclassified(100)	0.336672	0.317302	0.265648	0.677957	0.198314	0.155884	0.0267493	0.288708	0.0276717	0.261959	0.105152	0.0811703	0.0691793	0.0811703	0.0784032	0.0977734	0.247201	0.318225	0.272105	0.211227	0.0110687	0.282251	0.235209
Otu00093	Bacteria(100);Bacteroidetes(100);Bacteroidia(100);Bacteroidales(100);Prevotellaceae(100);Prevotella(100)	k__Bacteria(100);p__Bacteroidetes(100);c__Bacteroidia(100);o__Bacteroidales(100);f__Prevotellaceae(100);g__Prevotella(100);g__Prevotella_unclassified(100)	0.00092239	0.122678	0.427989	0.66781	0.0239821	0.075636	0.0433523	0.0636449	0.0433523	0.0903942	0	0	1.75992	0.203848	0.071024	0.0940838	0.00461195	0.10423	0.0230598	0.0156806	0.00461195	0.171565	0.317302
Otu00094	Bacteria(100);Firmicutes(100);Clostridia(100);Clostridiales(100);Lachnospiraceae(100);Lachnospiraceae_unclassified(100)	k__Bacteria(100);p__Firmicutes(100);c__Clostridia(100);o__Clostridiales(100);f__Lachnospiraceae(100);g__Oribacterium(98);g__Oribacterium_unclassified(98)	0.216762	0.33206	0.0737912	0.0313613	0.200159	0.103308	0.0830151	0.159573	0.0839375	0.314535	0.0608777	0.0682569	0.176177	0.0525762	0.0553434	0.140203	0.560813	0.367111	0.360655	0.128212	0.0193702	0.296087	0.334828
Otu00095	Bacteria(100);Spirochaetes(100);Spirochaetes(100);Spirochaetales(100);Spirochaetaceae(100);Treponema(100)	k__Bacteria(100);p__Spirochaetes(100);c__Spirochaetes(100);o__Spirochaetales(100);f__Spirochaetaceae(100);g__Treponema(100);g__Treponema_unclassified(100)	0	0.00092239	0	0	0	0	0	0	0	0.00092239	1.0958	0.00645673	0	0.800635	0.0940838	0.555279	0.00184478	0.00092239	0.937148	0.0516538	0.0368956	0.0147582	0.461195
Otu00096	Bacteria(100);Firmicutes(100);Negativicutes(100);Selenomonadales(100);Veillonellaceae(100);Megasphaera(100)	k__Bacteria(100);p__Firmicutes(100);c__Clostridia(100);o__Clostridiales(100);f__Veillonellaceae(100);g__Megasphaera(100);g__Megasphaera_unclassified(100)	0.0774808	0.217684	0.29332	0.00553434	0.111609	0.00645673	0.0304389	0.0156806	0.0322837	0.334828	0.33944	0.0820927	0.216762	0.0627225	0.0682569	0.0664121	0.200159	0.256424	0.65213	0.419687	0.0636449	0.178944	0.12729
Otu00097	Bacteria(100);Firmicutes(100);Clostridia(100);Clostridiales(100);Ruminococcaceae(100);Ruminococcaceae_unclassified(100)	k__Bacteria(100);p__Firmicutes(100);c__Clostridia(100);o__Clostridiales(100);f__Ruminococcaceae(100);f__Ruminococcaceae_unclassified(100);f__Ruminococcaceae_unclassified(100)	0.346819	0.0184478	0.00830151	0.0534986	0.780342	0.0747136	0.228753	0.170642	0.243511	0.0433523	1.0792	0.215839	0.166953	0.153117	0.181711	0.071024	0.0747136	0.0313613	0.0313613	0.0470419	0.0765584	0.230598	0.096851
Otu00098	Bacteria(100);Bacteria_unclassified(100);Bacteria_unclassified(100);Bacteria_unclassified(100);Bacteria_unclassified(100);Bacteria_unclassified(100)	k__Bacteria(100);p__Firmicutes(98);c__Clostridia(98);c__Clostridia_unclassified(97);c__Clostridia_unclassified(97);c__Clostridia_unclassified(97);c__Clostridia_unclassified(97)	0.0691793	0.00092239	0	0.00184478	0.0092239	0.00092239	0.0295165	0.00092239	0.0092239	0.00276717	0	0.0350508	0	0	0	0.0996181	0.0368956	0.0221374	0.173409	0.858745	1.37252	0.159573	0.0470419
Otu00099	Bacteria(100);Firmicutes(100);Clostridia(100);Clostridiales(100);Ruminococcaceae(98);Ruminococcaceae_unclassified(98)	k__Bacteria(100);p__Firmicutes(100);c__Clostridia(100);o__Clostridiales(100);f__Ruminococcaceae(100);f__Ruminococcaceae_unclassified(83);f__Ruminococcaceae_unclassified(83)	0.16972	0.0802479	0.096851	0.503625	0.117144	0.0885494	0.0562658	0.180788	0.118066	0.0867047	0.14297	0.117144	0.485177	0.0461195	0.0479643	0.0959286	0.00645673	0.190012	0.808936	0.0479643	0.0848599	0.0654897	0.174332
Otu00100	Bacteria(100);Proteobacteria(100);Gammaproteobacteria(100);Pseudomonadales(100);Moraxellaceae(100);Acinetobacter(100)	k__Bacteria(100);p__Proteobacteria(100);c__Gammaproteobacteria(100);o__Pseudomonadales(100);f__Moraxellaceae(100);g__Acinetobacter(100);s__lwoffii(52)	0.00368956	1.66953	0.00830151	0.0249045	0.0627225	0.0848599	0.00092239	1.74885	0	0	0.0101463	0.0581106	0	0	0.0147582	0.00553434	0.00276717	0.00092239	0.00184478	0.00184478	0	0	0
Otu00101	Bacteria(100);Firmicutes(100);Erysipelotrichia(100);Erysipelotrichales(100);Erysipelotrichaceae(100);Erysipelotrichaceae_incertae_sedis(100)	k__Bacteria(100);p__Firmicutes(100);c__Erysipelotrichi(100);o__Erysipelotrichales(100);f__Erysipelotrichaceae(100);g__[Eubacterium](100);s__biforme(100)	0.301622	0.161418	0.239821	0.298854	0.0867047	0.106075	0.0885494	0.0424299	0.0627225	0.0820927	0.0774808	0.0202926	0.0359732	0.153117	0.121755	0.0571882	0.197391	0.858745	0.220451	0.114376	0.0940838	0.247201	0.0636449
Otu00102	Bacteria(100);Bacteroidetes(100);Bacteroidetes_unclassified(100);Bacteroidetes_unclassified(100);Bacteroidetes_unclassified(100);Bacteroidetes_unclassified(100)	k__Bacteria(100);p__Bacteroidetes(100);p__Bacteroidetes_unclassified(100);p__Bacteroidetes_unclassified(100);p__Bacteroidetes_unclassified(100);p__Bacteroidetes_unclassified(100);p__Bacteroidetes_unclassified(100)	0.0940838	0.037818	0.125445	0.0507315	0.802479	0.356965	0.102385	0.0516538	0.106997	0.021215	0.128212	0.651207	0.0129135	0.1854	0.138359	0.252735	0.0110687	0.101463	0.294242	0.0784032	0.0470419	0.1854	0.0553434
Otu00103	Bacteria(100);Firmicutes(100);Clostridia(100);Clostridiales(100);Clostridiaceae_1(100);Sarcina(100)	k__Bacteria(100);p__Firmicutes(100);c__Clostridia(100);o__Clostridiales(100);f__Clostridiaceae(100);g__Sarcina(100);g__Sarcina_unclassified(100)	0.0387404	0.462117	0.016603	0.0147582	0.180788	0.27026	0.0673345	0.483332	0.0701016	0.0285941	0.00368956	0.0221374	0	0	0	0.0737912	0.0110687	0.582028	0.0451971	0.0110687	0.00092239	0.0986957	1.4214
Otu00104	Bacteria(100);Bacteroidetes(100);Bacteroidia(100);Bacteroidales(100);Prevotellaceae(100);Prevotella(100)	k__Bacteria(100);p__Bacteroidetes(100);c__Bacteroidia(100);o__Bacteroidales(100);f__Prevotellaceae(100);g__Prevotella(100);s__copri(100)	0.149427	0.330216	0.237977	0.329293	0.0903942	0.071024	0.0405852	0.0322837	0.0313613	0.278562	0.0101463	0.016603	0.23152	0.286863	0.155884	0.0691793	0.016603	0.282251	0.367111	0.0267493	0.0415076	0.351431	0.334828
Otu00105	Bacteria(100);Firmicutes(100);Firmicutes_unclassified(100);Firmicutes_unclassified(100);Firmicutes_unclassified(100);Firmicutes_unclassified(100)	k__Bacteria(100);p__Firmicutes(100);p__Firmicutes_unclassified(100);p__Firmicutes_unclassified(100);p__Firmicutes_unclassified(100);p__Firmicutes_unclassified(100);p__Firmicutes_unclassified(100)	0.00184478	0.0894718	0.00184478	0.0488867	0.0857823	0.245356	0.243511	0.311768	0.343129	0.186323	0.0581106	0.0636449	0.271183	0.0728688	0.092239	0.0691793	0.109764	0.00184478	0.161418	0.438135	0.237977	0.175254	0.0959286
Otu00106	Bacteria(100);Firmicutes(100);Clostridia(100);Clostridiales(100);Clostridiales_unclassified(100);Clostridiales_unclassified(100)	k__Bacteria(100);k__Bacteria_unclassified(81);k__Bacteria_unclassified(81);k__Bacteria_unclassified(81);k__Bacteria_unclassified(81);k__Bacteria_unclassified(81);k__Bacteria_unclassified(81)	0.0691793	0.0119911	0.476876	0.110687	0.102385	0.154962	0.0313613	0.033206	0.0285941	0.0461195	0.811703	0.0811703	0.133747	0.0424299	0.0175254	0.151272	0.166953	0.237977	0.207538	0.120833	0.0747136	0.195547	0.175254
Otu00107	Bacteria(100);Bacteroidetes(100);Bacteroidetes_unclassified(100);Bacteroidetes_unclassified(100);Bacteroidetes_unclassified(100);Bacteroidetes_unclassified(100)	k__Bacteria(100);p__Bacteroidetes(100);p__Bacteroidetes_unclassified(100);p__Bacteroidetes_unclassified(100);p__Bacteroidetes_unclassified(100);p__Bacteroidetes_unclassified(100);p__Bacteroidetes_unclassified(100)	0	0	0	0	0	0.00092239	0	0	0	0.00092239	0	0	0	0	0	0	0	0	0	1.10687	1.41402	0.00092239	0
Otu00108	Bacteria(100);Bacteria_unclassified(100);Bacteria_unclassified(100);Bacteria_unclassified(100);Bacteria_unclassified(100);Bacteria_unclassified(100)	k__Bacteria(100);p__Proteobacteria(100);c__Alphaproteobacteria(100);o__RF32(100);o__RF32_unclassified(100);o__RF32_unclassified(100);o__RF32_unclassified(100)	0.059033	0.100541	0.113454	0.202003	0.00461195	0.0129135	0.285019	0.0156806	0.129135	0.946372	0.314535	0.0608777	0.0147582	0.00092239	0	0.00276717	0.431679	0	0.0138359	0.0442747	0.0387404	0.617079	0.248123
Otu00109	Bacteria(100);Firmicutes(100);Clostridia(100);Clostridiales(100);Lachnospiraceae(100);Coprococcus(100)	k__Bacteria(100);p__Firmicutes(100);c__Clostridia(100);o__Clostridiales(100);f__Lachnospiraceae(100);g__Coprococcus(100);s__eutactus(100)	0.499935	0.121755	0.269338	0.278562	0.0359732	0.0977734	0.0534986	0.346819	0.0848599	0.410464	0.0433523	0.0258269	0.762817	0.00830151	0.00461195	0.071024	0.0322837	0.106997	0.0230598	0.0405852	0.0221374	0.0654897	0.0479643
Otu00110	Bacteria(100);Bacteroidetes(100);Bacteroidetes_unclassified(100);Bacteroidetes_unclassified(100);Bacteroidetes_unclassified(100);Bacteroidetes_unclassified(100)	k__Bacteria(100);p__Bacteroidetes(100);p__Bacteroidetes_unclassified(100);p__Bacteroidetes_unclassified(100);p__Bacteroidetes_unclassified(100);p__Bacteroidetes_unclassified(100);p__Bacteroidetes_unclassified(100)	0.191857	0.054421	0.303466	0.0571882	0.178021	0.245356	0.128212	0.0820927	0.109764	0.139281	0.0931614	0.0175254	0.0599554	0.722231	0.235209	0.0184478	0.43998	0.144815	0.0368956	0.0322837	0.0193702	0.233365	0.216762
Otu00111	Bacteria(100);Bacteroidetes(100);Bacteroidia(100);Bacteroidales(100);Prevotellaceae(100);Prevotellaceae_unclassified(95)	k__Bacteria(100);p__Bacteroidetes(100);c__Bacteroidia(100);o__Bacteroidales(100);f__Prevotellaceae(100);g__Prevotella(100);g__Prevotella_unclassified(100)	0.154962	0.559891	0.259192	0.198314	0.075636	0.118988	0.0451971	0.0719464	0.0571882	0.103308	0.0322837	0.0405852	0.147582	0.00276717	0.00276717	0.0313613	0.0977734	0.73699	0.0341284	0.0774808	0.0304389	0.233365	0.25089
Otu00112	Bacteria(100);Bacteroidetes(100);Bacteroidetes_unclassified(100);Bacteroidetes_unclassified(100);Bacteroidetes_unclassified(100);Bacteroidetes_unclassified(100)	k__Bacteria(100);p__Bacteroidetes(100);c__Bacteroidia(100);o__Bacteroidales(100);f__RF16(100);f__RF16_unclassified(100);f__RF16_unclassified(100)	0.154962	0.0129135	0.277639	0.119911	0.0719464	0.00553434	0.00092239	0.0774808	0.0129135	0.0193702	0.0737912	0.00737912	0.248123	0.651207	0.130979	0.0451971	0.331138	0.152194	0.87996	0.0461195	0.0415076	0.0230598	0.0691793
Otu00113	Bacteria(100);Firmicutes(100);Clostridia(100);Clostridiales(100);Ruminococcaceae(100);Ruminococcaceae_unclassified(100)	k__Bacteria(100);p__Firmicutes(100);c__Clostridia(100);o__Clostridiales(100);f__Ruminococcaceae(100);f__Ruminococcaceae_unclassified(99);f__Ruminococcaceae_unclassified(99)	0.206615	0.0507315	0.0701016	0.0239821	0.223218	0.196469	0.172487	0.138359	0.168797	0.112532	0.0350508	0.139281	0.0285941	0.0461195	0.0747136	0.174332	0.18909	0.115299	0.180788	0.415998	0.224141	0.0387404	0.0737912
Otu00114	Bacteria(100);Bacteroidetes(100);Bacteroidetes_unclassified(100);Bacteroidetes_unclassified(100);Bacteroidetes_unclassified(100);Bacteroidetes_unclassified(100)	k__Bacteria(100);p__Bacteroidetes(100);c__Bacteroidia(100);o__Bacteroidales(100);f__[Paraprevotellaceae](100);g__[Prevotella](100);g__[Prevotella]_unclassified(100)	0.0737912	0.191857	0.890106	0.554356	0.0110687	0.356965	0.0258269	0	0.0876271	0.00645673	0.166953	0.00830151	0.659509	0.0350508	0.0138359	0.0202926	0.00092239	0	0	0.0295165	0.00461195	0.0341284	0.00184478
Otu00115	Bacteria(100);Bacteria_unclassified(100);Bacteria_unclassified(100);Bacteria_unclassified(100);Bacteria_unclassified(100);Bacteria_unclassified(100)	k__Bacteria(100);p__Tenericutes(100);c__Mollicutes(100);o__RF39(100);o__RF39_unclassified(100);o__RF39_unclassified(100);o__RF39_unclassified(100)	0.154039	0.00092239	0.0175254	0.0101463	0.119911	0.00461195	0.329293	0.19278	0.12729	0.0691793	0.393861	0.214917	0.0433523	0.18909	0.207538	0.120833	0	0	0.116221	0.306234	0.377258	0.204771	0.101463
Otu00116	Bacteria(100);Firmicutes(100);Clostridia(100);Clostridiales(100);Lachnospiraceae(100);Blautia(100)	k__Bacteria(100);p__Firmicutes(100);c__Clostridia(100);o__Clostridiales(100);f__Lachnospiraceae(100);g__Blautia(100);g__Blautia_unclassified(100)	0.183556	0.161418	0.1236	0.936226	0.0691793	0.0239821	0.0571882	0.419687	0.0488867	0.194624	0.0129135	0.0940838	0.0673345	0.00830151	0.0119911	0.0691793	0.0885494	0.215839	0.265648	0.0405852	0.00737912	0.144815	0.202003
Otu00117	Bacteria(100);Firmicutes(100);Clostridia(100);Clostridiales(100);Clostridiales_unclassified(100);Clostridiales_unclassified(100)	k__Bacteria(100);p__Firmicutes(100);p__Firmicutes_unclassified(100);p__Firmicutes_unclassified(100);p__Firmicutes_unclassified(100);p__Firmicutes_unclassified(100);p__Firmicutes_unclassified(100)	0.170642	0.0618001	0.130979	0.0636449	0.1236	0.00092239	0.0442747	1.01094	0.0239821	0.0359732	0.0276717	0.283174	0.0424299	0.331138	0.307156	0.0101463	0.164185	0.016603	0.481488	0.0368956	0.0147582	0.00092239	0.0488867
Otu00118	Bacteria(100);Bacteroidetes(100);Bacteroidia(100);Bacteroidales(100);Bacteroidales_unclassified(100);Bacteroidales_unclassified(100)	k__Bacteria(100);p__Bacteroidetes(100);c__Bacteroidia(100);o__Bacteroidales(100);f__[Paraprevotellaceae](100);g__YRC22(100);g__YRC22_unclassified(100)	0.0516538	0	0	0.00368956	0.541443	0.00092239	0	0.00092239	0.00184478	0.0184478	0	0	0	0	0	0	0.0138359	0	0.00092239	0.905787	1.13731	0.00645673	0.00276717
Otu00119	Bacteria(100);Bacteroidetes(100);Bacteroidia(100);Bacteroidales(100);Porphyromonadaceae(66);Porphyromonadaceae_unclassified(66)	k__Bacteria(100);p__Bacteroidetes(100);c__Bacteroidia(100);o__Bacteroidales(100);f__S24-7(100);f__S24-7_unclassified(100);f__S24-7_unclassified(100)	0.0451971	0.0285941	0.16972	0.0110687	0.00368956	0.108842	0.00645673	0.00461195	0.00368956	0.0147582	0.384637	0.499935	0.288708	0.0571882	0.0571882	0.743446	0.0885494	0.1854	0.0470419	0.0119911	0.00461195	0.0599554	0.0553434
Otu00120	Bacteria(100);Bacteria_unclassified(100);Bacteria_unclassified(100);Bacteria_unclassified(100);Bacteria_unclassified(100);Bacteria_unclassified(100)	k__Bacteria(100);p__Tenericutes(100);c__Mollicutes(100);o__RF39(100);o__RF39_unclassified(100);o__RF39_unclassified(100);o__RF39_unclassified(100)	0.0820927	0.108842	0.0765584	0.14297	0.0784032	0.00092239	0.532219	0.0184478	0.455661	0.0673345	0.0562658	0.0765584	0.021215	0	0	0.0129135	0.357887	0.324681	0.207538	0.182633	0.0894718	0.181711	0.0959286
Otu00121	Bacteria(100);Firmicutes(100);Clostridia(100);Clostridiales(100);Ruminococcaceae(100);Ruminococcus(98)	k__Bacteria(100);p__Firmicutes(100);c__Clostridia(100);o__Clostridiales(100);f__Ruminococcaceae(100);g__Ruminococcus(100);s__flavefaciens(100)	0.213072	0.119911	0.0618001	0.00830151	0.1854	0.0285941	0.0562658	0.0747136	0.0571882	0.164185	0.190012	0.016603	0.166953	0.0156806	0.00553434	0.0387404	0.054421	0.0119911	0.572804	0.182633	0.0322837	0.682569	0.16972
Otu00122	Bacteria(100);Bacteria_unclassified(100);Bacteria_unclassified(100);Bacteria_unclassified(100);Bacteria_unclassified(100);Bacteria_unclassified(100)	k__Bacteria(100);k__Bacteria_unclassified(100);k__Bacteria_unclassified(100);k__Bacteria_unclassified(100);k__Bacteria_unclassified(100);k__Bacteria_unclassified(100);k__Bacteria_unclassified(100)	0.00092239	0.0498091	0.00276717	1.68521	0.0747136	0.00092239	0.326526	0	0.176177	0	0	0.00737912	0	0	0	0	0.0258269	0.392938	0.0193702	0.0488867	0.0885494	0.33944	0.0913166
Otu00123	Bacteria(100);Firmicutes(100);Clostridia(100);Clostridiales(100);Ruminococcaceae(99);Ruminococcaceae_unclassified(99)	k__Bacteria(100);p__Firmicutes(98);c__Clostridia(98);c__Clostridia_unclassified(97);c__Clostridia_unclassified(97);c__Clostridia_unclassified(97);c__Clostridia_unclassified(97)	0.0396628	0.00461195	0.0562658	0.0110687	0.0147582	0.0322837	0.0405852	0.00553434	0.0341284	0.00184478	0.037818	0.370801	0.0322837	0.580183	0.380947	0.268416	0.167875	0.0175254	0.00092239	0.377258	0.409541	0.037818	0
Otu00124	Bacteria(100);Firmicutes(100);Clostridia(100);Clostridiales(100);Lachnospiraceae(100);Roseburia(100)	k__Bacteria(100);p__Firmicutes(100);c__Clostridia(100);o__Clostridiales(100);f__Lachnospiraceae(100);g__Roseburia(99);s__inulinivorans(76)	0.243511	0.0516538	0.193702	0.285941	0.059033	0.371723	0.0322837	0.1236	0.0728688	0.591252	0.00276717	0.0110687	0.12729	0.0304389	0.0184478	0.0747136	0.0553434	0.209383	0.109764	0.0276717	0.0129135	0.121755	0.321914
Otu00125	Bacteria(100);Bacteroidetes(100);Bacteroidia(100);Bacteroidales(100);Prevotellaceae(100);Prevotella(99)	k__Bacteria(100);p__Bacteroidetes(100);c__Bacteroidia(100);o__Bacteroidales(100);f__Prevotellaceae(100);g__Prevotella(100);g__Prevotella_unclassified(100)	0.0359732	0.103308	0.298854	0.781264	0.0341284	0.0553434	0.0479643	0.0433523	0.133747	0.021215	0.0562658	0.178944	0.217684	0.0950062	0.0747136	0.0396628	0.0562658	0.287786	0.0848599	0.037818	0.037818	0.230598	0.197391
Otu00126	Bacteria(100);Firmicutes(100);Clostridia(100);Clostridiales(100);Ruminococcaceae(100);Sporobacter(76)	k__Bacteria(100);p__Firmicutes(100);c__Clostridia(100);o__Clostridiales(100);f__Ruminococcaceae(100);g__Oscillospira(88);g__Oscillospira_unclassified(88)	0.131902	0.0470419	0.0387404	0.0230598	0.217684	0.206615	0.246278	0.344052	0.232442	0.0313613	0.0747136	0.0848599	0.1854	0.0313613	0.0322837	0.0903942	0.262881	0.071024	0.0682569	0.202926	0.204771	0.0830151	0.0488867
Otu00127	Bacteria(100);Bacteroidetes(100);Flavobacteria(100);Flavobacteriales(100);Flavobacteriaceae(100);Wautersiella(100)	k__Bacteria(100);p__Bacteroidetes(100);c__Flavobacteriia(100);o__Flavobacteriales(100);f__[Weeksellaceae](100);g__Wautersiella(100);g__Wautersiella_unclassified(100)	0.00092239	0.00645673	0.0119911	0.0451971	0.00461195	0.0368956	0.00092239	0.0110687	0	0	0.054421	1.15391	0.0562658	0	2.09198	0.0368956	0	0	0.0415076	0.00184478	0.00184478	0	0
Otu00128	Bacteria(100);Firmicutes(100);Clostridia(100);Clostridiales(100);Lachnospiraceae(96);Lachnospiracea_incertae_sedis(75)	k__Bacteria(100);p__Firmicutes(100);c__Clostridia(100);o__Clostridiales(100);f__Lachnospiraceae(100);g__Coprococcus(100);g__Coprococcus_unclassified(100)	0.165108	0.118066	0.15035	0.310845	0.162341	0.0424299	0.0276717	0.0581106	0.0304389	0.283174	0.0147582	0.0701016	0.0931614	0.0470419	0.033206	0.22783	0.202003	0.138359	0.209383	0.176177	0.0479643	0.222296	0.186323
Otu00129	Bacteria(100);Bacteroidetes(100);Bacteroidia(100);Bacteroidales(100);Prevotellaceae(100);Prevotellaceae_unclassified(100)	k__Bacteria(100);p__Bacteroidetes(100);c__Bacteroidia(100);o__Bacteroidales(100);o__Bacteroidales_unclassified(100);o__Bacteroidales_unclassified(100);o__Bacteroidales_unclassified(100)	0	0.120833	0.116221	0	0.0571882	0	0	0	0	0	0.00092239	0	0	0	0	0	2.71367	0	0.00092239	0.00461195	0	0.00092239	0
Otu00130	Bacteria(100);Firmicutes(100);Clostridia(100);Clostridiales(100);Lachnospiraceae(100);Lachnospiraceae_unclassified(100)	k__Bacteria(100);p__Firmicutes(100);c__Clostridia(100);o__Clostridiales(100);f__Lachnospiraceae(100);f__Lachnospiraceae_unclassified(100);f__Lachnospiraceae_unclassified(100)	0.0405852	0.0691793	0.0138359	0.259192	0.417843	0.0802479	0.229675	0.119911	0.211227	0.0350508	0.249045	0.0534986	0.106075	0.0442747	0.101463	0.156806	0.451049	0.148505	0.0811703	0.033206	0.0276717	0.117144	0.15035
Otu00131	Bacteria(100);Firmicutes(100);Clostridia(100);Clostridiales(100);Lachnospiraceae(100);Lachnospiracea_incertae_sedis(67)	k__Bacteria(100);p__Firmicutes(100);c__Clostridia(100);o__Clostridiales(100);f__Lachnospiraceae(100);g__Lachnospira(100);g__Lachnospira_unclassified(100)	0.431679	0.0553434	0.326526	0.021215	0.173409	0.110687	0.12729	0.0129135	0.0940838	0.698249	0.037818	0.0101463	0.285019	0.0101463	0.00737912	0.00368956	0.376335	0.0691793	0.0239821	0.0405852	0.0341284	0.0488867	0.10423
Otu00132	Bacteria(100);Firmicutes(100);Erysipelotrichia(100);Erysipelotrichales(100);Erysipelotrichaceae(100);Catenibacterium(100)	k__Bacteria(100);p__Firmicutes(100);c__Erysipelotrichi(100);o__Erysipelotrichales(100);f__Erysipelotrichaceae(100);g__Catenibacterium(100);g__Catenibacterium_unclassified(100)	0.606933	0.137436	0.00553434	0.00184478	0.211227	0.0461195	0.0313613	0.0129135	0.00645673	0.0341284	0.0101463	0	0	0.00092239	0.00276717	1.20741	0.160496	0.0129135	0.0110687	0.00092239	0	0.0931614	0.0368956
Otu00133	Bacteria(100);Firmicutes(100);Clostridia(100);Clostridiales(100);Ruminococcaceae(100);Subdoligranulum(100)	k__Bacteria(100);p__Firmicutes(100);c__Clostridia(100);o__Clostridiales(100);f__Ruminococcaceae(100);g__Subdoligranulum(100);s__variabile(100)	0.0525762	0.255502	0.379102	0.59033	0.054421	0.0913166	0.00461195	0.0488867	0.0322837	0.19278	0.271183	0.021215	0.110687	0.0202926	0.0276717	0.21215	0.0442747	0.0516538	0.0258269	0.0903942	0.0433523	0.092239	0.110687
Otu00134	Bacteria(100);Firmicutes(100);Clostridia(100);Clostridiales(100);Lachnospiraceae(100);Lachnospiraceae_unclassified(97)	k__Bacteria(100);p__Firmicutes(100);c__Clostridia(100);o__Clostridiales(100);f__Lachnospiraceae(100);g__Blautia(99);g__Blautia_unclassified(99)	0.124523	0.108842	0.0701016	0.14666	0.216762	0.0784032	0.130979	0.243511	0.0876271	0.18909	0.092239	0.096851	0.0802479	0.0110687	0.016603	0.12729	0.173409	0.159573	0.19278	0.120833	0.0608777	0.199236	0.216762
Otu00135	Bacteria(100);Firmicutes(100);Firmicutes_unclassified(100);Firmicutes_unclassified(100);Firmicutes_unclassified(100);Firmicutes_unclassified(100)	k__Bacteria(100);k__Bacteria_unclassified(57);k__Bacteria_unclassified(57);k__Bacteria_unclassified(57);k__Bacteria_unclassified(57);k__Bacteria_unclassified(57);k__Bacteria_unclassified(57)	0.0350508	0.0442747	0.0682569	0.320992	0.274872	0.00184478	0.0747136	0.0138359	0.0442747	0.233365	0.059033	0.274872	0.574649	0.0728688	0.106997	0.0239821	0.0424299	0.147582	0.151272	0.0507315	0.0350508	0.0396628	0.173409
Otu00136	Bacteria(100);Proteobacteria(100);Betaproteobacteria(100);Burkholderiales(100);Comamonadaceae(100);Comamonas(100)	k__Bacteria(100);p__Proteobacteria(100);c__Betaproteobacteria(100);o__Burkholderiales(100);f__Comamonadaceae(100);g__Comamonas(61);g__Comamonas_unclassified(61)	0.00092239	0.00368956	0.327448	0.00830151	0.021215	0.037818	0	0.00461195	0.00092239	0.00092239	0.00830151	0.48241	0.00645673	0.00092239	2.2248	0.0977734	0	0.00092239	0.0119911	0.0129135	0.00368956	0	0.00092239
Otu00137	Bacteria(100);Proteobacteria(100);Betaproteobacteria(100);Betaproteobacteria_unclassified(100);Betaproteobacteria_unclassified(100);Betaproteobacteria_unclassified(100)	k__Bacteria(100);p__Proteobacteria(100);c__Betaproteobacteria(100);o__Burkholderiales(100);f__Comamonadaceae(100);g__Comamonas(99);g__Comamonas_unclassified(99)	0.00276717	0	0.00368956	0.0322837	0.0101463	0.0138359	0.00184478	0.00184478	0	0	0.054421	1.01278	0.00553434	0	1.94163	0.0479643	0	0	0.0295165	0.00368956	0.00092239	0.00092239	0.00092239
Otu00138	Bacteria(100);Bacteria_unclassified(100);Bacteria_unclassified(100);Bacteria_unclassified(100);Bacteria_unclassified(100);Bacteria_unclassified(100)	k__Bacteria(100);p__Tenericutes(100);c__Mollicutes(100);o__RF39(100);o__RF39_unclassified(100);o__RF39_unclassified(100);o__RF39_unclassified(100)	0.096851	0.0313613	0.0193702	0.0276717	0.356043	0.103308	0.177099	0.0682569	0.284096	0.157729	0.318225	0.119911	0.0359732	0.00553434	0.00830151	0.00276717	0.174332	0.124523	0.337595	0.114376	0.0885494	0.140203	0.0774808
Otu00139	Bacteria(100);Firmicutes(100);Clostridia(100);Clostridiales(100);Ruminococcaceae(100);Ruminococcus(100)	k__Bacteria(100);p__Firmicutes(100);c__Clostridia(100);o__Clostridiales(100);f__Ruminococcaceae(100);f__Ruminococcaceae_unclassified(98);f__Ruminococcaceae_unclassified(98)	1.12163	0.0129135	0.00276717	0.00092239	0.00092239	0	0.356043	0	0.155884	0.0461195	0.159573	0.00092239	0	0	0	0.00092239	0.0571882	0	0.016603	0.0415076	0.016603	0.707473	0.187245
Otu00140	Bacteria(100);Firmicutes(100);Clostridia(100);Clostridiales(100);Clostridiales_unclassified(71);Clostridiales_unclassified(71)	k__Bacteria(100);p__Firmicutes(100);c__Clostridia(100);o__Clostridiales(100);o__Clostridiales_unclassified(100);o__Clostridiales_unclassified(100);o__Clostridiales_unclassified(100)	0.157729	0.0119911	0.130979	0.0239821	0.10423	0.0719464	0.334828	0.284096	0.366189	0.0562658	0.0940838	0.311768	0.0156806	0.033206	0.0285941	0.114376	0.112532	0.163263	0.0221374	0.0950062	0.0553434	0.0682569	0.0876271
Otu00141	Bacteria(100);Bacteria_unclassified(100);Bacteria_unclassified(100);Bacteria_unclassified(100);Bacteria_unclassified(100);Bacteria_unclassified(100)	k__Bacteria(100);k__Bacteria_unclassified(100);k__Bacteria_unclassified(100);k__Bacteria_unclassified(100);k__Bacteria_unclassified(100);k__Bacteria_unclassified(100);k__Bacteria_unclassified(100)	0	0	0	0	0	0	0	0	0	0	0	0	0	0	0	0	0	0	0.00276717	0.745291	1.13823	0.00830151	0.00553434
Otu00142	Bacteria(100);Bacteroidetes(100);Bacteroidia(100);Bacteroidales(100);Prevotellaceae(100);Prevotella(100)	k__Bacteria(100);p__Bacteroidetes(100);c__Bacteroidia(100);o__Bacteroidales(100);f__Prevotellaceae(100);g__Prevotella(100);s__stercorea(100)	0.805247	0.037818	0.0627225	0.132824	0.00461195	0.114376	0.0110687	0.00368956	0.0184478	0.0534986	0.00553434	0.0599554	0.309923	0.158651	0.0959286	0.0276717	0.21215	0.413231	0.158651	0.00830151	0	0.0110687	0.00184478
Otu00143	Bacteria(100);Bacteroidetes(100);Bacteroidia(100);Bacteroidales(100);Prevotellaceae(100);Prevotella(100)	k__Bacteria(100);p__Bacteroidetes(100);c__Bacteroidia(100);o__Bacteroidales(100);f__Prevotellaceae(100);g__Prevotella(100);s__copri(100)	0.0341284	0.895641	0.365266	0.0608777	0.0267493	0.0415076	0.0147582	0.00737912	0.0304389	0.12729	0.122678	0.0138359	0.0996181	0.00092239	0	0.00184478	0.0230598	0.624458	0.0175254	0.0092239	0	0.0645673	0.016603
Otu00144	Bacteria(100);Firmicutes(100);Bacilli(100);Lactobacillales(100);Lactobacillaceae(100);Lactobacillus(100)	k__Bacteria(100);p__Firmicutes(100);c__Bacilli(100);o__Lactobacillales(100);f__Lactobacillaceae(100);g__Lactobacillus(100);s__mucosae(100)	0	0.00092239	0.021215	0	0.00092239	0	0.00368956	0.00092239	0.00092239	0	0.164185	0.0461195	0.780342	0.0793255	0.0839375	0.0857823	0.016603	0.0221374	0.0119911	0.611545	0.223218	0.00092239	0.0322837
Otu00145	Bacteria(100);Firmicutes(100);Clostridia(100);Clostridiales(100);Eubacteriaceae(99);Eubacterium(99)	k__Bacteria(100);p__Firmicutes(100);c__Clostridia(100);o__Clostridiales(100);f__[Mogibacteriaceae](100);f__[Mogibacteriaceae]_unclassified(100);f__[Mogibacteriaceae]_unclassified(100)	0.224141	0.033206	0.00830151	0.118066	0.112532	0.14297	0.513771	0.215839	0.481488	0.0608777	0.118988	0.163263	0.00368956	0.0636449	0.0636449	0.121755	0.092239	0.0525762	0.0193702	0.0507315	0.0534986	0.0129135	0.112532
Otu00146	Bacteria(100);Firmicutes(100);Clostridia(100);Clostridiales(100);Ruminococcaceae(100);Ruminococcaceae_unclassified(100)	k__Bacteria(100);p__Firmicutes(100);c__Clostridia(100);o__Clostridiales(100);f__Ruminococcaceae(100);f__Ruminococcaceae_unclassified(100);f__Ruminococcaceae_unclassified(100)	0.81816	0.0728688	0.0857823	0.183556	0.118066	0.059033	0.0774808	0.118988	0.059033	0.409541	0.0470419	0.0442747	0.00276717	0.147582	0.0304389	0.109764	0.0673345	0.0442747	0.0516538	0.0239821	0.0184478	0.0359732	0.0193702
Otu00147	Bacteria(100);Firmicutes(100);Clostridia(100);Clostridiales(100);Lachnospiraceae(100);Lachnospiraceae_unclassified(100)	k__Bacteria(100);p__Firmicutes(100);c__Clostridia(100);o__Clostridiales(100);f__Lachnospiraceae(100);g__Clostridium(99);g__Clostridium_unclassified(99)	0.101463	0.0138359	0.054421	0.0470419	1.10779	0.00461195	0.121755	0.197391	0.0996181	0.372646	0.00276717	0.00737912	0.264726	0.0193702	0.0101463	0.182633	0.147582	0.0119911	0.0627225	0.00830151	0.00092239	0.0719464	0.0977734
Otu00148	Bacteria(100);Firmicutes(100);Clostridia(100);Clostridiales(100);Lachnospiraceae(100);Blautia(94)	k__Bacteria(100);p__Firmicutes(100);c__Clostridia(100);o__Clostridiales(100);f__Lachnospiraceae(100);f__Lachnospiraceae_unclassified(91);f__Lachnospiraceae_unclassified(91)	0.113454	0.0830151	0.0424299	0.139281	0.203848	0.075636	0.10423	0.156806	0.0867047	0.0811703	0.0719464	0.0830151	0.0774808	0.0682569	0.0737912	0.106997	0.119911	0.10423	0.175254	0.173409	0.118988	0.092239	0.148505
Otu00149	Bacteria(100);Firmicutes(100);Erysipelotrichia(100);Erysipelotrichales(100);Erysipelotrichaceae(100);Erysipelotrichaceae_unclassified(100)	k__Bacteria(100);p__Firmicutes(100);c__Erysipelotrichi(100);o__Erysipelotrichales(100);f__Erysipelotrichaceae(100);g__Bulleidia(100);s__p-1630-c5(100)	0.159573	0.144815	0.175254	0.0498091	0.0701016	0.0387404	0.0313613	0.0793255	0.033206	0.113454	0.130057	0.0737912	0.0682569	0.037818	0.037818	0.237054	0.204771	0.137436	0.278562	0.0903942	0.0691793	0.0470419	0.0461195
Otu00150	Bacteria(100);Firmicutes(100);Clostridia(100);Clostridiales(100);Ruminococcaceae(100);Ruminococcaceae_unclassified(100)	k__Bacteria(100);p__Firmicutes(100);c__Clostridia(100);o__Clostridiales(100);f__Ruminococcaceae(100);g__Oscillospira(97);g__Oscillospira_unclassified(97)	0.0977734	0.0313613	0.0461195	0.0258269	0.157729	0.140203	0.164185	0.331138	0.221374	0.0304389	0.148505	0.0885494	0.163263	0.021215	0.0249045	0.14666	0.327448	0.0950062	0.0405852	0.0405852	0.0405852	0.0765584	0.0673345
Otu00151	Bacteria(100);Firmicutes(100);Clostridia(100);Clostridiales(100);Lachnospiraceae(100);Clostridium_XlVb(100)	k__Bacteria(100);p__Firmicutes(100);c__Clostridia(100);o__Clostridiales(100);o__Clostridiales_unclassified(61);o__Clostridiales_unclassified(61);o__Clostridiales_unclassified(61)	0.351431	0.00830151	0.0470419	0.180788	0.114376	0.0092239	0.00368956	0.0304389	0.00553434	0.0627225	0.152194	0.0341284	0.0664121	0.325604	0.283174	0.0415076	0.237977	0.0664121	0.0848599	0.059033	0.021215	0.234287	0.271183
Otu00152	Bacteria(100);Firmicutes(100);Clostridia(100);Clostridiales(100);Lachnospiraceae(100);Lachnospiraceae_unclassified(100)	k__Bacteria(100);p__Firmicutes(100);c__Clostridia(100);o__Clostridiales(100);f__Lachnospiraceae(100);f__Lachnospiraceae_unclassified(100);f__Lachnospiraceae_unclassified(100)	0.021215	0	0.0387404	0.00553434	0.0673345	0.00276717	0.0765584	0.00276717	0.00830151	0.075636	0.0138359	0.1236	0.0940838	0.177099	0.0193702	0.277639	0.194624	0.0110687	0.499013	0.174332	0.140203	0.0285941	0.238899
Otu00153	Bacteria(100);Spirochaetes(100);Spirochaetes(100);Spirochaetales(100);Spirochaetaceae(100);Treponema(100)	k__Bacteria(100);p__Spirochaetes(100);c__Spirochaetes(100);o__Spirochaetales(100);f__Spirochaetaceae(100);g__Treponema(100);g__Treponema_unclassified(100)	0	0	0	0	0	0	0	0	0	0	0	0	0	0	0	0	0	0	0	0.615234	1.03123	0	0.00092239
Otu00154	Bacteria(100);Firmicutes(100);Clostridia(100);Clostridiales(100);Ruminococcaceae(100);Ruminococcus(99)	k__Bacteria(100);p__Firmicutes(100);c__Clostridia(100);o__Clostridiales(100);f__Ruminococcaceae(100);f__Ruminococcaceae_unclassified(100);f__Ruminococcaceae_unclassified(100)	0.0977734	0.0811703	0.134669	0.288708	0.0202926	0.075636	0.021215	0.0701016	0.0562658	0.106997	0.0175254	0.0498091	0.138359	0.00276717	0.00092239	0.0682569	0.211227	0.320992	0.0304389	0.267493	0.096851	0.00553434	0.0636449
Otu00155	Bacteria(100);Firmicutes(100);Clostridia(100);Clostridiales(100);Clostridiales_unclassified(100);Clostridiales_unclassified(100)	k__Bacteria(100);p__Firmicutes(100);c__Clostridia(100);o__Clostridiales(100);f__Ruminococcaceae(99);f__Ruminococcaceae_unclassified(99);f__Ruminococcaceae_unclassified(99)	0.059033	0	0.0525762	0.0258269	0.383714	0.00184478	0.121755	0.164185	0.0728688	0.00461195	0.00184478	0.549744	0.134669	0	0	0.28963	0.0857823	0.0737912	0.171565	0.092239	0.0202926	0.0664121	0.0175254
Otu00156	Bacteria(100);Proteobacteria(100);Betaproteobacteria(100);Betaproteobacteria_unclassified(100);Betaproteobacteria_unclassified(100);Betaproteobacteria_unclassified(100)	k__Bacteria(100);p__Proteobacteria(100);c__Betaproteobacteria(100);o__Burkholderiales(100);f__Alcaligenaceae(99);g__Sutterella(99);g__Sutterella_unclassified(99)	0.513771	0.0304389	0.0405852	0.0387404	0.52484	0.021215	0.161418	0.0221374	0.0802479	0.071024	0.1236	0.0950062	0.157729	0.168797	0.131902	0.0451971	0.0498091	0.130979	0.102385	0.0221374	0.0202926	0.0451971	0.10423
Otu00157	Bacteria(100);Firmicutes(100);Clostridia(100);Clostridiales(100);Lachnospiraceae(100);Blautia(100)	k__Bacteria(100);p__Firmicutes(100);c__Clostridia(100);o__Clostridiales(100);f__Lachnospiraceae(100);g__Blautia(100);g__Blautia_unclassified(100)	0.0765584	0.103308	0.0885494	0.194624	0.110687	0.145738	0.0350508	0.28963	0.0387404	0.0691793	0.10792	0.0691793	0.0461195	0.0691793	0.075636	0.108842	0.262881	0.0857823	0.0830151	0.0719464	0.016603	0.110687	0.134669
Otu00158	Bacteria(100);Firmicutes(100);Firmicutes_unclassified(100);Firmicutes_unclassified(100);Firmicutes_unclassified(100);Firmicutes_unclassified(100)	k__Bacteria(100);p__Firmicutes(100);c__Clostridia(100);o__Clostridiales(100);f__Ruminococcaceae(100);g__Ruminococcus(100);g__Ruminococcus_unclassified(100)	0.0553434	0.021215	0.120833	0	0.207538	0.00092239	0.131902	0.187245	0.170642	0.0092239	0.00092239	0.0461195	0	0	0	0.0719464	0.681646	0.234287	0.0396628	0.122678	0.197391	0.00645673	0.00184478
Otu00159	Bacteria(100);Firmicutes(100);Clostridia(100);Clostridiales(100);Ruminococcaceae(100);Ruminococcaceae_unclassified(100)	k__Bacteria(100);p__Firmicutes(100);c__Clostridia(100);o__Clostridiales(100);f__Ruminococcaceae(99);f__Ruminococcaceae_unclassified(99);f__Ruminococcaceae_unclassified(99)	0.0498091	0.0470419	0.0396628	0.0867047	0.0784032	0.0193702	0.0959286	0.0101463	0.0701016	0.0387404	0.47872	0.0581106	0.0774808	0.00830151	0.00461195	0.115299	0.0424299	0.0129135	0.0507315	0.342207	0.29701	0.0119911	0.0553434
Otu00160	Bacteria(100);Bacteria_unclassified(100);Bacteria_unclassified(100);Bacteria_unclassified(100);Bacteria_unclassified(100);Bacteria_unclassified(100)	k__Bacteria(100);p__Tenericutes(100);c__Mollicutes(100);o__RF39(100);o__RF39_unclassified(100);o__RF39_unclassified(100);o__RF39_unclassified(100)	0.00092239	0.0239821	0.0129135	0.071024	0.0599554	0	0.00092239	0	0.00276717	0.0857823	0.00184478	0.233365	0.00092239	0.109764	0.0774808	0	0.249045	0.0184478	0.791411	0.230598	0.0322837	0.102385	0.0461195
Otu00161	Bacteria(100);Firmicutes(100);Clostridia(100);Clostridiales(100);Lachnospiraceae(100);Lachnospiraceae_unclassified(100)	k__Bacteria(100);p__Firmicutes(100);c__Clostridia(100);o__Clostridiales(100);f__Lachnospiraceae(100);f__Lachnospiraceae_unclassified(100);f__Lachnospiraceae_unclassified(100)	0.0415076	0.00461195	0.151272	0.0802479	0.00737912	0.00368956	0.00830151	0.0461195	0.0433523	0.347741	0.0147582	0.00737912	0.0276717	0.00092239	0	0.190012	0.859668	0.0110687	0.137436	0.0239821	0.0221374	0.194624	0.0498091
Otu00162	Bacteria(100);Firmicutes(100);Clostridia(100);Clostridiales(100);Lachnospiraceae(100);Coprococcus(100)	k__Bacteria(100);p__Firmicutes(100);c__Clostridia(100);o__Clostridiales(100);f__Lachnospiraceae(100);g__Dorea(100);g__Dorea_unclassified(100)	0.201081	0.138359	0.0793255	0.0903942	0.120833	0.122678	0.0950062	0.10792	0.0894718	0.157729	0.0359732	0.0221374	0.131902	0.054421	0.0498091	0.0396628	0.135591	0.215839	0.0839375	0.0913166	0.0415076	0.0415076	0.126367
Otu00163	Bacteria(100);Firmicutes(100);Firmicutes_unclassified(100);Firmicutes_unclassified(100);Firmicutes_unclassified(100);Firmicutes_unclassified(100)	k__Bacteria(100);p__Firmicutes(100);p__Firmicutes_unclassified(100);p__Firmicutes_unclassified(100);p__Firmicutes_unclassified(100);p__Firmicutes_unclassified(100);p__Firmicutes_unclassified(100)	0.161418	0.0867047	0.0682569	0.151272	0.121755	0.168797	0.110687	0.201081	0.128212	0.071024	0.0774808	0.0691793	0.0645673	0.0387404	0.0811703	0.0737912	0.0673345	0.0959286	0.0811703	0.0719464	0.0396628	0.0931614	0.075636
Otu00164	Bacteria(100);Proteobacteria(100);Gammaproteobacteria(100);Pseudomonadales(100);Pseudomonadaceae(100);Pseudomonas(97)	k__Bacteria(100);p__Proteobacteria(100);c__Gammaproteobacteria(100);o__Pseudomonadales(100);f__Pseudomonadaceae(100);g__Pseudomonas(99);g__Pseudomonas_unclassified(99)	0.00553434	0.373568	0.776652	0.526685	0.0175254	0.0101463	0.00368956	0.0202926	0.00276717	0.00092239	0.00276717	0.27026	0	0	0.0876271	0.0571882	0	0	0.00184478	0.0110687	0.00092239	0	0
Otu00165	Bacteria(100);Bacteroidetes(100);Bacteroidia(100);Bacteroidales(100);Rikenellaceae(100);Alistipes(100)	k__Bacteria(100);p__Bacteroidetes(100);c__Bacteroidia(100);o__Bacteroidales(100);f__Rikenellaceae(100);f__Rikenellaceae_unclassified(100);f__Rikenellaceae_unclassified(100)	0.00645673	0.0682569	0.522073	0.0304389	0.075636	0.0719464	0.0368956	0.1236	0.0249045	0.00184478	0.0876271	0.00830151	0.00276717	0.0313613	0.0101463	0.0719464	0	0	0.288708	0.0322837	0.0258269	0.425222	0.16972
Otu00166	Bacteria(100);Firmicutes(100);Clostridia(100);Clostridiales(100);Clostridiales_unclassified(100);Clostridiales_unclassified(100)	k__Bacteria(100);p__Firmicutes(100);c__Clostridia(100);o__Clostridiales(100);o__Clostridiales_unclassified(99);o__Clostridiales_unclassified(99);o__Clostridiales_unclassified(99)	0.00092239	0	0	0.00553434	0.37449	0	1.24246	0	0.789566	0.0313613	0	0.059033	0	0	0.00184478	0.0119911	0.016603	0	0.0737912	0.0092239	0.00830151	0.00092239	0
Otu00167	Bacteria(100);Firmicutes(100);Clostridia(100);Clostridiales(100);Ruminococcaceae(100);Ruminococcaceae_unclassified(100)	k__Bacteria(100);p__Firmicutes(100);c__Clostridia(100);o__Clostridiales(100);f__Ruminococcaceae(99);f__Ruminococcaceae_unclassified(99);f__Ruminococcaceae_unclassified(99)	0.016603	0	0.054421	0.00092239	0.232442	0.00092239	0.377258	0.29332	0.318225	0	0.00184478	0.111609	0	0	0.00184478	0.00461195	0.532219	0.00184478	0	0.00553434	0.182633	0.0553434	0.00737912
Otu00168	Bacteria(100);Firmicutes(100);Clostridia(100);Clostridiales(100);Clostridiales_unclassified(100);Clostridiales_unclassified(100)	k__Bacteria(100);p__Firmicutes(100);c__Clostridia(100);o__Clostridiales(100);f__Ruminococcaceae(98);f__Ruminococcaceae_unclassified(98);f__Ruminococcaceae_unclassified(98)	0.144815	0.0221374	0.0221374	0.0101463	0.16972	0.386481	0.0424299	0.130057	0.0479643	0.0184478	0.138359	0.103308	0.0977734	0.075636	0.0830151	0.226908	0.239821	0.0193702	0.0276717	0.00830151	0.00461195	0.0193702	0.037818
Otu00169	Bacteria(100);Firmicutes(100);Clostridia(100);Clostridiales(100);Lachnospiraceae(100);Lachnospiraceae_unclassified(99)	k__Bacteria(100);p__Firmicutes(100);c__Clostridia(100);o__Clostridiales(100);f__Lachnospiraceae(100);f__Lachnospiraceae_unclassified(100);f__Lachnospiraceae_unclassified(100)	0.0737912	0.10792	0.148505	0.302544	0.178021	0.0839375	0.0304389	0.154039	0.0184478	0.166953	0.0903942	0.0119911	0.0931614	0.0313613	0.033206	0.0415076	0.0876271	0.0848599	0.0719464	0.0304389	0.0498091	0.100541	0.137436
Otu00170	Bacteria(100);Bacteria_unclassified(100);Bacteria_unclassified(100);Bacteria_unclassified(100);Bacteria_unclassified(100);Bacteria_unclassified(100)	k__Bacteria(100);p__Tenericutes(100);c__Mollicutes(100);o__RF39(100);o__RF39_unclassified(100);o__RF39_unclassified(100);o__RF39_unclassified(100)	0.0175254	0.117144	0.130057	0.0258269	0.237977	0.0387404	0.00092239	0.0230598	0.00368956	0.0811703	0.145738	0.418765	0.136514	0.0442747	0.0470419	0.14666	0.00184478	0.0913166	0.0885494	0.092239	0.0341284	0.106075	0.0848599
Otu00171	Bacteria(100);Bacteroidetes(100);Bacteroidetes_unclassified(100);Bacteroidetes_unclassified(100);Bacteroidetes_unclassified(100);Bacteroidetes_unclassified(100)	k__Bacteria(100);p__Bacteroidetes(100);p__Bacteroidetes_unclassified(100);p__Bacteroidetes_unclassified(100);p__Bacteroidetes_unclassified(100);p__Bacteroidetes_unclassified(100);p__Bacteroidetes_unclassified(100)	0	0	0	0.00184478	0.56727	0	0.00092239	0.0129135	0.00645673	0.0839375	0	0	0	0	0	0	0	0	0.0424299	0.258269	0.399395	0.566348	0.138359
Otu00172	Bacteria(100);Firmicutes(100);Clostridia(100);Clostridiales(100);Lachnospiraceae(100);Lachnospiraceae_unclassified(97)	k__Bacteria(100);p__Firmicutes(100);c__Clostridia(100);o__Clostridiales(100);f__Lachnospiraceae(100);f__Lachnospiraceae_unclassified(100);f__Lachnospiraceae_unclassified(100)	0.202926	0.118988	0.0839375	0.475031	0.0857823	0.0498091	0.0507315	0.0341284	0.0285941	0.130979	0.016603	0.00830151	0.136514	0.00737912	0.00830151	0.0230598	0.151272	0.137436	0.0876271	0.033206	0.0202926	0.114376	0.175254
Otu00173	Bacteria(100);Bacteroidetes(100);Bacteroidia(100);Bacteroidales(100);Prevotellaceae(100);Prevotella(100)	k__Bacteria(100);p__Bacteroidetes(100);c__Bacteroidia(100);o__Bacteroidales(100);f__Prevotellaceae(100);g__Prevotella(100);s__copri(100)	0.0765584	0.161418	0.118988	0.114376	0.0876271	0.033206	0.0350508	0.0507315	0.0387404	0.130057	0.0415076	0.0101463	0.162341	0.19278	0.101463	0.0562658	0.0295165	0.135591	0.155884	0.0396628	0.0184478	0.198314	0.132824
Otu00174	Bacteria(100);Firmicutes(100);Clostridia(100);Clostridiales(100);Lachnospiraceae(100);Lachnospiraceae_unclassified(100)	k__Bacteria(100);p__Firmicutes(100);c__Clostridia(100);o__Clostridiales(100);f__Lachnospiraceae(100);g__Coprococcus(100);g__Coprococcus_unclassified(100)	0.0424299	0.356043	0.0304389	0.125445	0.071024	0.120833	0.0442747	0	0.0424299	0.16972	0.0313613	0.0110687	0.306234	0.00368956	0.00553434	0.0193702	0.295165	0.037818	0.0138359	0.118066	0.021215	0.0322837	0.0415076
Otu00175	Bacteria(100);Firmicutes(100);Clostridia(100);Clostridiales(100);Ruminococcaceae(100);Ruminococcaceae_unclassified(100)	k__Bacteria(100);p__Firmicutes(100);c__Clostridia(100);o__Clostridiales(100);f__Ruminococcaceae(100);f__Ruminococcaceae_unclassified(100);f__Ruminococcaceae_unclassified(100)	0.10792	0.0433523	0.114376	0.154962	0.0387404	0.0479643	0.0691793	0.225063	0.0793255	0.118066	0.130057	0.0461195	0.16972	0.016603	0.00830151	0.0553434	0.0959286	0.0682569	0.0867047	0.0986957	0.0682569	0.0525762	0.0405852
Otu00176	Bacteria(100);Bacteroidetes(100);Bacteroidia(100);Bacteroidales(100);Prevotellaceae(100);Prevotella(100)	k__Bacteria(100);p__Bacteroidetes(100);c__Bacteroidia(100);o__Bacteroidales(100);f__Prevotellaceae(100);g__Prevotella(100);s__copri(100)	0.0239821	0.0415076	0.0959286	0.0562658	0.0525762	0.183556	0.0977734	0.0221374	0.125445	0.0507315	0.00553434	0.0830151	0.0470419	0.223218	0.148505	0.00368956	0.188168	0.166953	0.00184478	0.0230598	0.00830151	0.235209	0.133747
Otu00177	Bacteria(100);Firmicutes(100);Clostridia(100);Clostridiales(100);Ruminococcaceae(100);Ruminococcaceae_unclassified(100)	k__Bacteria(100);p__Firmicutes(100);c__Clostridia(100);o__Clostridiales(100);f__Ruminococcaceae(100);f__Ruminococcaceae_unclassified(99);f__Ruminococcaceae_unclassified(99)	0.00553434	0	0	0	0.00645673	0	0.144815	0.00092239	0.0894718	0.0267493	0.00092239	0.128212	0	0	0	0.31269	1.06352	0	0.0138359	0.00184478	0.00461195	0.00276717	0.0092239
Otu00178	Bacteria(100);Firmicutes(100);Clostridia(100);Clostridiales(100);Ruminococcaceae(100);Ruminococcaceae_unclassified(100)	k__Bacteria(100);p__Firmicutes(100);c__Clostridia(100);o__Clostridiales(100);f__Ruminococcaceae(100);f__Ruminococcaceae_unclassified(100);f__Ruminococcaceae_unclassified(100)	0.106075	0.154039	0.092239	0.176177	0.0774808	0.0470419	0.119911	0.0092239	0.096851	0.285941	0.0276717	0.00830151	0.108842	0.0405852	0.0442747	0.0525762	0.075636	0.133747	0.0525762	0.033206	0.0258269	0.0405852	0.160496
Otu00179	Bacteria(100);Bacteroidetes(100);Bacteroidia(100);Bacteroidales(100);Prevotellaceae(100);Prevotellaceae_unclassified(100)	k__Bacteria(100);p__Bacteroidetes(100);c__Bacteroidia(100);o__Bacteroidales(100);f__Prevotellaceae(100);g__Prevotella(100);g__Prevotella_unclassified(100)	0.0138359	0.0138359	0.106075	0.368956	0.0249045	0.0461195	0.00184478	0.0350508	0.00276717	0.0276717	0.0147582	0.130979	0.0885494	0.0221374	0.0092239	0.0673345	0	0.12729	0.182633	0.0368956	0.0239821	0.303466	0.226908
Otu00180	Bacteria(100);Firmicutes(100);Bacilli(100);Lactobacillales(100);Leuconostocaceae(100);Weissella(100)	k__Bacteria(100);p__Firmicutes(100);c__Bacilli(100);o__Lactobacillales(100);f__Leuconostocaceae(100);g__Weissella(100);g__Weissella_unclassified(99)	0.0488867	0.33206	0.0322837	0.0341284	0.283174	0.213995	0.200159	0.188168	0.0977734	0.0820927	0.0138359	0.0129135	0.0618001	0.0138359	0.0415076	0.0101463	0.110687	0.0516538	0.0304389	0.059033	0.0258269	0.00737912	0.0119911
Otu00181	Bacteria(100);Firmicutes(100);Clostridia(100);Clostridiales(100);Clostridiales_unclassified(100);Clostridiales_unclassified(100)	k__Bacteria(100);p__Firmicutes(100);c__Clostridia(100);o__Clostridiales(100);f__[Mogibacteriaceae](100);f__[Mogibacteriaceae]_unclassified(100);f__[Mogibacteriaceae]_unclassified(100)	0.0608777	0.00276717	0.0184478	0.0258269	0.0350508	0.0627225	0.0654897	0.0581106	0.0488867	0.00092239	0.0396628	0.141126	0.0276717	0.0147582	0.0119911	0.246278	0.0488867	0.00645673	0.0479643	0.174332	0.272105	0.0415076	0.131902
Otu00182	Bacteria(100);Bacteroidetes(100);Bacteroidia(100);Bacteroidales(100);Prevotellaceae(100);Prevotella(100)	k__Bacteria(100);p__Bacteroidetes(100);c__Bacteroidia(100);o__Bacteroidales(100);f__Prevotellaceae(100);g__Prevotella(100);g__Prevotella_unclassified(100)	0.170642	0.147582	0.357887	0.0654897	0.0673345	0.133747	0.0092239	0.0147582	0.0322837	0.132824	0.0230598	0.0627225	0.112532	0.00830151	0.00553434	0.0608777	0.121755	0.092239	0.0175254	0.00830151	0.0101463	0.0479643	0.0553434
Otu00183	Bacteria(100);Firmicutes(100);Clostridia(100);Clostridiales(100);Lachnospiraceae(96);Lachnospiraceae_unclassified(96)	k__Bacteria(100);p__Firmicutes(100);c__Clostridia(100);o__Clostridiales(100);f__Lachnospiraceae(100);g__Coprococcus(97);g__Coprococcus_unclassified(97)	0.00276717	0.00184478	1.17328	0.00276717	0	0	0.00368956	0	0.00368956	0.00092239	0.021215	0.0175254	0	0	0	0.00276717	0.0239821	0.400317	0	0.0230598	0	0.037818	0.0276717
Otu00184	Bacteria(100);Firmicutes(100);Clostridia(100);Clostridiales(100);Lachnospiraceae(100);Lachnospiraceae_unclassified(79)	k__Bacteria(100);p__Firmicutes(100);c__Clostridia(100);o__Clostridiales(100);f__Lachnospiraceae(100);g__Blautia(100);s__obeum(78)	0.206615	0.131902	0.111609	0.201081	0.124523	0.0793255	0.021215	0.0802479	0.0276717	0.220451	0.00553434	0.0175254	0.0488867	0.0101463	0.00830151	0.0802479	0.0581106	0.0636449	0.096851	0.033206	0.0147582	0.0986957	0.0802479
Otu00185	Bacteria(100);Firmicutes(100);Clostridia(100);Clostridiales(100);Ruminococcaceae(100);Ruminococcaceae_unclassified(100)	k__Bacteria(100);p__Firmicutes(100);c__Clostridia(100);o__Clostridiales(100);f__Ruminococcaceae(99);f__Ruminococcaceae_unclassified(99);f__Ruminococcaceae_unclassified(99)	0.00645673	0.00461195	0	0	0.360655	0.175254	0.00368956	0	0.144815	0.00092239	0.00276717	0.0387404	0.118066	0.00092239	0.0534986	0.176177	0.00830151	0	0	0.213995	0.326526	0.00092239	0.00092239
Otu00186	Bacteria(100);Fibrobacteres(100);Fibrobacteria(100);Fibrobacterales(100);Fibrobacteraceae(100);Fibrobacter(100)	k__Bacteria(100);k__Bacteria_unclassified(100);k__Bacteria_unclassified(100);k__Bacteria_unclassified(100);k__Bacteria_unclassified(100);k__Bacteria_unclassified(100);k__Bacteria_unclassified(100)	0.0986957	0	0	0	0.00092239	0.00092239	0.188168	0.00092239	0.0913166	0.00645673	0.00092239	0.472264	0.748058	0	0	0.00553434	0.0424299	0	0.00184478	0.00092239	0.00092239	0	0
Otu00187	Bacteria(100);Firmicutes(100);Clostridia(100);Clostridiales(100);Lachnospiraceae(100);Lachnospiraceae_unclassified(100)	k__Bacteria(100);p__Firmicutes(100);c__Clostridia(100);o__Clostridiales(100);f__Lachnospiraceae(100);f__Lachnospiraceae_unclassified(100);f__Lachnospiraceae_unclassified(100)	0.118066	0.0424299	0.0618001	0.0581106	0.190935	0.0793255	0.155884	0.0451971	0.0747136	0.15035	0.472264	0.0654897	0.12729	0.0101463	0.00184478	0.075636	0.0184478	0.0184478	0.0101463	0.0175254	0.00276717	0.0175254	0.0193702
Otu00188	Bacteria(100);Firmicutes(100);Clostridia(100);Clostridiales(100);Lachnospiraceae(100);Clostridium_XlVa(96)	k__Bacteria(100);p__Firmicutes(100);c__Clostridia(100);o__Clostridiales(100);f__Lachnospiraceae(100);f__Lachnospiraceae_unclassified(97);f__Lachnospiraceae_unclassified(97)	0.00184478	0	0	0.00092239	0.260114	0.00092239	1.52287	0.00184478	0.37818	0	0	0	0	0.00276717	0.00553434	0.00092239	0	0	0	0	0.00553434	0.00092239	0.00092239
Otu00189	Bacteria(100);Firmicutes(100);Negativicutes(100);Selenomonadales(100);Veillonellaceae(100);Veillonellaceae_unclassified(100)	k__Bacteria(100);p__Firmicutes(100);c__Clostridia(100);o__Clostridiales(100);f__Veillonellaceae(100);g__Anaerovibrio(100);g__Anaerovibrio_unclassified(100)	0.120833	0.149427	0.0470419	0.111609	0.0673345	0.0811703	0.0341284	0.0479643	0.00092239	0.0479643	0.0092239	0.0701016	0.360655	0.00461195	0.00553434	0.0092239	0.0931614	0.122678	0.0654897	0.0276717	0.0202926	0.105152	0.0193702
Otu00190	Bacteria(100);Firmicutes(100);Clostridia(100);Clostridiales(100);Lachnospiraceae(100);Dorea(100)	k__Bacteria(100);p__Firmicutes(100);c__Clostridia(100);o__Clostridiales(100);f__Lachnospiraceae(100);g__[Ruminococcus](97);s__gnavus(97)	0.0728688	0.162341	0.0876271	0.417843	0.0322837	0.0258269	0.0092239	0.0184478	0.0129135	0.0571882	0.0986957	0.00830151	0.0239821	0.0950062	0.0553434	0.092239	0.0285941	0.0885494	0.0959286	0.0664121	0.0461195	0.0405852	0.0627225
Otu00191	Bacteria(100);Firmicutes(100);Clostridia(100);Clostridiales(100);Ruminococcaceae(100);Ruminococcaceae_unclassified(100)	k__Bacteria(100);p__Firmicutes(100);c__Clostridia(100);o__Clostridiales(100);f__Ruminococcaceae(99);f__Ruminococcaceae_unclassified(99);f__Ruminococcaceae_unclassified(99)	0.0599554	0.0636449	0.0147582	0.0498091	0.140203	0.108842	0.158651	0.0940838	0.132824	0.0894718	0.075636	0.122678	0.0322837	0.0147582	0.0184478	0.0839375	0.0571882	0.0110687	0.0691793	0.0747136	0.033206	0.0534986	0.167875
Otu00192	Bacteria(100);Spirochaetes(100);Spirochaetes(100);Spirochaetales(100);Spirochaetaceae(100);Treponema(100)	k__Bacteria(100);p__Spirochaetes(100);c__Spirochaetes(100);o__Spirochaetales(100);f__Spirochaetaceae(100);g__Treponema(100);g__Treponema_unclassified(100)	0	0.0737912	0.108842	0.0701016	0.00184478	0.0101463	0.00092239	0	0	0	0.0627225	0.0129135	0.0645673	0.00184478	0	0.00553434	0.190935	0.165108	0.294242	0.0184478	0.0101463	0.426144	0.102385
Otu00193	Bacteria(100);Bacteria_unclassified(100);Bacteria_unclassified(100);Bacteria_unclassified(100);Bacteria_unclassified(100);Bacteria_unclassified(100)	k__Bacteria(100);p__Tenericutes(100);c__Mollicutes(100);o__RF39(100);o__RF39_unclassified(100);o__RF39_unclassified(100);o__RF39_unclassified(100)	0.0507315	0.00276717	0.00830151	0.00184478	0.327448	0.393861	0.0719464	0.0498091	0.033206	0.00645673	0.0470419	0.234287	0.0092239	0.0184478	0.021215	0.0359732	0	0.0691793	0.0276717	0.0562658	0.0811703	0.0848599	0.0101463
Otu00194	Bacteria(100);Firmicutes(100);Clostridia(100);Clostridiales(100);Ruminococcaceae(100);Oscillibacter(100)	k__Bacteria(100);p__Firmicutes(100);c__Clostridia(100);o__Clostridiales(100);f__Ruminococcaceae(100);g__Oscillospira(100);g__Oscillospira_unclassified(100)	0.109764	0.0341284	0.0405852	0.0645673	0.0249045	0.0830151	0.0470419	0.102385	0.0654897	0.0267493	0.0461195	0.0507315	0.0820927	0.0479643	0.0415076	0.0737912	0.213072	0.0267493	0.0405852	0.10792	0.0784032	0.112532	0.0341284
Otu00195	Bacteria(100);Firmicutes(100);Clostridia(100);Clostridiales(100);Clostridiales_unclassified(100);Clostridiales_unclassified(100)	k__Bacteria(100);p__Firmicutes(100);c__Clostridia(100);o__Clostridiales(100);f__Ruminococcaceae(100);f__Ruminococcaceae_unclassified(100);f__Ruminococcaceae_unclassified(100)	0.0581106	0.0784032	0.135591	0.037818	0.136514	0.0239821	0.037818	0.071024	0.037818	0.137436	0.00276717	0.0285941	0.115299	0.0156806	0.00553434	0.0618001	0.253657	0.054421	0.134669	0.0138359	0.0562658	0.0359732	0.0940838
Otu00196	Bacteria(100);Bacteria_unclassified(100);Bacteria_unclassified(100);Bacteria_unclassified(100);Bacteria_unclassified(100);Bacteria_unclassified(100)	k__Bacteria(100);p__Tenericutes(100);c__Mollicutes(100);o__RF39(100);o__RF39_unclassified(100);o__RF39_unclassified(100);o__RF39_unclassified(100)	0.0147582	0.00276717	0.0175254	0.0249045	0.395705	0.00184478	0.0119911	0.0184478	0.00645673	0.0101463	0.109764	0.0424299	0.10792	0.118988	0.059033	0.0322837	0.0737912	0.0119911	0.465807	0.0101463	0.00368956	0.204771	0.0562658
Otu00197	Bacteria(100);Firmicutes(100);Clostridia(100);Clostridiales(100);Lachnospiraceae(100);Coprococcus(100)	k__Bacteria(100);p__Firmicutes(100);c__Clostridia(100);o__Clostridiales(100);f__Lachnospiraceae(100);g__Coprococcus(100);s__catus(100)	0.0424299	0.0396628	0.033206	0.0341284	0.0479643	0.0258269	0.0230598	0.0230598	0.0230598	0.124523	0.215839	0.0368956	0.161418	0.0553434	0.0608777	0.0894718	0.0848599	0.0581106	0.0645673	0.096851	0.0341284	0.0608777	0.0913166
Otu00198	Bacteria(100);Bacteroidetes(100);Bacteroidia(100);Bacteroidales(100);Prevotellaceae(100);Prevotella(100)	k__Bacteria(100);p__Bacteroidetes(100);c__Bacteroidia(100);o__Bacteroidales(100);f__Prevotellaceae(100);g__Prevotella(100);s__copri(100)	0.0830151	0.132824	0.0986957	0.0415076	0.0774808	0.0092239	0.0488867	0.0396628	0.0498091	0.0857823	0.0387404	0.0119911	0.0986957	0.155884	0.124523	0.0525762	0.0276717	0.121755	0.106075	0.0470419	0.0267493	0.139281	0.0950062
Otu00199	Bacteria(100);Firmicutes(100);Clostridia(100);Clostridiales(100);Ruminococcaceae(100);Ruminococcaceae_unclassified(94)	k__Bacteria(100);p__Firmicutes(100);c__Clostridia(100);o__Clostridiales(100);f__Ruminococcaceae(100);f__Ruminococcaceae_unclassified(100);f__Ruminococcaceae_unclassified(100)	0.0249045	0.0848599	0.0193702	0.14297	0.121755	0.0830151	0.0276717	0.00461195	0.0221374	0.0304389	0.0322837	0.0285941	0.155884	0.0258269	0.0249045	0.0313613	0.199236	0.186323	0.0295165	0.109764	0.0442747	0.0175254	0.167875
Otu00200	Bacteria(100);Firmicutes(100);Clostridia(100);Clostridiales(100);Lachnospiraceae(100);Lachnospiraceae_unclassified(100)	k__Bacteria(100);p__Firmicutes(100);c__Clostridia(100);o__Clostridiales(100);f__Lachnospiraceae(100);f__Lachnospiraceae_unclassified(100);f__Lachnospiraceae_unclassified(100)	0.154039	0.134669	0.0249045	0.191857	0.283174	0	0	0.174332	0.0101463	0.106075	0.0784032	0.241666	0.0857823	0.0276717	0.0737912	0.0285941	0.0396628	0.00092239	0.00645673	0	0.00368956	0.0156806	0.0295165
Otu00201	Bacteria(100);Fibrobacteres(100);Fibrobacteria(100);Fibrobacterales(100);Fibrobacteraceae(100);Fibrobacter(100)	k__Bacteria(100);k__Bacteria_unclassified(100);k__Bacteria_unclassified(100);k__Bacteria_unclassified(100);k__Bacteria_unclassified(100);k__Bacteria_unclassified(100);k__Bacteria_unclassified(100)	0.0276717	0	0.0184478	0	0	0.00092239	0.00092239	0.0793255	0.0193702	1.00541	0.00092239	0	0	0	0	0	0	0.0285941	0.0119911	0.0239821	0.00830151	0.0562658	0.419687
Otu00202	Bacteria(100);Elusimicrobia(100);Elusimicrobia(100);Elusimicrobiales(100);Elusimicrobiaceae(100);Elusimicrobium(100)	k__Bacteria(100);p__Elusimicrobia(100);c__Elusimicrobia(100);o__Elusimicrobiales(100);f__Elusimicrobiaceae(100);f__Elusimicrobiaceae_unclassified(100);f__Elusimicrobiaceae_unclassified(100)	0.0230598	0.00461195	0.0138359	0.00276717	0.016603	0.00276717	0.0498091	0	0.0249045	0.00184478	0.0295165	0.0451971	0.299777	0.182633	0.118988	0.0507315	0.00184478	0	0.00092239	0.174332	0.272105	0.0396628	0.0129135
Otu00203	Bacteria(100);Firmicutes(100);Clostridia(100);Clostridia_unclassified(100);Clostridia_unclassified(100);Clostridia_unclassified(100)	k__Bacteria(100);p__Firmicutes(100);p__Firmicutes_unclassified(100);p__Firmicutes_unclassified(100);p__Firmicutes_unclassified(100);p__Firmicutes_unclassified(100);p__Firmicutes_unclassified(100)	0.0313613	0	0.00461195	0.0138359	0.140203	0.0461195	0.151272	0.195547	0.0894718	0.0147582	0.0996181	0.109764	0.00368956	0.0470419	0.0405852	0.0461195	0.0285941	0.00368956	0.0350508	0.153117	0.179866	0.0442747	0.0110687
Otu00204	Bacteria(100);Firmicutes(100);Clostridia(100);Clostridiales(100);Lachnospiraceae(99);Lachnospiraceae_unclassified(99)	k__Bacteria(100);p__Firmicutes(100);c__Clostridia(100);o__Clostridiales(100);f__Lachnospiraceae(100);g__Coprococcus(100);g__Coprococcus_unclassified(100)	0.016603	0.235209	0.00368956	0	0.00092239	0	0.00092239	0.00092239	0.00092239	0.0101463	0.200159	0.0645673	0.134669	0	0	0.120833	0.50178	0.0765584	0.0175254	0.0295165	0.00553434	0.0147582	0.0313613
Otu00205	Bacteria(100);Bacteria_unclassified(100);Bacteria_unclassified(100);Bacteria_unclassified(100);Bacteria_unclassified(100);Bacteria_unclassified(100)	k__Bacteria(100);p__Tenericutes(100);c__Mollicutes(100);o__RF39(100);o__RF39_unclassified(100);o__RF39_unclassified(100);o__RF39_unclassified(100)	0.0525762	0.00184478	0	0.0359732	0.00368956	0.00645673	0.153117	0.163263	0.143893	0.133747	0	0.0645673	0.0618001	0	0	0	0.0147582	0.101463	0.0581106	0.217684	0.162341	0.00184478	0.00553434
Otu00206	Bacteria(100);Firmicutes(100);Clostridia(100);Clostridiales(100);Ruminococcaceae(100);Ruminococcaceae_unclassified(100)	k__Bacteria(100);p__Firmicutes(100);c__Clostridia(100);o__Clostridiales(100);f__Ruminococcaceae(100);g__Ruminococcus(100);g__Ruminococcus_unclassified(100)	0.0959286	0.252735	0.435368	0.137436	0.0202926	0.00276717	0.00645673	0.0267493	0.00184478	0.037818	0.0599554	0.00737912	0.0350508	0	0.00092239	0	0.0415076	0.108842	0.147582	0.0239821	0.00092239	0.00553434	0.0396628
Otu00207	Bacteria(100);Firmicutes(100);Clostridia(100);Clostridiales(100);Clostridiales_unclassified(100);Clostridiales_unclassified(100)	k__Bacteria(100);p__Firmicutes(98);c__Clostridia(98);c__Clostridia_unclassified(57);c__Clostridia_unclassified(57);c__Clostridia_unclassified(57);c__Clostridia_unclassified(57)	0.145738	0.0193702	0.0239821	0.0110687	0.0350508	0.0239821	0.0451971	0.10423	0.0636449	0.0221374	0.0562658	0.0737912	0.0876271	0.0415076	0.0368956	0.0553434	0.280407	0.0479643	0.0221374	0.0830151	0.0461195	0.0534986	0.0442747
Otu00208	Bacteria(100);Firmicutes(100);Clostridia(100);Clostridiales(100);Clostridiales_unclassified(100);Clostridiales_unclassified(100)	k__Bacteria(100);p__Firmicutes(100);c__Clostridia(98);o__Clostridiales(97);o__Clostridiales_unclassified(97);o__Clostridiales_unclassified(97);o__Clostridiales_unclassified(97)	0.037818	0.00645673	0	0.0304389	0.0553434	0.0276717	0.285941	0.143893	0.236132	0.00184478	0.22783	0.0857823	0.00092239	0	0	0.00092239	0.130057	0	0.219529	0.0101463	0.00092239	0.00092239	0.054421
Otu00209	Bacteria(100);Bacteria_unclassified(100);Bacteria_unclassified(100);Bacteria_unclassified(100);Bacteria_unclassified(100);Bacteria_unclassified(100)	k__Bacteria(100);p__Tenericutes(100);c__Mollicutes(100);o__RF39(100);o__RF39_unclassified(100);o__RF39_unclassified(100);o__RF39_unclassified(100)	0.00461195	0.0175254	0	0.225063	0.037818	0.00092239	0.059033	0.00553434	0.0387404	0.0129135	0.0931614	0.383714	0.00184478	0.0295165	0.0350508	0.00737912	0.00092239	0.00645673	0.151272	0.0156806	0.0175254	0.134669	0.195547
Otu00210	Bacteria(100);Bacteroidetes(100);Bacteroidia(100);Bacteroidales(100);Prevotellaceae(100);Prevotella(100)	k__Bacteria(100);p__Bacteroidetes(100);c__Bacteroidia(100);o__Bacteroidales(100);f__Prevotellaceae(100);g__Prevotella(100);g__Prevotella_unclassified(100)	0.122678	0.033206	0.286863	0.0820927	0.0267493	0.0461195	0.00092239	0.0147582	0.00276717	0.0202926	0.033206	0.00184478	0.0636449	0.0230598	0.00830151	0.0156806	0.118988	0.389249	0.0119911	0.0129135	0	0.10792	0.0470419
Otu00211	Bacteria(100);Firmicutes(100);Clostridia(100);Clostridiales(100);Ruminococcaceae(100);Ruminococcus(100)	k__Bacteria(100);p__Firmicutes(100);c__Clostridia(100);o__Clostridiales(100);f__Ruminococcaceae(100);g__Ruminococcus(100);g__Ruminococcus_unclassified(100)	0.00368956	0.0424299	0.0092239	0.00184478	0	0	0	0	0.00092239	0.00092239	0.0184478	0	0.00092239	0	0.00092239	0.00092239	0.00461195	0.0156806	0	0.308078	0.481488	0.132824	0.0359732
Otu00212	Bacteria(100);Firmicutes(100);Firmicutes_unclassified(100);Firmicutes_unclassified(100);Firmicutes_unclassified(100);Firmicutes_unclassified(100)	k__Bacteria(100);k__Bacteria_unclassified(100);k__Bacteria_unclassified(100);k__Bacteria_unclassified(100);k__Bacteria_unclassified(100);k__Bacteria_unclassified(100);k__Bacteria_unclassified(100)	0.0387404	0.0101463	0.0101463	0.175254	0.194624	0.00368956	0.0931614	0.00461195	0.0950062	0.0359732	0.0092239	0.0820927	0.0368956	0.0129135	0.00553434	0.0221374	0	0	0.118988	0.176177	0.246278	0.0267493	0.037818
Otu00213	Bacteria(100);Firmicutes(100);Clostridia(100);Clostridiales(100);Ruminococcaceae(100);Ruminococcaceae_unclassified(98)	k__Bacteria(100);p__Firmicutes(100);c__Clostridia(100);o__Clostridiales(100);f__Ruminococcaceae(100);g__Ruminococcus(100);s__bromii(100)	0.0119911	0.0322837	0.207538	0.264726	0.00737912	0.0175254	0.021215	0.200159	0.0119911	0.0239821	0.0627225	0.00276717	0.00184478	0.10792	0.0341284	0.00184478	0.343129	0.0202926	0.0230598	0.0239821	0.00184478	0.0442747	0.0405852
Otu00214	Bacteria(100);Firmicutes(100);Erysipelotrichia(100);Erysipelotrichales(100);Erysipelotrichaceae(100);Erysipelotrichaceae_incertae_sedis(100)	k__Bacteria(100);p__Firmicutes(100);c__Erysipelotrichi(100);o__Erysipelotrichales(100);f__Erysipelotrichaceae(100);g__[Eubacterium](100);s__biforme(100)	0.450126	0.0341284	0.0802479	0.217684	0.0433523	0.037818	0.0479643	0.0258269	0.0341284	0.0479643	0.0350508	0.0175254	0.0230598	0.00737912	0.00737912	0.021215	0.0424299	0.118988	0.128212	0.0304389	0.0230598	0.0129135	0.0193702
Otu00215	Bacteria(100);Firmicutes(100);Clostridia(100);Clostridiales(100);Lachnospiraceae(100);Lachnospiraceae_unclassified(100)	k__Bacteria(100);p__Firmicutes(100);c__Clostridia(100);o__Clostridiales(100);f__Lachnospiraceae(100);f__Lachnospiraceae_unclassified(100);f__Lachnospiraceae_unclassified(100)	0.149427	0.0276717	0.0249045	0.0202926	0.0368956	0.00553434	0.0184478	0.00737912	0.0295165	0.0691793	0.00645673	0.0488867	0.0396628	0.016603	0.0092239	0.092239	0.0239821	0.142048	0.407696	0.0285941	0.021215	0.0258269	0.118066
Otu00216	Bacteria(100);Bacteria_unclassified(100);Bacteria_unclassified(100);Bacteria_unclassified(100);Bacteria_unclassified(100);Bacteria_unclassified(100)	k__Bacteria(100);p__Tenericutes(100);c__Mollicutes(100);o__RF39(100);o__RF39_unclassified(100);o__RF39_unclassified(100);o__RF39_unclassified(100)	0.0193702	0.00184478	0	0.140203	0.0664121	0.00092239	0	0	0	0.10792	0.16603	0.0488867	0.277639	0.0793255	0.0368956	0.0525762	0.0470419	0.1236	0.0562658	0.0553434	0.00276717	0.0424299	0.106997
Otu00217	Bacteria(100);Firmicutes(100);Clostridia(100);Clostridiales(100);Lachnospiraceae(100);Lachnospiraceae_unclassified(100)	k__Bacteria(100);p__Firmicutes(100);c__Clostridia(100);o__Clostridiales(100);f__Lachnospiraceae(100);f__Lachnospiraceae_unclassified(100);f__Lachnospiraceae_unclassified(100)	0.131902	0.0295165	0.0221374	0.0295165	0.103308	0.0618001	0.0728688	0.054421	0.120833	0.0359732	0.0599554	0.207538	0.0415076	0.0249045	0.0368956	0.15035	0.0147582	0.0470419	0.0599554	0.0313613	0.0433523	0.0156806	0.0405852
Otu00218	Bacteria(100);Firmicutes(100);Clostridia(100);Clostridiales(100);Ruminococcaceae(96);Ruminococcaceae_unclassified(96)	k__Bacteria(100);p__Firmicutes(100);c__Clostridia(100);o__Clostridiales(100);o__Clostridiales_unclassified(99);o__Clostridiales_unclassified(99);o__Clostridiales_unclassified(99)	0.218606	0.0627225	0.0599554	0.0784032	0.256424	0.0249045	0.0525762	0.0765584	0.0701016	0.0876271	0.0627225	0.0267493	0.0701016	0.0313613	0.0249045	0.00368956	0.0175254	0.0525762	0.201081	0.0359732	0.00184478	0.016603	0.021215
Otu00219	Bacteria(100);Proteobacteria(100);Deltaproteobacteria(100);Desulfovibrionales(100);Desulfovibrionaceae(100);Desulfovibrio(100)	k__Bacteria(100);p__Proteobacteria(100);c__Deltaproteobacteria(100);o__Desulfovibrionales(100);f__Desulfovibrionaceae(100);g__Desulfovibrio(100);g__Desulfovibrio_unclassified(100)	0.0830151	0.00645673	0.0156806	0.0092239	0.0719464	0.201081	0.0867047	0.218606	0.119911	0.0276717	0.0368956	0.0202926	0.0396628	0.0350508	0.0313613	0.0959286	0.0424299	0	0.0359732	0.0627225	0.0488867	0.0461195	0.0138359
Otu00220	Bacteria(100);Firmicutes(100);Clostridia(100);Clostridiales(100);Lachnospiraceae(100);Lachnospiraceae_unclassified(100)	k__Bacteria(100);p__Firmicutes(100);c__Clostridia(100);o__Clostridiales(100);f__Lachnospiraceae(100);g__Coprococcus(100);g__Coprococcus_unclassified(100)	0.366189	0.021215	0.00830151	0.0488867	0.0249045	0.0599554	0.0285941	0.130057	0.0719464	0.71024	0.00184478	0	0.00184478	0.00092239	0	0	0.00276717	0.016603	0.00553434	0.00092239	0.00184478	0.00830151	0.00276717
Otu00221	Bacteria(100);Bacteroidetes(100);Bacteroidetes_unclassified(100);Bacteroidetes_unclassified(100);Bacteroidetes_unclassified(100);Bacteroidetes_unclassified(100)	k__Bacteria(100);p__Bacteroidetes(100);c__Bacteroidia(98);o__Bacteroidales(98);o__Bacteroidales_unclassified(98);o__Bacteroidales_unclassified(98);o__Bacteroidales_unclassified(98)	0.0562658	0	0	0.00092239	0.12729	0	0	0	0	0.00276717	0	0.105152	0	0.0119911	0.00276717	0.178944	0	0	0.00276717	0.255502	0.388326	0	0
Otu00222	Bacteria(100);Bacteroidetes(100);Bacteroidetes_unclassified(100);Bacteroidetes_unclassified(100);Bacteroidetes_unclassified(100);Bacteroidetes_unclassified(100)	k__Bacteria(100);p__Bacteroidetes(100);p__Bacteroidetes_unclassified(100);p__Bacteroidetes_unclassified(100);p__Bacteroidetes_unclassified(100);p__Bacteroidetes_unclassified(100);p__Bacteroidetes_unclassified(100)	0.0719464	0.0830151	0.131902	0.356043	0.23152	0.0313613	0.0368956	0.0258269	0.033206	0.214917	0.0101463	0.0249045	0.0092239	0.124523	0.149427	0.016603	0	0.0304389	0.0119911	0.0258269	0.00830151	0	0.0101463
Otu00223	Bacteria(100);Firmicutes(100);Clostridia(100);Clostridiales(100);Ruminococcaceae(98);Ruminococcaceae_unclassified(98)	k__Bacteria(100);p__Firmicutes(100);c__Clostridia(100);o__Clostridiales(100);f__Ruminococcaceae(100);f__Ruminococcaceae_unclassified(98);f__Ruminococcaceae_unclassified(98)	0.0553434	0.0129135	0.0341284	0.0664121	0.137436	0.10792	0.071024	0.282251	0.0701016	0.0184478	0.0322837	0.0442747	0.0645673	0.0341284	0.0387404	0.0627225	0.152194	0.0359732	0.0119911	0.00461195	0.0110687	0.0470419	0.0304389
Otu00224	Bacteria(100);Firmicutes(100);Clostridia(100);Clostridiales(100);Lachnospiraceae(100);Lachnospiraceae_unclassified(100)	k__Bacteria(100);p__Firmicutes(100);c__Clostridia(100);o__Clostridiales(100);f__Lachnospiraceae(100);f__Lachnospiraceae_unclassified(85);f__Lachnospiraceae_unclassified(85)	0.118066	0.0295165	0.021215	0.139281	0.407696	0.0682569	0.0461195	0.0986957	0.0765584	0.285019	0.037818	0.00553434	0.00276717	0.0359732	0.0285941	0.0304389	0.0304389	0.0322837	0.0424299	0.00368956	0.00276717	0.0608777	0.0405852
Otu00225	Bacteria(100);Bacteroidetes(100);Bacteroidia(100);Bacteroidales(100);Prevotellaceae(100);Prevotella(100)	k__Bacteria(100);p__Bacteroidetes(100);c__Bacteroidia(100);o__Bacteroidales(100);f__Prevotellaceae(100);g__Prevotella(100);g__Prevotella_unclassified(100)	0.125445	0	0	0	0	0	0	0	0	0.00461195	0.00276717	1.01555	0	0	0	0	0.0147582	0	0.0654897	0.00737912	0.00830151	0.0498091	0.0451971
Otu00226	Bacteria(100);Firmicutes(100);Clostridia(100);Clostridiales(100);Clostridiales_unclassified(100);Clostridiales_unclassified(100)	k__Bacteria(100);p__Firmicutes(91);p__Firmicutes_unclassified(91);p__Firmicutes_unclassified(91);p__Firmicutes_unclassified(91);p__Firmicutes_unclassified(91);p__Firmicutes_unclassified(91)	0.142048	0.0101463	0.0664121	0.0092239	0.092239	0.0442747	0.0295165	0.0488867	0.0276717	0.0368956	0.0728688	0.0553434	0.0313613	0.0534986	0.0175254	0.120833	0.0977734	0.0470419	0.0202926	0.0802479	0.033206	0.125445	0.092239
Otu00227	Bacteria(100);Bacteroidetes(100);Bacteroidia(100);Bacteroidales(100);Prevotellaceae(100);Prevotellaceae_unclassified(100)	k__Bacteria(100);p__Bacteroidetes(100);c__Bacteroidia(100);o__Bacteroidales(100);f__Prevotellaceae(100);g__Prevotella(100);g__Prevotella_unclassified(100)	0.0894718	0.0885494	0.0415076	0.0820927	0.12729	0.116221	0.0129135	0.021215	0.021215	0.0249045	0.0239821	0.0147582	0.147582	0.0258269	0.0175254	0.00368956	0.037818	0.15035	0.00092239	0.111609	0	0.0894718	0.0839375
Otu00228	Bacteria(100);Firmicutes(100);Clostridia(100);Clostridiales(100);Lachnospiraceae(100);Lachnospiraceae_unclassified(100)	k__Bacteria(100);p__Firmicutes(100);c__Clostridia(100);o__Clostridiales(100);f__Lachnospiraceae(100);g__Dorea(99);g__Dorea_unclassified(99)	0.0599554	0.075636	0.0184478	0.0498091	0.0876271	0.0654897	0.0249045	0.0110687	0.033206	0.0691793	0.152194	0.0405852	0.0654897	0.0691793	0.0488867	0.0147582	0.148505	0.0562658	0.0839375	0.0581106	0.0092239	0.0221374	0.126367
Otu00229	Bacteria(100);Proteobacteria(100);Epsilonproteobacteria(100);Campylobacterales(100);Helicobacteraceae(100);Helicobacter(100)	k__Bacteria(100);p__Proteobacteria(100);c__Epsilonproteobacteria(100);o__Campylobacterales(100);f__Helicobacteraceae(100);f__Helicobacteraceae_unclassified(100);f__Helicobacteraceae_unclassified(100)	0	0.00092239	0	0	0	0.771118	0.00092239	0	0	0.00092239	0.215839	0	0	0	0	0.116221	0	0	0	0	0	0	0
Otu00230	Bacteria(100);Bacteroidetes(100);Bacteroidia(100);Bacteroidales(100);Bacteroidales_unclassified(100);Bacteroidales_unclassified(100)	k__Bacteria(100);p__Bacteroidetes(100);c__Bacteroidia(100);o__Bacteroidales(100);o__Bacteroidales_unclassified(100);o__Bacteroidales_unclassified(100);o__Bacteroidales_unclassified(100)	0.092239	0	0	0	0.0599554	0	0.0433523	0.0479643	0.0359732	0.00830151	0.00092239	0	0	0	0	0.00184478	0.204771	0.126367	0.00092239	0.173409	0.219529	0.096851	0.071024
Otu00231	Bacteria(100);Firmicutes(100);Clostridia(100);Clostridiales(100);Ruminococcaceae(100);Ruminococcaceae_unclassified(100)	k__Bacteria(100);p__Firmicutes(100);c__Clostridia(100);o__Clostridiales(100);f__Ruminococcaceae(100);f__Ruminococcaceae_unclassified(100);f__Ruminococcaceae_unclassified(100)	0.0092239	0.00276717	0.0784032	0.071024	0.00553434	0	0.0488867	0.0950062	0.0304389	0.00553434	0.00092239	0.166953	0.0129135	0.0184478	0.0341284	0.305311	0.0258269	0.0498091	0.096851	0.0774808	0.0479643	0.021215	0.00368956
Otu00232	Bacteria(100);Firmicutes(100);Clostridia(100);Clostridiales(100);Ruminococcaceae(95);Ruminococcaceae_unclassified(95)	k__Bacteria(100);p__Firmicutes(100);c__Clostridia(100);o__Clostridiales(100);f__Ruminococcaceae(100);g__Oscillospira(100);g__Oscillospira_unclassified(100)	0.0368956	0.0110687	0.0202926	0.0239821	0.0396628	0.0101463	0.0267493	0.0507315	0.0341284	0.0313613	0.0581106	0.0304389	0.0276717	0.00368956	0.00553434	0.136514	0.125445	0.00737912	0.0156806	0.168797	0.221374	0.0156806	0.0442747
Otu00233	Bacteria(100);Bacteroidetes(100);Bacteroidetes_unclassified(100);Bacteroidetes_unclassified(100);Bacteroidetes_unclassified(100);Bacteroidetes_unclassified(100)	k__Bacteria(100);p__Bacteroidetes(100);c__Bacteroidia(100);o__Bacteroidales(100);f__RF16(100);f__RF16_unclassified(100);f__RF16_unclassified(100)	0.261036	0	0	0	0.00553434	0.00092239	0.0138359	0.00368956	0.00092239	0.00830151	0.0350508	0.0442747	0.016603	0.0092239	0.00092239	0.0092239	0.773885	0	0.0092239	0.0396628	0.0322837	0.00368956	0.0405852
Otu00234	Bacteria(100);Firmicutes(100);Clostridia(100);Clostridiales(100);Lachnospiraceae(100);Blautia(100)	k__Bacteria(100);p__Firmicutes(100);c__Clostridia(100);o__Clostridiales(100);f__Lachnospiraceae(100);g__Blautia(100);g__Blautia_unclassified(100)	0.0618001	0.0654897	0.0350508	0.092239	0.0285941	0.0276717	0.0119911	0.0313613	0.0156806	0.0765584	0.0498091	0.00461195	0.0147582	0.0202926	0.0119911	0.0442747	0.0581106	0.259192	0.106997	0.0479643	0.00830151	0.115299	0.0516538
Otu00235	Bacteria(100);Firmicutes(100);Firmicutes_unclassified(100);Firmicutes_unclassified(100);Firmicutes_unclassified(100);Firmicutes_unclassified(100)	k__Bacteria(100);p__Firmicutes(100);c__Clostridia(100);o__Clostridiales(100);f__Christensenellaceae(100);f__Christensenellaceae_unclassified(100);f__Christensenellaceae_unclassified(100)	0.0479643	0.00092239	0.00368956	0.0101463	0.0802479	0.216762	0.0802479	0.0894718	0.0793255	0.016603	0.0230598	0.054421	0.0516538	0.00553434	0.00645673	0.0793255	0.0202926	0	0.158651	0.0627225	0.0719464	0.0276717	0.00461195
Otu00236	Bacteria(100);Firmicutes(100);Clostridia(100);Clostridiales(100);Ruminococcaceae(100);Anaerotruncus(100)	k__Bacteria(100);p__Firmicutes(100);c__Clostridia(100);o__Clostridiales(100);f__Ruminococcaceae(100);g__Anaerotruncus(99);g__Anaerotruncus_unclassified(99)	0.0424299	0	0.0507315	0.00184478	0.175254	0.134669	0.0230598	0.033206	0.0608777	0.00461195	0.0765584	0.0221374	0.0442747	0.0092239	0.0258269	0.126367	0.0553434	0.00737912	0.0562658	0.0802479	0.0682569	0.0488867	0.0193702
Otu00237	Bacteria(100);Firmicutes(100);Clostridia(100);Clostridia_unclassified(100);Clostridia_unclassified(100);Clostridia_unclassified(100)	k__Bacteria(100);p__Firmicutes(100);c__Clostridia(100);o__Clostridiales(100);o__Clostridiales_unclassified(100);o__Clostridiales_unclassified(100);o__Clostridiales_unclassified(100)	0.134669	0.00276717	0.0525762	0.0129135	0.0092239	0.0581106	0.0525762	0.0110687	0.0627225	0.0110687	0.218606	0	0.0774808	0.105152	0.0534986	0.206615	0.00184478	0.0516538	0	0.00553434	0	0.106075	0.00645673
Otu00238	Bacteria(100);Firmicutes(100);Erysipelotrichia(100);Erysipelotrichales(100);Erysipelotrichaceae(100);Erysipelotrichaceae_unclassified(100)	k__Bacteria(100);p__Firmicutes(100);c__Erysipelotrichi(100);o__Erysipelotrichales(100);f__Erysipelotrichaceae(100);g__Bulleidia(100);s__p-1630-c5(100)	0.112532	0.136514	0.134669	0.149427	0.0581106	0.0138359	0.033206	0.0304389	0.0267493	0.0627225	0.0221374	0.00645673	0.0313613	0.00276717	0.0119911	0.00830151	0.157729	0.0636449	0.0664121	0.0636449	0.0193702	0.0239821	0.0110687
Otu00239	Bacteria(100);Firmicutes(100);Clostridia(100);Clostridiales(100);Ruminococcaceae(100);Ruminococcaceae_unclassified(100)	k__Bacteria(100);p__Firmicutes(100);c__Clostridia(100);o__Clostridiales(100);f__Ruminococcaceae(100);g__Ruminococcus(100);s__bromii(98)	0.00461195	0.0765584	0.00553434	0.595864	0.153117	0.0110687	0.00184478	0.109764	0.00184478	0.0276717	0.0322837	0.00184478	0.168797	0.00737912	0.00276717	0.0627225	0.00184478	0.00184478	0	0.00276717	0.00276717	0.00092239	0.00368956
Otu00240	Bacteria(100);Bacteroidetes(100);Bacteroidia(100);Bacteroidales(100);Prevotellaceae(100);Prevotellaceae_unclassified(89)	k__Bacteria(100);p__Bacteroidetes(100);c__Bacteroidia(100);o__Bacteroidales(100);f__Prevotellaceae(100);g__Prevotella(100);g__Prevotella_unclassified(100)	0.0516538	0.188168	0.418765	0.00276717	0.0138359	0.0221374	0.0184478	0.0138359	0.0147582	0.0119911	0	0.00737912	0.00092239	0.00092239	0	0.00368956	0.392016	0.0175254	0.00645673	0.0267493	0.0147582	0.00092239	0.00553434
Otu00241	Bacteria(100);Firmicutes(100);Clostridia(100);Clostridiales(100);Lachnospiraceae(100);Lachnospiraceae_unclassified(100)	k__Bacteria(100);p__Firmicutes(100);c__Clostridia(100);o__Clostridiales(100);f__Lachnospiraceae(100);f__Lachnospiraceae_unclassified(100);f__Lachnospiraceae_unclassified(100)	0.0488867	0.121755	0.0387404	0.112532	0.175254	0.0285941	0.0507315	0.0599554	0.0304389	0.0839375	0.0479643	0.0193702	0.00553434	0.0230598	0.0285941	0.0230598	0.0682569	0.0562658	0.0461195	0.0451971	0.033206	0.054421	0.0977734
Otu00242	Bacteria(100);Bacteroidetes(100);Bacteroidia(100);Bacteroidales(100);Prevotellaceae(100);Prevotella(100)	k__Bacteria(100);p__Bacteroidetes(100);c__Bacteroidia(100);o__Bacteroidales(100);f__Prevotellaceae(100);g__Prevotella(100);g__Prevotella_unclassified(100)	0	0	0	0	0	0	0	0	0	0	0	0	0	0	0	0	0	0.723154	0.214917	0.0129135	0.0101463	0.00461195	0.264726
Otu00243	Bacteria(100);Bacteroidetes(100);Bacteroidia(100);Bacteroidales(100);Prevotellaceae(100);Prevotella(100)	k__Bacteria(100);p__Bacteroidetes(100);c__Bacteroidia(100);o__Bacteroidales(100);f__Prevotellaceae(100);g__Prevotella(100);g__Prevotella_unclassified(100)	0.0747136	0.103308	0.173409	0.0608777	0.0175254	0.0359732	0.0193702	0.0470419	0.021215	0.0202926	0.0295165	0.0571882	0.114376	0.0147582	0.0230598	0.0295165	0.0341284	0.134669	0.0138359	0.0267493	0.0313613	0.0654897	0.0682569
Otu00244	Bacteria(100);Bacteria_unclassified(100);Bacteria_unclassified(100);Bacteria_unclassified(100);Bacteria_unclassified(100);Bacteria_unclassified(100)	k__Bacteria(100);p__Tenericutes(100);c__Mollicutes(100);o__RF39(100);o__RF39_unclassified(100);o__RF39_unclassified(100);o__RF39_unclassified(100)	0.0175254	0.0793255	0.0184478	0.174332	0.0221374	0.0553434	0.0728688	0.0129135	0.0433523	0.0728688	0.0230598	0.00645673	0.0774808	0.00184478	0.00092239	0.0451971	0.0156806	0.247201	0.0867047	0.0470419	0.0258269	0.021215	0.0442747
Otu00245	Bacteria(100);Bacteroidetes(100);Bacteroidia(100);Bacteroidales(100);Bacteroidales_unclassified(100);Bacteroidales_unclassified(100)	k__Bacteria(100);p__Bacteroidetes(100);c__Bacteroidia(100);o__Bacteroidales(100);f__S24-7(100);f__S24-7_unclassified(100);f__S24-7_unclassified(100)	0.130979	0.0701016	0.174332	0.352353	0.0313613	0.0433523	0.0581106	0.0931614	0.0627225	0.0931614	0.0876271	0.0193702	0.00461195	0.0461195	0.0184478	0.0267493	0.00092239	0	0.00184478	0.00092239	0	0.00737912	0.00553434
Otu00246	Bacteria(100);Firmicutes(100);Clostridia(100);Clostridiales(100);Lachnospiraceae(100);Lachnospiraceae_unclassified(100)	k__Bacteria(100);p__Firmicutes(100);c__Clostridia(100);o__Clostridiales(100);f__Lachnospiraceae(100);g__Clostridium(75);g__Clostridium_unclassified(75)	0.0110687	0.059033	0.0156806	0.243511	0.0793255	0.021215	0.0110687	0.0341284	0.0092239	0.0387404	0.0940838	0.021215	0.0350508	0.0129135	0.0092239	0.0931614	0.0147582	0.0488867	0.209383	0.0258269	0.0415076	0.0553434	0.0267493
Otu00247	Bacteria(100);Bacteroidetes(100);Bacteroidetes_unclassified(100);Bacteroidetes_unclassified(100);Bacteroidetes_unclassified(100);Bacteroidetes_unclassified(100)	k__Bacteria(100);p__Bacteroidetes(100);c__Bacteroidia(100);o__Bacteroidales(100);f__S24-7(100);f__S24-7_unclassified(100);f__S24-7_unclassified(100)	0.00553434	0.0618001	0.0553434	0.642906	0.00461195	0	0.00276717	0	0.00184478	0.059033	0.0599554	0.00368956	0.00830151	0.0193702	0.0110687	0	0.0940838	0.112532	0.0774808	0.00553434	0.00830151	0.00553434	0.00645673
Otu00248	Bacteria(100);Bacteroidetes(100);Bacteroidetes_unclassified(100);Bacteroidetes_unclassified(100);Bacteroidetes_unclassified(100);Bacteroidetes_unclassified(100)	k__Bacteria(100);p__Bacteroidetes(100);p__Bacteroidetes_unclassified(100);p__Bacteroidetes_unclassified(100);p__Bacteroidetes_unclassified(100);p__Bacteroidetes_unclassified(100);p__Bacteroidetes_unclassified(100)	0.0996181	0.00830151	0.0092239	0.0627225	0.0986957	0.0525762	0.0553434	0.0249045	0.0341284	0.0885494	0.215839	0.0959286	0.0747136	0.00553434	0.00184478	0.0092239	0.00092239	0	0.0119911	0.0175254	0.0193702	0.152194	0.0682569
Otu00249	Bacteria(100);Bacteroidetes(100);Bacteroidia(100);Bacteroidales(100);Prevotellaceae(100);Prevotellaceae_unclassified(100)	k__Bacteria(100);p__Bacteroidetes(100);c__Bacteroidia(100);o__Bacteroidales(100);f__Prevotellaceae(100);g__Prevotella(100);g__Prevotella_unclassified(100)	0	0.0433523	0.142048	0	0.00184478	0.00184478	0.00184478	0.00276717	0.00368956	0.016603	0	0.00461195	0.0784032	0.0359732	0.0156806	0.0221374	0.532219	0.175254	0.0101463	0.00553434	0.00276717	0.0221374	0.0618001
Otu00250	Bacteria(100);Proteobacteria(100);Proteobacteria_unclassified(100);Proteobacteria_unclassified(100);Proteobacteria_unclassified(100);Proteobacteria_unclassified(100)	k__Bacteria(100);p__Proteobacteria(100);c__Alphaproteobacteria(100);o__RF32(100);o__RF32_unclassified(100);o__RF32_unclassified(100);o__RF32_unclassified(100)	0	0.00276717	0	0.00553434	0.00461195	0.00830151	0.0673345	0.00276717	0.0498091	0.00092239	0.25458	0.182633	0	0.25089	0.0793255	0.00830151	0.00368956	0.0534986	0.126367	0.0258269	0.0341284	0.0562658	0.0184478
Otu00251	Bacteria(100);Bacteria_unclassified(100);Bacteria_unclassified(100);Bacteria_unclassified(100);Bacteria_unclassified(100);Bacteria_unclassified(100)	k__Bacteria(100);k__Bacteria_unclassified(100);k__Bacteria_unclassified(100);k__Bacteria_unclassified(100);k__Bacteria_unclassified(100);k__Bacteria_unclassified(100);k__Bacteria_unclassified(100)	0	0.00092239	0.0175254	0	0.0156806	0.00368956	0	0	0	0	0.114376	0.122678	0.205693	0.0857823	0.0940838	0.0664121	0.00276717	0	0	0.122678	0.180788	0	0
Otu00252	Bacteria(100);Proteobacteria(100);Epsilonproteobacteria(100);Campylobacterales(100);Campylobacteraceae(100);Arcobacter(100)	k__Bacteria(100);p__Proteobacteria(100);c__Epsilonproteobacteria(100);o__Campylobacterales(100);f__Campylobacteraceae(100);g__Arcobacter(100);s__cryaerophilus(91)	0	0	0.0147582	0.0599554	0.00092239	0.00368956	0.0110687	0	0.0110687	0	0	0.0221374	0.00092239	0	1.30426	0.0239821	0	0	0	0.00092239	0	0	0
Otu00253	Bacteria(100);Verrucomicrobia(100);Subdivision5(100);Subdivision5_order_incertae_sedis(100);Subdivision5_family_incertae_sedis(100);5_genus_incertae_sedis(100)	k__Bacteria(100);p__Verrucomicrobia(100);c__Verruco-5(100);o__WCHB1-41(100);f__RFP12(100);f__RFP12_unclassified(100);f__RFP12_unclassified(100)	0.0322837	0	0	0.00184478	0.62538	0	0.177099	0.0415076	0.0571882	0.00553434	0.00461195	0.216762	0.00553434	0.175254	0.0848599	0.0267493	0.00368956	0	0.00830151	0.0119911	0.0258269	0.00092239	0.00276717
Otu00254	Bacteria(100);Verrucomicrobia(100);Subdivision5(100);Subdivision5_order_incertae_sedis(100);Subdivision5_family_incertae_sedis(100);5_genus_incertae_sedis(100)	k__Bacteria(100);p__Verrucomicrobia(100);c__Verruco-5(100);o__WCHB1-41(100);f__RFP12(100);f__RFP12_unclassified(100);f__RFP12_unclassified(100)	0.0986957	0.0433523	0.0147582	0.0461195	0.399395	0.0313613	0.130979	0.114376	0.0876271	0.0092239	0.0119911	0.139281	0.0202926	0.0110687	0.0147582	0.0175254	0.0913166	0.0285941	0.0230598	0.00645673	0.0101463	0.00553434	0.00645673
Otu00255	Bacteria(100);Proteobacteria(100);Gammaproteobacteria(100);Pasteurellales(100);Pasteurellaceae(100);Actinobacillus(98)	k__Bacteria(100);p__Proteobacteria(100);c__Gammaproteobacteria(100);o__Pasteurellales(100);f__Pasteurellaceae(100);g__Actinobacillus(100);g__Actinobacillus_unclassified(100)	0.145738	0.125445	0.214917	0.0101463	0.021215	0.0359732	0.0193702	0.00092239	0.0156806	0.158651	0.00645673	0.00276717	0.0129135	0.0193702	0.0202926	0.00368956	0.14666	0.0276717	0.00368956	0.0415076	0.0599554	0.0341284	0.0285941
Otu00256	Bacteria(100);Firmicutes(100);Clostridia(100);Clostridiales(100);Ruminococcaceae(99);Ruminococcaceae_unclassified(99)	k__Bacteria(100);p__Firmicutes(100);c__Clostridia(100);o__Clostridiales(100);f__Ruminococcaceae(99);f__Ruminococcaceae_unclassified(99);f__Ruminococcaceae_unclassified(99)	0.00553434	0.00368956	0.16603	0.0433523	0.00368956	0.00830151	0.075636	0.18909	0.131902	0.00645673	0	0.00092239	0.033206	0.00092239	0.00368956	0.00553434	0	0.0341284	0.314535	0.0156806	0.0110687	0.0516538	0.0295165
Otu00257	Bacteria(100);Bacteroidetes(100);Bacteroidia(100);Bacteroidales(100);Prevotellaceae(100);Prevotella(100)	k__Bacteria(100);p__Bacteroidetes(100);c__Bacteroidia(100);o__Bacteroidales(100);f__Prevotellaceae(100);g__Prevotella(100);s__copri(100)	0.0645673	0.106997	0.00184478	0.109764	0.0175254	0.037818	0.0249045	0.0931614	0.0258269	0.0885494	0.0129135	0.0119911	0.0516538	0.0479643	0.033206	0.0285941	0.0571882	0.071024	0.00461195	0.0110687	0.0129135	0.0691793	0.154039
Otu00258	Bacteria(100);Firmicutes(100);Firmicutes_unclassified(100);Firmicutes_unclassified(100);Firmicutes_unclassified(100);Firmicutes_unclassified(100)	k__Bacteria(100);p__Tenericutes(100);c__Mollicutes(100);o__RF39(100);o__RF39_unclassified(100);o__RF39_unclassified(100);o__RF39_unclassified(100)	0.0479643	0.0839375	0.0202926	0.0193702	0.154962	0.0387404	0.0276717	0.0129135	0.0276717	0.021215	0.00368956	0.016603	0.122678	0.0175254	0.0267493	0.154039	0.1854	0.00461195	0.0267493	0.0138359	0.0110687	0.0525762	0.0193702
Otu00259	Bacteria(100);Firmicutes(100);Clostridia(100);Clostridiales(100);Lachnospiraceae(100);Lachnospiraceae_unclassified(100)	k__Bacteria(100);p__Firmicutes(100);c__Clostridia(100);o__Clostridiales(100);f__Lachnospiraceae(100);f__Lachnospiraceae_unclassified(100);f__Lachnospiraceae_unclassified(100)	0.10423	0.0276717	0.0276717	0.0977734	0.0793255	0.016603	0.0350508	0.0147582	0.0138359	0.0442747	0.033206	0.00830151	0.0507315	0.0239821	0.0193702	0.021215	0.0618001	0.113454	0.033206	0.0138359	0.0101463	0.155884	0.144815
Otu00260	Bacteria(100);Firmicutes(100);Clostridia(100);Clostridiales(100);Peptococcaceae_1(98);Peptococcus(98)	k__Bacteria(100);p__Firmicutes(100);c__Clostridia(100);o__Clostridiales(100);f__Peptococcaceae(100);g__Peptococcus(100);g__Peptococcus_unclassified(100)	0.0830151	0.120833	0.0451971	0.0802479	0.0645673	0.0691793	0.0202926	0.0129135	0.0221374	0.0691793	0.0368956	0.0350508	0.0525762	0.0184478	0.0350508	0.0221374	0.0424299	0.0202926	0.0986957	0.0507315	0.0350508	0.0405852	0.0765584
Otu00261	Bacteria(100);Spirochaetes(100);Spirochaetes(100);Spirochaetales(100);Spirochaetaceae(100);Treponema(100)	k__Bacteria(100);p__Spirochaetes(100);c__Spirochaetes(100);o__Spirochaetales(100);f__Spirochaetaceae(100);g__Treponema(100);g__Treponema_unclassified(100)	0	0	0	0	0	0	0	0	0.00092239	0	0	0.00092239	0	0	0	0	0	0	0	0.309001	0.366189	0.054421	0.161418
Otu00262	Bacteria(100);Bacteroidetes(100);Flavobacteria(100);Flavobacteriales(100);Flavobacteriaceae(100);Chryseobacterium(100)	k__Bacteria(100);p__Bacteroidetes(100);c__Flavobacteriia(100);o__Flavobacteriales(100);f__[Weeksellaceae](100);g__Chryseobacterium(100);g__Chryseobacterium_unclassified(100)	0	0.00092239	1.06075	0.00645673	0	0	0	0.00184478	0	0	0	0.00184478	0	0	0	0	0	0	0.00092239	0.0175254	0	0	0
Otu00263	Bacteria(100);Firmicutes(100);Clostridia(100);Clostridiales(100);Lachnospiraceae(100);Lachnospiraceae_unclassified(100)	k__Bacteria(100);p__Firmicutes(100);c__Clostridia(100);o__Clostridiales(100);f__Lachnospiraceae(100);f__Lachnospiraceae_unclassified(100);f__Lachnospiraceae_unclassified(100)	0.0618001	0.1236	0.059033	0.242589	0.0304389	0.016603	0.0304389	0.016603	0.0313613	0.119911	0.00737912	0.00830151	0.033206	0.0129135	0.00830151	0.0119911	0.016603	0.0184478	0.0627225	0.0202926	0.0156806	0.0202926	0.14297
Otu00264	Bacteria(100);Firmicutes(100);Clostridia(100);Clostridiales(100);Ruminococcaceae(99);Ruminococcaceae_unclassified(99)	k__Bacteria(100);p__Firmicutes(100);c__Clostridia(100);o__Clostridiales(100);o__Clostridiales_unclassified(100);o__Clostridiales_unclassified(100);o__Clostridiales_unclassified(100)	0.0534986	0.00184478	0.00461195	0.00092239	0.0562658	0.0830151	0.0147582	0.0885494	0.0820927	0.0184478	0.00553434	0.178944	0.00368956	0	0	0.0728688	0.0193702	0	0	0.0802479	0.114376	0.00737912	0.00461195
Otu00265	Bacteria(100);Bacteria_unclassified(100);Bacteria_unclassified(100);Bacteria_unclassified(100);Bacteria_unclassified(100);Bacteria_unclassified(100)	k__Bacteria(100);p__Tenericutes(100);c__Mollicutes(100);o__RF39(100);o__RF39_unclassified(100);o__RF39_unclassified(100);o__RF39_unclassified(100)	0	0.00184478	0.425222	0.00184478	0.00184478	0.0119911	0.0258269	0.0202926	0.0221374	0	0.0608777	0.021215	0	0.075636	0.0322837	0	0.00092239	0.00276717	0.199236	0.033206	0.00553434	0.0350508	0.0636449
Otu00266	Bacteria(100);Fibrobacteres(100);Fibrobacteria(100);Fibrobacterales(100);Fibrobacteraceae(100);Fibrobacter(100)	k__Bacteria(100);k__Bacteria_unclassified(100);k__Bacteria_unclassified(100);k__Bacteria_unclassified(100);k__Bacteria_unclassified(100);k__Bacteria_unclassified(100);k__Bacteria_unclassified(100)	0	0.00368956	0	0.198314	0.802479	0.00184478	0	0	0.00092239	0.00461195	0	0	0	0	0	0	0	0.0322837	0.269338	0.021215	0.0193702	0.00830151	0.0774808
Otu00267	Bacteria(100);Firmicutes(100);Clostridia(100);Clostridiales(100);Ruminococcaceae(100);Clostridium_IV(100)	k__Bacteria(100);p__Firmicutes(100);c__Clostridia(100);o__Clostridiales(100);f__Ruminococcaceae(100);g__Ruminococcus(100);g__Ruminococcus_unclassified(100)	0.0092239	0.0110687	0.0175254	0	0.00184478	0.562658	0.0396628	0.0156806	0.0765584	0.00645673	0.00461195	0.00092239	0.0138359	0.0138359	0.0129135	0.00553434	0	0.0258269	0.00830151	0.00737912	0.00737912	0.00092239	0.0138359
Otu00268	Bacteria(100);Proteobacteria(100);Epsilonproteobacteria(100);Campylobacterales(100);Campylobacteraceae(100);Campylobacter(100)	k__Bacteria(100);p__Proteobacteria(100);c__Epsilonproteobacteria(100);o__Campylobacterales(100);f__Campylobacteraceae(100);g__Campylobacter(100);g__Campylobacter_unclassified(100)	0	0	0	0	0.00830151	0	0.00092239	0.00092239	0.00184478	0	0	0	0	0	0	0	0.00553434	0.054421	0.0811703	0.0101463	0	0.626303	0.288708
Otu00269	Bacteria(100);Firmicutes(100);Clostridia(100);Clostridiales(100);Lachnospiraceae(100);Lachnospiraceae_unclassified(100)	k__Bacteria(100);p__Firmicutes(100);c__Clostridia(100);o__Clostridiales(100);f__Lachnospiraceae(100);g__Clostridium(99);g__Clostridium_unclassified(99)	0.00092239	0	0	0.00092239	0.075636	0.00092239	0.0673345	0.00092239	0.00461195	0.00276717	0.793255	0.0581106	0	0.00553434	0.00184478	0.0202926	0	0	0	0.00184478	0.00461195	0.00184478	0
Otu00270	Bacteria(100);Bacteria_unclassified(100);Bacteria_unclassified(100);Bacteria_unclassified(100);Bacteria_unclassified(100);Bacteria_unclassified(100)	k__Bacteria(100);k__Bacteria_unclassified(100);k__Bacteria_unclassified(100);k__Bacteria_unclassified(100);k__Bacteria_unclassified(100);k__Bacteria_unclassified(100);k__Bacteria_unclassified(100)	0	0	0	0	0	0	0	0	0	0	0	0	0	0	0	0	0	0	0	0.223218	0.40124	0	0.166953
Otu00271	Bacteria(100);Bacteroidetes(100);Bacteroidia(100);Bacteroidales(100);Bacteroidales_unclassified(100);Bacteroidales_unclassified(100)	k__Bacteria(100);p__Bacteroidetes(100);c__Bacteroidia(100);o__Bacteroidales(100);o__Bacteroidales_unclassified(100);o__Bacteroidales_unclassified(100);o__Bacteroidales_unclassified(100)	0.0784032	0.0682569	0.0903942	0.126367	0.0249045	0.0147582	0.108842	0.00461195	0.0525762	0.0986957	0.0581106	0.0811703	0.0350508	0.0295165	0.0129135	0.0129135	0.00092239	0	0.0857823	0.00092239	0	0.0359732	0.0249045
Otu00272	Bacteria(100);Bacteroidetes(100);Bacteroidia(100);Bacteroidales(100);Bacteroidales_unclassified(100);Bacteroidales_unclassified(100)	k__Bacteria(100);p__Bacteroidetes(100);c__Bacteroidia(100);o__Bacteroidales(100);f__[Paraprevotellaceae](100);g__YRC22(100);g__YRC22_unclassified(100)	0.00092239	0.340362	0.100541	0	0	0	0.00645673	0	0.0101463	0	0	0	0	0	0	0	0.0267493	0.247201	0.00830151	0.071024	0.00276717	0.0830151	0.0442747
Otu00273	Bacteria(100);Firmicutes(100);Clostridia(100);Clostridiales(100);Clostridiales_unclassified(100);Clostridiales_unclassified(100)	k__Bacteria(100);p__Firmicutes(100);p__Firmicutes_unclassified(100);p__Firmicutes_unclassified(100);p__Firmicutes_unclassified(100);p__Firmicutes_unclassified(100);p__Firmicutes_unclassified(100)	0.198314	0.00276717	0.0433523	0.00276717	0.126367	0.00368956	0.00368956	0.0101463	0.00645673	0.0092239	0	0.0092239	0.0350508	0.00276717	0	0.0728688	0.0285941	0.00645673	0.301622	0.0202926	0.0341284	0.0830151	0.00368956
Otu00274	Bacteria(100);Firmicutes(100);Clostridia(100);Clostridiales(100);Lachnospiraceae(100);Clostridium_XlVa(97)	k__Bacteria(100);p__Firmicutes(100);c__Clostridia(100);o__Clostridiales(100);f__Lachnospiraceae(100);g__Clostridium(100);g__Clostridium_unclassified(100)	0.0350508	0	0	0.00092239	0.0959286	0	0.14666	0.111609	0.0728688	0.00276717	0.201081	0.0950062	0.0811703	0.0092239	0.0147582	0.0350508	0.118988	0.00092239	0.0138359	0.00092239	0.00092239	0.00830151	0.00645673
Otu00275	Bacteria(100);Firmicutes(100);Clostridia(100);Clostridiales(100);Ruminococcaceae(100);Ruminococcaceae_unclassified(100)	k__Bacteria(100);p__Firmicutes(100);c__Clostridia(100);o__Clostridiales(100);f__Ruminococcaceae(100);g__Oscillospira(99);g__Oscillospira_unclassified(99)	0.130979	0.00461195	0	0.00830151	0.0848599	0.0350508	0.0451971	0.0258269	0.0405852	0.0737912	0.00276717	0.0894718	0.0092239	0.152194	0.238899	0.0673345	0.0295165	0.00276717	0.00092239	0.0239821	0.0138359	0.00830151	0.0341284
Otu00276	Bacteria(100);Bacteria_unclassified(100);Bacteria_unclassified(100);Bacteria_unclassified(100);Bacteria_unclassified(100);Bacteria_unclassified(100)	k__Bacteria(100);p__Tenericutes(100);c__Mollicutes(100);o__RF39(100);o__RF39_unclassified(100);o__RF39_unclassified(100);o__RF39_unclassified(100)	0.0848599	0.0415076	0.0350508	0.0747136	0.0774808	0.00830151	0.0581106	0.00737912	0.0239821	0.0424299	0.0239821	0.0249045	0.0230598	0.0571882	0.0488867	0.00830151	0.0451971	0.0175254	0.0894718	0.0931614	0.0507315	0.0092239	0.0618001
Otu00277	Bacteria(100);Bacteroidetes(100);Bacteroidetes_unclassified(100);Bacteroidetes_unclassified(100);Bacteroidetes_unclassified(100);Bacteroidetes_unclassified(100)	k__Bacteria(100);p__Bacteroidetes(100);c__Bacteroidia(100);o__Bacteroidales(100);f__S24-7(97);f__S24-7_unclassified(97);f__S24-7_unclassified(97)	0.0396628	0.0461195	0.0405852	0.0719464	0.0479643	0.016603	0	0.054421	0.00184478	0.0784032	0.0184478	0.0461195	0.0092239	0.0405852	0.0728688	0.0101463	0.0682569	0.0396628	0.0175254	0.0507315	0.00092239	0.10792	0.155884
Otu00278	Bacteria(100);Bacteria_unclassified(100);Bacteria_unclassified(100);Bacteria_unclassified(100);Bacteria_unclassified(100);Bacteria_unclassified(100)	k__Bacteria(100);p__Firmicutes(100);c__Erysipelotrichi(100);o__Erysipelotrichales(100);f__Erysipelotrichaceae(100);g__p-75-a5(100);g__p-75-a5_unclassified(100)	0.130057	0.0267493	0.0479643	0.037818	0.0359732	0.0313613	0.0451971	0.0424299	0.0931614	0.0498091	0.0784032	0.0396628	0.0368956	0.00368956	0.0175254	0.0701016	0.0451971	0.033206	0.0276717	0.0285941	0.0230598	0.0221374	0.0553434
Otu00279	Bacteria(100);Bacteria_unclassified(100);Bacteria_unclassified(100);Bacteria_unclassified(100);Bacteria_unclassified(100);Bacteria_unclassified(100)	k__Bacteria(100);p__Cyanobacteria(100);c__4C0d-2(100);o__YS2(100);o__YS2_unclassified(100);o__YS2_unclassified(100);o__YS2_unclassified(100)	0.00184478	0.00184478	0.00092239	0	0.130979	0.00737912	0.0129135	0.00092239	0.00092239	0.0101463	0.021215	0.033206	0	0.00276717	0.00092239	0.00553434	0	0	0	0.0295165	0.0341284	0.662276	0.0701016
Otu00280	Bacteria(100);Bacteria_unclassified(100);Bacteria_unclassified(100);Bacteria_unclassified(100);Bacteria_unclassified(100);Bacteria_unclassified(100)	k__Bacteria(100);p__Tenericutes(100);c__RF3(96);o__ML615J-28(96);o__ML615J-28_unclassified(96);o__ML615J-28_unclassified(96);o__ML615J-28_unclassified(96)	0.154039	0.00184478	0.00276717	0	0.00737912	0	0.0202926	0	0.00553434	0.0092239	0.0101463	0.464885	0.0608777	0.00737912	0.00461195	0.101463	0.0285941	0.0110687	0.00461195	0.00276717	0.00368956	0.00645673	0.00184478
Otu00281	Bacteria(100);Firmicutes(100);Clostridia(100);Clostridiales(100);Ruminococcaceae(100);Faecalibacterium(54)	k__Bacteria(100);p__Firmicutes(100);c__Clostridia(100);o__Clostridiales(100);f__Ruminococcaceae(100);g__Faecalibacterium(85);s__prausnitzii(85)	0.0479643	0.092239	0.102385	0.0876271	0.0516538	0.0618001	0.00461195	0.0433523	0.0138359	0.0451971	0.0129135	0.0119911	0.0654897	0.00645673	0.0119911	0.037818	0.054421	0.033206	0.0461195	0.021215	0.0138359	0.0350508	0.0608777
Otu00282	Bacteria(100);Bacteria_unclassified(100);Bacteria_unclassified(100);Bacteria_unclassified(100);Bacteria_unclassified(100);Bacteria_unclassified(100)	k__Bacteria(100);p__Tenericutes(100);c__Mollicutes(100);o__RF39(100);o__RF39_unclassified(100);o__RF39_unclassified(100);o__RF39_unclassified(100)	0.0867047	0.00276717	0.00092239	0	0.0479643	0.0433523	0.0820927	0	0.054421	0.0092239	0.121755	0.0959286	0	0.0322837	0.0295165	0.171565	0.0119911	0.00368956	0.00553434	0.0285941	0.0239821	0.0415076	0.0156806
Otu00283	Bacteria(100);Bacteria_unclassified(100);Bacteria_unclassified(100);Bacteria_unclassified(100);Bacteria_unclassified(100);Bacteria_unclassified(100)	k__Bacteria(100);p__Verrucomicrobia(100);c__Verruco-5(100);o__WCHB1-41(100);f__RFP12(100);f__RFP12_unclassified(100);f__RFP12_unclassified(100)	0.0313613	0.00461195	0.00368956	0.00368956	0.142048	0.0885494	0.0839375	0.0442747	0.0774808	0.00645673	0.0442747	0.226908	0.00553434	0.0184478	0.0737912	0.0230598	0.0857823	0.0184478	0.0156806	0.00830151	0.00461195	0.00645673	0.00276717
Otu00284	Bacteria(100);Bacteria_unclassified(100);Bacteria_unclassified(100);Bacteria_unclassified(100);Bacteria_unclassified(100);Bacteria_unclassified(100)	k__Bacteria(100);p__Proteobacteria(100);c__Alphaproteobacteria(100);o__RF32(100);o__RF32_unclassified(100);o__RF32_unclassified(100);o__RF32_unclassified(100)	0.0175254	0.518383	0.00092239	0.0479643	0	0	0.0950062	0	0.037818	0.0147582	0	0.00553434	0.0193702	0	0	0.00092239	0	0	0	0.0719464	0.0820927	0	0
Otu00285	Bacteria(100);Firmicutes(100);Clostridia(100);Clostridiales(100);Clostridiales_unclassified(100);Clostridiales_unclassified(100)	k__Bacteria(100);p__Firmicutes(94);c__Clostridia(90);o__Clostridiales(90);o__Clostridiales_unclassified(90);o__Clostridiales_unclassified(90);o__Clostridiales_unclassified(90)	0.0534986	0.0322837	0.037818	0.230598	0.0239821	0.0313613	0.0488867	0.00830151	0.0276717	0.124523	0.021215	0.0156806	0.0193702	0.0285941	0.00830151	0.0138359	0.0304389	0.00645673	0.109764	0.0175254	0.0129135	0.0295165	0.0350508
Otu00286	Bacteria(100);Firmicutes(100);Clostridia(100);Clostridiales(100);Lachnospiraceae(100);Lachnospiraceae_unclassified(100)	k__Bacteria(100);p__Firmicutes(100);c__Clostridia(100);o__Clostridiales(100);f__Lachnospiraceae(100);g__Coprococcus(100);g__Coprococcus_unclassified(100)	0.131902	0.0322837	0.0202926	0.0618001	0.0350508	0	0	0.0516538	0	0.00645673	0	0.00092239	0.263804	0	0	0.0249045	0.0304389	0.0885494	0.00830151	0.0451971	0.0119911	0.0553434	0.0230598
Otu00287	Bacteria(100);Firmicutes(100);Clostridia(100);Clostridiales(100);Lachnospiraceae(100);Lachnospiraceae_unclassified(100)	k__Bacteria(100);p__Firmicutes(100);c__Clostridia(100);o__Clostridiales(100);f__Lachnospiraceae(100);f__Lachnospiraceae_unclassified(100);f__Lachnospiraceae_unclassified(100)	0.00461195	0	0	0	0	0.0276717	0	0.00092239	0	0.00092239	0.496246	0.00368956	0.0654897	0.00830151	0.00368956	0.132824	0.00092239	0.00092239	0.00184478	0.0793255	0	0.00461195	0.00461195
Otu00288	Bacteria(100);Firmicutes(100);Clostridia(100);Clostridiales(100);Clostridiales_unclassified(100);Clostridiales_unclassified(100)	k__Bacteria(100);p__Firmicutes(100);c__Clostridia(100);o__Clostridiales(100);f__Christensenellaceae(100);f__Christensenellaceae_unclassified(100);f__Christensenellaceae_unclassified(100)	0.147582	0.0156806	0.033206	0.00184478	0.0498091	0.00737912	0.177099	0.0415076	0.238899	0.00645673	0.0138359	0.0415076	0.0848599	0	0	0.0461195	0.0322837	0.0230598	0.0147582	0.0147582	0.0101463	0.00737912	0.00276717
Otu00289	Bacteria(100);Firmicutes(100);Clostridia(100);Clostridiales(100);Ruminococcaceae(100);Ruminococcaceae_unclassified(100)	k__Bacteria(100);p__Firmicutes(100);c__Clostridia(100);o__Clostridiales(100);f__Ruminococcaceae(100);g__Clostridium(99);s__methylpentosum(99)	0.075636	0.00368956	0.00368956	0.00368956	0.016603	0.0101463	0.0396628	0.0645673	0.0221374	0.00737912	0.00092239	0.237977	0.00184478	0.00368956	0.00553434	0.0682569	0.117144	0.0249045	0.0415076	0.016603	0.021215	0.0885494	0.0175254
Otu00290	Bacteria(100);Firmicutes(100);Clostridia(100);Clostridiales(100);Lachnospiraceae(100);Dorea(100)	k__Bacteria(100);p__Firmicutes(100);c__Clostridia(100);o__Clostridiales(100);f__Lachnospiraceae(100);g__[Ruminococcus](99);s__gnavus(99)	0.0341284	0.059033	0.00461195	0.0516538	0.054421	0.016603	0.0230598	0.0276717	0.0138359	0.0221374	0.00461195	0	0	0	0.00184478	0.18909	0.0451971	0.0682569	0.033206	0.0461195	0.0433523	0.0571882	0.0525762
Otu00291	Bacteria(100);Firmicutes(100);Clostridia(100);Clostridiales(100);Lachnospiraceae(100);Lachnospiraceae_unclassified(100)	k__Bacteria(100);p__Firmicutes(100);c__Clostridia(100);o__Clostridiales(100);f__Lachnospiraceae(100);g__Coprococcus(68);g__Coprococcus_unclassified(68)	0.0230598	0.0147582	0.0249045	0.0092239	0.059033	0.0258269	0.0498091	0.0258269	0.0359732	0.0701016	0.0101463	0.016603	0.269338	0.00276717	0.00368956	0.0608777	0.0396628	0.0599554	0.0618001	0.0267493	0.0239821	0.0156806	0.0470419
Otu00292	Bacteria(100);Firmicutes(100);Clostridia(100);Clostridiales(100);Clostridiales_unclassified(100);Clostridiales_unclassified(100)	k__Bacteria(100);p__Firmicutes(100);c__Clostridia(100);o__Clostridiales(100);f__[Mogibacteriaceae](98);f__[Mogibacteriaceae]_unclassified(98);f__[Mogibacteriaceae]_unclassified(98)	0.033206	0.0119911	0.0461195	0.0608777	0.0313613	0.0267493	0.0267493	0.0239821	0.00737912	0.021215	0.016603	0.0479643	0.0249045	0.0184478	0.0175254	0.0424299	0.112532	0.059033	0.0802479	0.0249045	0.0092239	0.0673345	0.0977734
Otu00293	Bacteria(100);Bacteroidetes(100);Bacteroidia(100);Bacteroidales(100);Porphyromonadaceae(100);Porphyromonadaceae_unclassified(100)	k__Bacteria(100);p__Bacteroidetes(100);c__Bacteroidia(100);o__Bacteroidales(100);f__Porphyromonadaceae(99);g__Parabacteroides(95);g__Parabacteroides_unclassified(95)	0.0221374	0	0	0	0.00368956	0.00092239	0.266571	0.00276717	0.302544	0.00184478	0	0.054421	0	0	0	0.160496	0.135591	0	0.00092239	0	0	0	0
Otu00294	Bacteria(100);Bacteria_unclassified(100);Bacteria_unclassified(100);Bacteria_unclassified(100);Bacteria_unclassified(100);Bacteria_unclassified(100)	k__Bacteria(100);p__Tenericutes(100);c__Mollicutes(100);o__RF39(100);o__RF39_unclassified(100);o__RF39_unclassified(100);o__RF39_unclassified(100)	0.00184478	0.00737912	0	0.0230598	0.1236	0	0.0138359	0	0.0092239	0.033206	0.0802479	0.0507315	0.119911	0.00553434	0.00737912	0.096851	0.0636449	0	0.135591	0.0820927	0.0129135	0.00184478	0.0267493
Otu00295	Bacteria(100);Bacteroidetes(100);Bacteroidetes_unclassified(100);Bacteroidetes_unclassified(100);Bacteroidetes_unclassified(100);Bacteroidetes_unclassified(100)	k__Bacteria(100);p__Bacteroidetes(100);c__Bacteroidia(100);o__Bacteroidales(100);f__S24-7(100);f__S24-7_unclassified(100);f__S24-7_unclassified(100)	0.0119911	0.0719464	0.00368956	0.0673345	0.0774808	0.0618001	0.0415076	0.0793255	0.0608777	0.0368956	0.00184478	0.0451971	0.0701016	0.00092239	0.00276717	0.0682569	0.0396628	0.0138359	0.0470419	0.0092239	0.0175254	0.0119911	0.0701016
Otu00296	Bacteria(100);Bacteroidetes(100);Bacteroidia(100);Bacteroidales(100);Bacteroidaceae(100);Bacteroides(100)	k__Bacteria(100);p__Bacteroidetes(100);c__Bacteroidia(100);o__Bacteroidales(100);f__Bacteroidaceae(100);g__Bacteroides(100);g__Bacteroides_unclassified(100)	0.235209	0.0313613	0.0230598	0.0193702	0.054421	0.118066	0.0156806	0.0820927	0.0304389	0.0627225	0.00737912	0.0258269	0.021215	0.0442747	0.0350508	0.0230598	0.0239821	0.0147582	0.00276717	0.0138359	0.00830151	0.0110687	0.0193702
Otu00297	Bacteria(100);Bacteria_unclassified(100);Bacteria_unclassified(100);Bacteria_unclassified(100);Bacteria_unclassified(100);Bacteria_unclassified(100)	k__Bacteria(100);p__Tenericutes(100);c__Mollicutes(100);o__RF39(100);o__RF39_unclassified(100);o__RF39_unclassified(100);o__RF39_unclassified(100)	0.0433523	0.0101463	0.00092239	0.0110687	0.0322837	0.00553434	0.0664121	0.0267493	0.0193702	0.0839375	0.0359732	0.0129135	0.0811703	0.00368956	0.00461195	0.0267493	0	0.12729	0.149427	0.0249045	0.0147582	0.0525762	0.0618001
Otu00298	Bacteria(100);Spirochaetes(100);Spirochaetes(100);Spirochaetales(100);Spirochaetaceae(100);Treponema(100)	k__Bacteria(100);p__Spirochaetes(100);c__Spirochaetes(100);o__Spirochaetales(100);f__Spirochaetaceae(100);g__Treponema(100);g__Treponema_unclassified(100)	0	0	0	0.00092239	0	0.00830151	0.092239	0	0.0433523	0	0	0	0	0	0	0	0.0350508	0.00276717	0	0.1854	0.299777	0.00645673	0.00553434
Otu00299	Bacteria(100);Bacteria_unclassified(100);Bacteria_unclassified(100);Bacteria_unclassified(100);Bacteria_unclassified(100);Bacteria_unclassified(100)	k__Bacteria(100);p__Firmicutes(100);c__Clostridia(100);o__Clostridiales(100);f__Ruminococcaceae(100);g__Ruminococcus(99);g__Ruminococcus_unclassified(99)	0	0	0	0	0	0.00368956	0	0	0	0	0	0.00092239	0	0	0	0	0	0	0.00092239	0.18909	0.309001	0.1236	0.0110687
Otu00300	Bacteria(100);Bacteroidetes(100);Bacteroidia(100);Bacteroidales(100);Bacteroidales_unclassified(100);Bacteroidales_unclassified(100)	k__Bacteria(100);p__Bacteroidetes(100);c__Bacteroidia(100);o__Bacteroidales(100);f__[Paraprevotellaceae](100);g__[Prevotella](100);g__[Prevotella]_unclassified(100)	0.00184478	0.0276717	0.0202926	0.0295165	0.0258269	0.0793255	0.00092239	0.0276717	0.0101463	0.0433523	0.0193702	0.0249045	0.114376	0.0359732	0.0267493	0.0184478	0.0119911	0.0322837	0.19278	0.0129135	0.0101463	0.0461195	0.0322837
Otu00301	Bacteria(100);Bacteroidetes(100);Bacteroidetes_unclassified(100);Bacteroidetes_unclassified(100);Bacteroidetes_unclassified(100);Bacteroidetes_unclassified(100)	k__Bacteria(100);p__Bacteroidetes(100);p__Bacteroidetes_unclassified(100);p__Bacteroidetes_unclassified(100);p__Bacteroidetes_unclassified(100);p__Bacteroidetes_unclassified(100);p__Bacteroidetes_unclassified(100)	0	0	0	0	0	0	0	0	0	0	0	0.00092239	0	0	0	0	0	0	0.698249	0.0119911	0.0285941	0.0534986	0.0184478
Otu00302	Bacteria(100);Firmicutes(100);Bacilli(100);Lactobacillales(100);Streptococcaceae(100);Lactococcus(100)	k__Bacteria(100);p__Firmicutes(100);c__Bacilli(100);o__Lactobacillales(100);f__Streptococcaceae(100);g__Lactococcus(100);g__Lactococcus_unclassified(100)	0.00461195	0.00461195	0.748981	0.00461195	0	0.00553434	0.0285941	0.00184478	0.00830151	0.00276717	0	0	0.00184478	0.00184478	0.0654897	0.00184478	0	0.00092239	0.00092239	0.0147582	0.00092239	0	0
Otu00303	Bacteria(100);Firmicutes(100);Clostridia(100);Clostridiales(100);Lachnospiraceae(100);Lachnospiracea_incertae_sedis(97)	k__Bacteria(100);p__Firmicutes(100);c__Clostridia(100);o__Clostridiales(100);f__Lachnospiraceae(100);g__Lachnospira(100);g__Lachnospira_unclassified(100)	0.00092239	0	0	0	0.00092239	0.00092239	0	0.00092239	0	0.0175254	0	0.0092239	0.391093	0	0	0.0442747	0.218606	0.00276717	0.0175254	0.0101463	0	0.00461195	0.0249045
Otu00304	Bacteria(100);Proteobacteria(100);Betaproteobacteria(100);Burkholderiales(100);Burkholderiales_unclassified(100);Burkholderiales_unclassified(100)	k__Bacteria(100);p__Proteobacteria(100);c__Betaproteobacteria(100);o__Burkholderiales(100);f__Alcaligenaceae(100);g__Sutterella(100);g__Sutterella_unclassified(100)	0.033206	0.0276717	0.0618001	0.0184478	0.105152	0.00092239	0.0129135	0.0092239	0	0.0747136	0.0239821	0.0184478	0.0359732	0.0461195	0.0147582	0.016603	0.113454	0.124523	0.0239821	0.0479643	0.00184478	0.0368956	0.0341284
Otu00305	Bacteria(100);Bacteria_unclassified(100);Bacteria_unclassified(100);Bacteria_unclassified(100);Bacteria_unclassified(100);Bacteria_unclassified(100)	k__Bacteria(100);p__Tenericutes(100);c__Mollicutes(100);o__RF39(100);o__RF39_unclassified(100);o__RF39_unclassified(100);o__RF39_unclassified(100)	0	0	0	0	0.00092239	0	0	0	0	0	0	0	0	0	0	0	0	0	0.474109	0.110687	0.164185	0	0.00184478
Otu00306	Bacteria(100);Bacteria_unclassified(100);Bacteria_unclassified(100);Bacteria_unclassified(100);Bacteria_unclassified(100);Bacteria_unclassified(100)	k__Bacteria(100);k__Bacteria_unclassified(100);k__Bacteria_unclassified(100);k__Bacteria_unclassified(100);k__Bacteria_unclassified(100);k__Bacteria_unclassified(100);k__Bacteria_unclassified(100)	0	0	0	0.00276717	0.0599554	0	0	0.00092239	0.00092239	0.00276717	0.00092239	0.325604	0.0470419	0.00184478	0	0.0202926	0.100541	0.00092239	0.0110687	0.0664121	0.0110687	0.0931614	0.0599554
Otu00307	Bacteria(100);Proteobacteria(100);Gammaproteobacteria(100);Pseudomonadales(100);Pseudomonadaceae(100);Pseudomonas(100)	k__Bacteria(100);p__Proteobacteria(100);c__Gammaproteobacteria(100);o__Pseudomonadales(100);f__Pseudomonadaceae(100);g__Pseudomonas(100);s__alcaligenes(100)	0	0	0.00092239	0.00645673	0.00553434	0.0387404	0	0.00092239	0.00092239	0	0.00553434	0.566348	0	0	0.195547	0.0202926	0	0	0.00276717	0.00092239	0	0	0
Otu00308	Bacteria(100);Firmicutes(100);Firmicutes_unclassified(100);Firmicutes_unclassified(100);Firmicutes_unclassified(100);Firmicutes_unclassified(100)	k__Bacteria(100);p__Firmicutes(100);c__Clostridia(100);o__Clostridiales(100);o__Clostridiales_unclassified(100);o__Clostridiales_unclassified(100);o__Clostridiales_unclassified(100)	0	0	0.00092239	0	0.0359732	0	0.0765584	0	0.0654897	0	0.0424299	0.0857823	0.200159	0.00276717	0.00461195	0.0110687	0.0156806	0	0.106997	0.106997	0.0184478	0.0129135	0.0110687
Otu00309	Bacteria(100);Firmicutes(100);Clostridia(100);Clostridiales(100);Lachnospiraceae(100);Lachnospiraceae_unclassified(100)	k__Bacteria(100);p__Firmicutes(100);c__Clostridia(100);o__Clostridiales(100);f__Lachnospiraceae(100);f__Lachnospiraceae_unclassified(99);f__Lachnospiraceae_unclassified(99)	0.037818	0.0304389	0.0230598	0.0285941	0.0664121	0.0119911	0.00276717	0.00737912	0.00830151	0.0249045	0.0295165	0.0129135	0.021215	0.059033	0.0553434	0.0147582	0.130057	0.0747136	0.0654897	0.00645673	0.00461195	0.0636449	0.130979
Otu00310	Bacteria(100);Firmicutes(100);Clostridia(100);Clostridiales(100);Lachnospiraceae(100);Lachnospiraceae_unclassified(100)	k__Bacteria(100);p__Firmicutes(100);c__Clostridia(100);o__Clostridiales(100);f__Lachnospiraceae(100);f__Lachnospiraceae_unclassified(100);f__Lachnospiraceae_unclassified(100)	0.059033	0.0691793	0.0451971	0.215839	0.021215	0.0147582	0.00461195	0.0175254	0.0119911	0.15035	0.00092239	0.0230598	0.0285941	0.00461195	0.0092239	0.0129135	0.0129135	0.0691793	0.021215	0.021215	0.00368956	0.00737912	0.0599554
Otu00311	Bacteria(100);Bacteroidetes(100);Bacteroidia(100);Bacteroidales(100);Prevotellaceae(100);Prevotellaceae_unclassified(99)	k__Bacteria(100);p__Bacteroidetes(100);c__Bacteroidia(100);o__Bacteroidales(100);f__Prevotellaceae(100);g__Prevotella(100);g__Prevotella_unclassified(100)	0.00830151	0.0110687	0.136514	0.0996181	0.0488867	0.0119911	0.0359732	0.016603	0.0322837	0.00184478	0.0461195	0.0313613	0.0581106	0.100541	0.075636	0.00645673	0.0156806	0.0350508	0.0147582	0.00553434	0.00276717	0.0654897	0.0313613
Otu00312	Bacteria(100);Firmicutes(100);Clostridia(100);Clostridiales(100);Clostridiales_unclassified(100);Clostridiales_unclassified(100)	k__Bacteria(100);p__Firmicutes(100);c__Clostridia(100);o__Clostridiales(100);f__[Mogibacteriaceae](99);f__[Mogibacteriaceae]_unclassified(99);f__[Mogibacteriaceae]_unclassified(99)	0.0359732	0.00645673	0.0645673	0.00276717	0.0110687	0.100541	0.0451971	0.054421	0.0516538	0.00461195	0.0101463	0.0986957	0.0101463	0.00830151	0.00645673	0.096851	0.0276717	0.00461195	0.0249045	0.0184478	0.0341284	0.0230598	0.0202926
Otu00313	Bacteria(100);Bacteria_unclassified(100);Bacteria_unclassified(100);Bacteria_unclassified(100);Bacteria_unclassified(100);Bacteria_unclassified(100)	k__Bacteria(100);p__Cyanobacteria(100);c__4C0d-2(100);o__YS2(100);o__YS2_unclassified(100);o__YS2_unclassified(100);o__YS2_unclassified(100)	0.0184478	0.00184478	0	0.0516538	0.346819	0	0.174332	0.0793255	0.0673345	0.0267493	0.00461195	0.0534986	0.0092239	0.00184478	0.00276717	0.016603	0.0304389	0.016603	0.0368956	0.0175254	0.0249045	0.00553434	0.0516538
Otu00314	Bacteria(100);Bacteroidetes(100);Bacteroidia(100);Bacteroidales(100);Porphyromonadaceae(100);Barnesiella(99)	k__Bacteria(100);p__Bacteroidetes(100);c__Bacteroidia(100);o__Bacteroidales(100);f__S24-7(100);f__S24-7_unclassified(100);f__S24-7_unclassified(100)	0.10792	0.00184478	0.52115	0.00092239	0	0	0.00553434	0.00092239	0	0.00553434	0	0	0	0	0	0	0.092239	0	0.00184478	0.0525762	0.00092239	0.0193702	0.016603
Otu00315	Bacteria(100);Firmicutes(100);Clostridia(100);Clostridiales(100);Clostridiales_unclassified(100);Clostridiales_unclassified(100)	k__Bacteria(100);p__Firmicutes(100);c__Clostridia(100);o__Clostridiales(100);o__Clostridiales_unclassified(100);o__Clostridiales_unclassified(100);o__Clostridiales_unclassified(100)	0.0507315	0.054421	0.0581106	0.219529	0.0092239	0.0276717	0.00737912	0.00184478	0.00737912	0.0876271	0	0.00092239	0.0156806	0.00092239	0	0.0313613	0.00461195	0.00368956	0.0396628	0.0359732	0.0341284	0.0304389	0.0682569
Otu00316	Bacteria(100);Proteobacteria(100);Gammaproteobacteria(100);Pasteurellales(100);Pasteurellaceae(100);Pasteurella(57)	k__Bacteria(100);p__Proteobacteria(100);c__Gammaproteobacteria(100);o__Pasteurellales(100);f__Pasteurellaceae(100);g__Aggregatibacter(53);s__pneumotropica(53)	0.140203	0.0599554	0.271183	0.0110687	0.0129135	0.0230598	0.0202926	0.00737912	0.0147582	0.0654897	0.0267493	0.00553434	0.0138359	0.00645673	0.0092239	0.00368956	0.0857823	0.0304389	0.00276717	0.0129135	0.0092239	0.00830151	0.0101463
Otu00317	Bacteria(100);Firmicutes(100);Firmicutes_unclassified(100);Firmicutes_unclassified(100);Firmicutes_unclassified(100);Firmicutes_unclassified(100)	k__Bacteria(100);k__Bacteria_unclassified(100);k__Bacteria_unclassified(100);k__Bacteria_unclassified(100);k__Bacteria_unclassified(100);k__Bacteria_unclassified(100);k__Bacteria_unclassified(100)	0	0	0.0940838	0	0	0	0	0	0	0	0.466729	0.0645673	0	0.0368956	0.0258269	0.00645673	0.0387404	0.0442747	0	0.00553434	0	0.00184478	0.0119911
Otu00318	Bacteria(100);Firmicutes(100);Clostridia(100);Clostridiales(100);Clostridiales_unclassified(100);Clostridiales_unclassified(100)	k__Bacteria(100);p__Firmicutes(98);p__Firmicutes_unclassified(98);p__Firmicutes_unclassified(98);p__Firmicutes_unclassified(98);p__Firmicutes_unclassified(98);p__Firmicutes_unclassified(98)	0.0258269	0.0691793	0.0442747	0.156806	0.0110687	0.00461195	0.021215	0.00553434	0.0193702	0.114376	0.0101463	0.0092239	0.0110687	0	0.00184478	0.0193702	0.0359732	0.10423	0.033206	0.0221374	0.00184478	0.0129135	0.0894718
Otu00319	Bacteria(100);Bacteria_unclassified(100);Bacteria_unclassified(100);Bacteria_unclassified(100);Bacteria_unclassified(100);Bacteria_unclassified(100)	k__Bacteria(100);p__Tenericutes(100);c__Mollicutes(100);o__RF39(100);o__RF39_unclassified(100);o__RF39_unclassified(100);o__RF39_unclassified(100)	0.00092239	0.00830151	0	0.00553434	0.0461195	0.00553434	0	0	0.00092239	0.00645673	0.247201	0.0664121	0.0285941	0.0359732	0.0341284	0.0442747	0.00092239	0.0184478	0.0350508	0.0553434	0.0820927	0.0202926	0.0249045
Otu00320	Bacteria(100);Firmicutes(100);Clostridia(100);Clostridiales(100);Clostridiales_unclassified(52);Clostridiales_unclassified(52)	k__Bacteria(100);p__Firmicutes(100);c__Clostridia(100);o__Clostridiales(100);f__Ruminococcaceae(100);f__Ruminococcaceae_unclassified(100);f__Ruminococcaceae_unclassified(100)	0.0276717	0.0129135	0.0138359	0.00830151	0.0221374	0.075636	0.0839375	0.00553434	0.0839375	0.0581106	0.0138359	0.0110687	0.00276717	0.00368956	0.00276717	0.00092239	0.0249045	0.0239821	0.0184478	0.071024	0.0359732	0.0885494	0.0950062
Otu00321	Bacteria(100);Firmicutes(100);Clostridia(100);Clostridiales(100);Lachnospiraceae(100);Lachnospiraceae_unclassified(100)	k__Bacteria(100);p__Firmicutes(100);c__Clostridia(100);o__Clostridiales(100);f__Lachnospiraceae(100);f__Lachnospiraceae_unclassified(100);f__Lachnospiraceae_unclassified(100)	0.0728688	0.096851	0.14666	0.166953	0.054421	0.0110687	0.0110687	0.0138359	0.00276717	0.033206	0.00461195	0.00276717	0.037818	0	0	0.00184478	0.0119911	0.0304389	0.00461195	0.0249045	0.00276717	0.0405852	0.0396628
Otu00322	Bacteria(100);Firmicutes(100);Bacilli(100);Bacillales(100);Planococcaceae(100);Planococcaceae_unclassified(100)	k__Bacteria(100);p__Firmicutes(100);c__Bacilli(100);o__Bacillales(100);f__Planococcaceae(96);f__Planococcaceae_unclassified(96);f__Planococcaceae_unclassified(96)	0	0	0	0	0	0	0	0	0.00092239	0.00092239	0.0304389	0	0	0	0.972199	0	0	0	0	0	0	0	0
Otu00323	Bacteria(100);Bacteria_unclassified(100);Bacteria_unclassified(100);Bacteria_unclassified(100);Bacteria_unclassified(100);Bacteria_unclassified(100)	k__Bacteria(100);p__Firmicutes(100);c__Erysipelotrichi(100);o__Erysipelotrichales(100);f__Erysipelotrichaceae(100);g__RFN20(100);g__RFN20_unclassified(100)	0	0	0.00092239	0	0.00184478	0.00368956	0.00830151	0.0147582	0.00830151	0	0.00092239	0.582028	0	0	0	0.00184478	0.0737912	0	0.0304389	0.00645673	0.00645673	0	0.0101463
Otu00324	Bacteria(100);Firmicutes(100);Bacilli(100);Lactobacillales(100);Streptococcaceae(100);Lactococcus(100)	k__Bacteria(100);p__Firmicutes(100);c__Bacilli(100);o__Lactobacillales(100);f__Streptococcaceae(100);g__Lactococcus(100);g__Lactococcus_unclassified(100)	0.00092239	0.0119911	0.546055	0.14297	0.00092239	0.0092239	0	0	0.00092239	0	0.00461195	0.0129135	0	0	0.0479643	0.00276717	0	0.00184478	0.00092239	0.00737912	0.00092239	0	0
Otu00325	Bacteria(100);Firmicutes(100);Clostridia(100);Clostridiales(100);Clostridiales_Incertae_Sedis_XIII(100);Mogibacterium(98)	k__Bacteria(100);p__Firmicutes(100);c__Clostridia(100);o__Clostridiales(100);f__[Mogibacteriaceae](100);g__Mogibacterium(100);g__Mogibacterium_unclassified(100)	0.0820927	0.0147582	0	0.00368956	0.0350508	0.113454	0.0276717	0.00461195	0.0156806	0.0129135	0.00368956	0.0534986	0.0156806	0.00645673	0.00553434	0.0249045	0.154962	0.0304389	0.0322837	0.0359732	0.0184478	0.0175254	0.0304389
Otu00326	Bacteria(100);Bacteroidetes(100);Bacteroidia(100);Bacteroidales(100);Bacteroidales_unclassified(100);Bacteroidales_unclassified(100)	k__Bacteria(100);p__Bacteroidetes(100);c__Bacteroidia(100);o__Bacteroidales(100);f__S24-7(100);f__S24-7_unclassified(100);f__S24-7_unclassified(100)	0.00461195	0	0.00092239	0	0.0359732	0.0138359	0	0.00276717	0.00092239	0	0	0.021215	0	0.00092239	0.00092239	0.396628	0.0737912	0	0.0110687	0.0387404	0.0350508	0.00461195	0
Otu00327	Bacteria(100);Bacteria_unclassified(100);Bacteria_unclassified(100);Bacteria_unclassified(100);Bacteria_unclassified(100);Bacteria_unclassified(100)	k__Bacteria(100);p__Tenericutes(100);c__Mollicutes(100);o__RF39(100);o__RF39_unclassified(100);o__RF39_unclassified(100);o__RF39_unclassified(100)	0.00092239	0.00092239	0	0.0230598	0.00184478	0.122678	0	0.0147582	0.00184478	0.0193702	0	0.0571882	0.0119911	0.00276717	0.00368956	0.160496	0	0.00737912	0.178944	0.00645673	0.00830151	0.00184478	0.0119911
Otu00328	Bacteria(100);Bacteria_unclassified(100);Bacteria_unclassified(100);Bacteria_unclassified(100);Bacteria_unclassified(100);Bacteria_unclassified(100)	k__Bacteria(100);p__Firmicutes(99);p__Firmicutes_unclassified(99);p__Firmicutes_unclassified(99);p__Firmicutes_unclassified(99);p__Firmicutes_unclassified(99);p__Firmicutes_unclassified(99)	0.00737912	0.00276717	0.0664121	0.00184478	0.00830151	0.0442747	0.033206	0.113454	0.0654897	0.0110687	0.0322837	0.0147582	0.0147582	0.00461195	0.00184478	0.0359732	0.0230598	0.10423	0.0424299	0.0156806	0.0313613	0.0442747	0.0202926
Otu00329	Bacteria(100);Proteobacteria(100);Proteobacteria_unclassified(100);Proteobacteria_unclassified(100);Proteobacteria_unclassified(100);Proteobacteria_unclassified(100)	k__Bacteria(100);p__Proteobacteria(100);c__Deltaproteobacteria(100);o__GMD14H09(100);o__GMD14H09_unclassified(100);o__GMD14H09_unclassified(100);o__GMD14H09_unclassified(100)	0.00092239	0	0	0	0	0	0	0	0	0	0	0.00092239	0	0	0	0	0	0	0	0.595864	0	0	0
Otu00330	Bacteria(100);Firmicutes(100);Clostridia(100);Clostridiales(100);Ruminococcaceae(100);Ruminococcaceae_unclassified(100)	k__Bacteria(100);p__Firmicutes(100);c__Clostridia(100);o__Clostridiales(100);o__Clostridiales_unclassified(98);o__Clostridiales_unclassified(98);o__Clostridiales_unclassified(98)	0.059033	0	0.00368956	0.00737912	0.145738	0.00184478	0.00184478	0.337595	0.00184478	0.00368956	0	0.0322837	0.0129135	0.0175254	0.00092239	0.0322837	0.0516538	0	0	0.00830151	0.0451971	0.00553434	0.00092239
Otu00331	Bacteria(100);Bacteria_unclassified(100);Bacteria_unclassified(100);Bacteria_unclassified(100);Bacteria_unclassified(100);Bacteria_unclassified(100)	k__Bacteria(100);p__Tenericutes(100);c__Mollicutes(100);o__RF39(100);o__RF39_unclassified(100);o__RF39_unclassified(100);o__RF39_unclassified(100)	0.00553434	0	0	0.00184478	0.0608777	0.00092239	0	0	0.00461195	0.0341284	0	0.294242	0.106075	0.00092239	0.00092239	0.0276717	0.0618001	0	0.00553434	0.0654897	0.0230598	0.0258269	0.0175254
Otu00332	Bacteria(100);Elusimicrobia(100);Elusimicrobia(100);Elusimicrobiales(100);Elusimicrobiaceae(100);Elusimicrobium(100)	k__Bacteria(100);p__Elusimicrobia(100);c__Elusimicrobia(100);o__Elusimicrobiales(100);f__Elusimicrobiaceae(100);f__Elusimicrobiaceae_unclassified(100);f__Elusimicrobiaceae_unclassified(100)	0	0	0	0	0	0	0	0	0	0	0	0	0	0	0	0	0	0	0	0.206615	0.303466	0	0
Otu00333	Bacteria(100);Bacteroidetes(100);Bacteroidia(100);Bacteroidales(100);Prevotellaceae(100);Prevotellaceae_unclassified(100)	k__Bacteria(100);p__Bacteroidetes(100);c__Bacteroidia(100);o__Bacteroidales(100);f__Prevotellaceae(100);g__Prevotella(100);g__Prevotella_unclassified(100)	0.0156806	0.0627225	0.0784032	0.0110687	0.00276717	0.00184478	0.00461195	0.00461195	0.00184478	0.00553434	0.0784032	0.00368956	0.0387404	0	0.00092239	0.0184478	0.259192	0.0350508	0.00092239	0.0387404	0.00645673	0.0138359	0.0267493
Otu00334	Bacteria(100);Firmicutes(100);Clostridia(100);Clostridiales(100);Lachnospiraceae(100);Blautia(100)	k__Bacteria(100);p__Firmicutes(100);c__Clostridia(100);o__Clostridiales(100);f__Lachnospiraceae(100);g__Blautia(100);s__producta(100)	0.0682569	0.0193702	0.0119911	0.0839375	0.0913166	0.0156806	0.00276717	0.0488867	0.00368956	0.0285941	0.0156806	0.00368956	0.0184478	0.0313613	0.037818	0.0175254	0.0202926	0.0156806	0.092239	0.103308	0.00830151	0.0249045	0.0304389
Otu00335	Bacteria(100);Bacteria_unclassified(100);Bacteria_unclassified(100);Bacteria_unclassified(100);Bacteria_unclassified(100);Bacteria_unclassified(100)	k__Bacteria(100);p__Tenericutes(100);c__Mollicutes(100);o__RF39(100);o__RF39_unclassified(100);o__RF39_unclassified(100);o__RF39_unclassified(100)	0	0.0175254	0.00737912	0.116221	0.0525762	0.0119911	0.0239821	0.00092239	0.0119911	0.0322837	0.00276717	0.0525762	0.0451971	0	0	0.0415076	0.0193702	0	0.00737912	0.0848599	0.092239	0.0387404	0.0405852
Otu00336	Bacteria(100);Bacteria_unclassified(100);Bacteria_unclassified(100);Bacteria_unclassified(100);Bacteria_unclassified(100);Bacteria_unclassified(100)	k__Bacteria(100);p__Tenericutes(100);c__Mollicutes(100);o__RF39(100);o__RF39_unclassified(100);o__RF39_unclassified(100);o__RF39_unclassified(100)	0.00276717	0	0	0	0.00092239	0	0.0239821	0.0138359	0.0304389	0.054421	0	0	0.00276717	0	0	0	0	0	0	0.00276717	0.00092239	0.506392	0.154039
Otu00337	Bacteria(100);Bacteria_unclassified(100);Bacteria_unclassified(100);Bacteria_unclassified(100);Bacteria_unclassified(100);Bacteria_unclassified(100)	k__Bacteria(100);k__Bacteria_unclassified(100);k__Bacteria_unclassified(100);k__Bacteria_unclassified(100);k__Bacteria_unclassified(100);k__Bacteria_unclassified(100);k__Bacteria_unclassified(100)	0.0313613	0.00645673	0.00645673	0.00092239	0.0156806	0.00645673	0.0119911	0.0442747	0.0507315	0.00830151	0.0304389	0.0654897	0.0368956	0.0184478	0.0184478	0.0562658	0.242589	0.0147582	0.016603	0.00368956	0.0230598	0.00830151	0.0276717
Otu00338	Bacteria(100);Firmicutes(100);Firmicutes_unclassified(100);Firmicutes_unclassified(100);Firmicutes_unclassified(100);Firmicutes_unclassified(100)	k__Bacteria(100);k__Bacteria_unclassified(100);k__Bacteria_unclassified(100);k__Bacteria_unclassified(100);k__Bacteria_unclassified(100);k__Bacteria_unclassified(100);k__Bacteria_unclassified(100)	0.0304389	0	0	0.0092239	0.151272	0	0.0249045	0	0.0101463	0.00645673	0	0.0571882	0	0	0	0.0184478	0.00368956	0	0.0451971	0.118066	0.149427	0.0765584	0.0147582
Otu00339	Bacteria(100);Firmicutes(100);Clostridia(100);Clostridiales(100);Ruminococcaceae(100);Clostridium_IV(98)	k__Bacteria(100);p__Firmicutes(100);c__Clostridia(100);o__Clostridiales(100);f__Ruminococcaceae(100);g__Ruminococcus(99);g__Ruminococcus_unclassified(99)	0.0479643	0.0553434	0.130057	0.0424299	0.0405852	0.00645673	0.00461195	0.0193702	0.00276717	0.00368956	0.00276717	0.00092239	0.00184478	0	0	0.0129135	0.0147582	0.0599554	0.00368956	0.00276717	0	0.154039	0.162341
Otu00340	Bacteria(100);Verrucomicrobia(100);Verrucomicrobiae(100);Verrucomicrobiales(100);Verrucomicrobiaceae(100);Akkermansia(100)	k__Bacteria(100);p__Verrucomicrobia(100);c__Verrucomicrobiae(100);o__Verrucomicrobiales(100);f__Verrucomicrobiaceae(100);g__Akkermansia(100);s__muciniphila(100)	0.0424299	0.0396628	0.0285941	0.0396628	0.037818	0.0202926	0.0313613	0.0285941	0.0341284	0.0313613	0.0442747	0.0350508	0.0350508	0.0101463	0.0313613	0.0175254	0.0415076	0.021215	0.037818	0.0359732	0.0304389	0.0193702	0.0387404
Otu00341	Bacteria(100);Firmicutes(100);Clostridia(100);Clostridiales(100);Clostridiales_unclassified(100);Clostridiales_unclassified(100)	k__Bacteria(100);p__Firmicutes(54);p__Firmicutes_unclassified(54);p__Firmicutes_unclassified(54);p__Firmicutes_unclassified(54);p__Firmicutes_unclassified(54);p__Firmicutes_unclassified(54)	0.0147582	0.0322837	0.0267493	0.222296	0.0368956	0.00184478	0.0249045	0.0147582	0.0156806	0.00368956	0.021215	0.0498091	0.0931614	0.00092239	0	0.0129135	0.00092239	0.0202926	0.033206	0.00737912	0.0092239	0.0396628	0.0479643
Otu00342	Bacteria(100);Firmicutes(100);Clostridia(100);Clostridiales(100);Ruminococcaceae(100);Ruminococcaceae_unclassified(100)	k__Bacteria(100);p__Firmicutes(100);c__Clostridia(100);o__Clostridiales(100);f__Ruminococcaceae(100);g__Oscillospira(84);g__Oscillospira_unclassified(84)	0.0156806	0.00276717	0.00461195	0.00184478	0.0793255	0.071024	0.0719464	0.130057	0.0627225	0.00461195	0.0138359	0.0202926	0.0138359	0.0119911	0.0101463	0.0239821	0.0341284	0.0129135	0.0304389	0.0396628	0.0451971	0.00645673	0.0110687
Otu00343	Bacteria(100);Firmicutes(100);Firmicutes_unclassified(100);Firmicutes_unclassified(100);Firmicutes_unclassified(100);Firmicutes_unclassified(100)	k__Bacteria(100);k__Bacteria_unclassified(100);k__Bacteria_unclassified(100);k__Bacteria_unclassified(100);k__Bacteria_unclassified(100);k__Bacteria_unclassified(100);k__Bacteria_unclassified(100)	0.0230598	0	0.00461195	0.00368956	0.205693	0.0092239	0.0110687	0.00368956	0.00553434	0.0101463	0.157729	0.0562658	0.092239	0.0304389	0.016603	0.0341284	0.00461195	0.00092239	0.0368956	0.0295165	0.037818	0.00553434	0.00184478
Otu00344	Bacteria(100);Firmicutes(100);Clostridia(100);Clostridiales(100);Ruminococcaceae(100);Ruminococcaceae_unclassified(99)	k__Bacteria(100);p__Firmicutes(100);c__Clostridia(100);o__Clostridiales(100);f__Ruminococcaceae(100);f__Ruminococcaceae_unclassified(93);f__Ruminococcaceae_unclassified(93)	0.101463	0.0461195	0.033206	0.132824	0.0267493	0.0304389	0.0119911	0.021215	0.0101463	0.131902	0.00553434	0.00737912	0.0313613	0.00737912	0.00368956	0.0092239	0.0396628	0.0175254	0.0304389	0.00461195	0.00368956	0.0193702	0.0138359
Otu00345	Bacteria(100);Proteobacteria(100);Epsilonproteobacteria(100);Campylobacterales(100);Campylobacteraceae(100);Campylobacter(100)	k__Bacteria(100);p__Proteobacteria(100);c__Epsilonproteobacteria(100);o__Campylobacterales(100);f__Campylobacteraceae(100);g__Campylobacter(100);g__Campylobacter_unclassified(100)	0.0156806	0	0.00368956	0.00092239	0.0285941	0.177099	0.00184478	0.00368956	0.00276717	0.00645673	0.0267493	0.00092239	0.0405852	0.00184478	0.00184478	0.0147582	0.0322837	0	0.0857823	0.0396628	0.0442747	0.0636449	0.0239821
Otu00346	Bacteria(100);Bacteria_unclassified(100);Bacteria_unclassified(100);Bacteria_unclassified(100);Bacteria_unclassified(100);Bacteria_unclassified(100)	k__Bacteria(100);k__Bacteria_unclassified(100);k__Bacteria_unclassified(100);k__Bacteria_unclassified(100);k__Bacteria_unclassified(100);k__Bacteria_unclassified(100);k__Bacteria_unclassified(100)	0	0	0	0	0	0	0	0	0	0	0	0	0	0	0.00092239	0	0	0	0	0.188168	0.285019	0	0
Otu00347	Bacteria(100);Proteobacteria(100);Betaproteobacteria(100);Betaproteobacteria_unclassified(100);Betaproteobacteria_unclassified(100);Betaproteobacteria_unclassified(100)	k__Bacteria(100);p__Proteobacteria(100);c__Betaproteobacteria(100);c__Betaproteobacteria_unclassified(100);c__Betaproteobacteria_unclassified(100);c__Betaproteobacteria_unclassified(100);c__Betaproteobacteria_unclassified(100)	0.0092239	0	0.00645673	0.00184478	0.00737912	0.0202926	0.00276717	0.0092239	0.0258269	0.00276717	0.00368956	0.0267493	0	0.00092239	0.00092239	0.00276717	0.0479643	0.00276717	0.0682569	0.0488867	0.075636	0.253657	0.0313613
Otu00348	Bacteria(100);Bacteroidetes(100);Bacteroidia(100);Bacteroidales(100);Prevotellaceae(100);Prevotella(100)	k__Bacteria(100);p__Bacteroidetes(100);c__Bacteroidia(100);o__Bacteroidales(100);f__Prevotellaceae(100);g__Prevotella(100);s__copri(100)	0.143893	0.0285941	0.0322837	0.0175254	0.0322837	0.0119911	0.0221374	0.0156806	0.0249045	0.016603	0.00645673	0.00645673	0.0202926	0.0396628	0.0221374	0.0258269	0.0138359	0.0368956	0.0267493	0.0304389	0.0507315	0.0433523	0.037818
Otu00349	Bacteria(100);Firmicutes(100);Clostridia(100);Clostridiales(100);Ruminococcaceae(100);Ruminococcaceae_unclassified(100)	k__Bacteria(100);p__Firmicutes(100);c__Clostridia(100);o__Clostridiales(100);f__Ruminococcaceae(100);g__Oscillospira(81);g__Oscillospira_unclassified(81)	0.0119911	0.0138359	0.00830151	0.00368956	0.00737912	0.181711	0.0479643	0.174332	0.0470419	0.00553434	0	0.0156806	0.0101463	0.00092239	0.00092239	0.00830151	0.037818	0	0.00553434	0.0516538	0.0138359	0.00368956	0
Otu00350	Bacteria(100);Bacteria_unclassified(100);Bacteria_unclassified(100);Bacteria_unclassified(100);Bacteria_unclassified(100);Bacteria_unclassified(100)	k__Bacteria(100);p__Tenericutes(100);c__Mollicutes(100);o__RF39(100);o__RF39_unclassified(100);o__RF39_unclassified(100);o__RF39_unclassified(100)	0	0	0	0	0.0184478	0	0.153117	0.00184478	0.0820927	0.0295165	0	0.092239	0.0239821	0	0	0	0	0	0.223218	0.0525762	0.0470419	0	0.0221374
Otu00351	Bacteria(100);Proteobacteria(100);Betaproteobacteria(100);Betaproteobacteria_unclassified(100);Betaproteobacteria_unclassified(100);Betaproteobacteria_unclassified(100)	k__Bacteria(100);p__Proteobacteria(100);c__Betaproteobacteria(100);c__Betaproteobacteria_unclassified(100);c__Betaproteobacteria_unclassified(100);c__Betaproteobacteria_unclassified(100);c__Betaproteobacteria_unclassified(100)	0.0156806	0.0516538	0.00092239	0.071024	0.0442747	0.0221374	0.0811703	0.0571882	0.0645673	0.0959286	0.0322837	0.0396628	0.0359732	0.0304389	0.0276717	0.0525762	0.00092239	0	0.00184478	0	0	0	0
Otu00352	Bacteria(100);Firmicutes(100);Clostridia(100);Clostridiales(100);Clostridiales_unclassified(100);Clostridiales_unclassified(100)	k__Bacteria(100);p__Firmicutes(100);p__Firmicutes_unclassified(100);p__Firmicutes_unclassified(100);p__Firmicutes_unclassified(100);p__Firmicutes_unclassified(100);p__Firmicutes_unclassified(100)	0.00368956	0.00184478	0	0.0424299	0.225063	0.00092239	0.0138359	0.00092239	0.0138359	0.0239821	0.0701016	0.0525762	0.0175254	0	0.00553434	0	0.0396628	0	0.119911	0.0424299	0.0184478	0.0341284	0.0341284
Otu00353	Bacteria(100);Fibrobacteres(100);Fibrobacteria(100);Fibrobacterales(100);Fibrobacteraceae(100);Fibrobacter(100)	k__Bacteria(100);k__Bacteria_unclassified(100);k__Bacteria_unclassified(100);k__Bacteria_unclassified(100);k__Bacteria_unclassified(100);k__Bacteria_unclassified(100);k__Bacteria_unclassified(100)	0.117144	0.0129135	0.241666	0.156806	0.0765584	0	0.0359732	0.037818	0.033206	0.0285941	0	0.00092239	0	0	0	0	0.00276717	0	0.00184478	0.00276717	0	0	0
Otu00354	Bacteria(100);Firmicutes(100);Clostridia(100);Clostridiales(100);Ruminococcaceae(100);Ruminococcus(100)	k__Bacteria(100);p__Firmicutes(100);c__Clostridia(100);o__Clostridiales(100);f__Ruminococcaceae(100);g__Ruminococcus(99);g__Ruminococcus_unclassified(99)	0.197391	0.118988	0.0276717	0.0461195	0.00461195	0.0138359	0.0101463	0.0101463	0.016603	0.0682569	0.00276717	0.00184478	0.0304389	0	0.00092239	0.00461195	0.021215	0.0442747	0.00553434	0.0498091	0.00737912	0.00737912	0.0119911
Otu00355	Bacteria(100);Bacteria_unclassified(100);Bacteria_unclassified(100);Bacteria_unclassified(100);Bacteria_unclassified(100);Bacteria_unclassified(100)	k__Bacteria(100);p__Cyanobacteria(100);c__4C0d-2(100);o__YS2(100);o__YS2_unclassified(100);o__YS2_unclassified(100);o__YS2_unclassified(100)	0.0119911	0.00461195	0	0.0396628	0.517461	0.00276717	0.0156806	0.00553434	0.00184478	0.00645673	0	0.0599554	0.0101463	0	0	0	0.00184478	0	0.0424299	0.0627225	0.0940838	0.0202926	0.0147582
Otu00356	Bacteria(100);Elusimicrobia(100);Elusimicrobia(100);Elusimicrobiales(100);Elusimicrobiaceae(100);Elusimicrobium(100)	k__Bacteria(100);p__Elusimicrobia(100);c__Elusimicrobia(100);o__Elusimicrobiales(100);f__Elusimicrobiaceae(100);g__Elusimicrobium(100);g__Elusimicrobium_unclassified(100)	0	0	0	0.00092239	0	0	0	0	0	0	0	0.00461195	0	0.723154	0.249968	0	0	0	0	0	0	0	0
Otu00357	Bacteria(100);Proteobacteria(100);Gammaproteobacteria(100);Enterobacteriales(100);Enterobacteriaceae(100);Pantoea(87)	k__Bacteria(100);p__Proteobacteria(100);c__Gammaproteobacteria(100);o__Enterobacteriales(100);f__Enterobacteriaceae(100);f__Enterobacteriaceae_unclassified(100);f__Enterobacteriaceae_unclassified(100)	0.00092239	0.0230598	0.0682569	0.247201	0.00092239	0.00553434	0	0.00461195	0	0	0.00092239	0.295165	0	0	0.0175254	0.00184478	0	0	0.00184478	0.00276717	0.00368956	0	0.00092239
Otu00358	Bacteria(100);Bacteroidetes(100);Bacteroidia(100);Bacteroidales(100);Prevotellaceae(100);Prevotella(100)	k__Bacteria(100);p__Bacteroidetes(100);c__Bacteroidia(100);o__Bacteroidales(100);f__Prevotellaceae(100);g__Prevotella(100);g__Prevotella_unclassified(100)	0	0	0.00092239	0	0	0	0	0	0	0	0	0	0	0	0	0	0	0	0	0	0	0.463962	0.261959
Otu00359	Bacteria(100);Bacteria_unclassified(100);Bacteria_unclassified(100);Bacteria_unclassified(100);Bacteria_unclassified(100);Bacteria_unclassified(100)	k__Bacteria(100);p__Firmicutes(100);c__Erysipelotrichi(100);o__Erysipelotrichales(100);f__Erysipelotrichaceae(100);g__Bulleidia(100);g__Bulleidia_unclassified(100)	0.0249045	0.0193702	0.021215	0.0202926	0.0138359	0.0341284	0.0498091	0.0101463	0.0848599	0.0470419	0.0313613	0.0479643	0.0525762	0.0092239	0.0156806	0.0396628	0.0304389	0.0322837	0.0276717	0.0285941	0.0129135	0.016603	0.0202926
Otu00360	Bacteria(100);Firmicutes(100);Firmicutes_unclassified(100);Firmicutes_unclassified(100);Firmicutes_unclassified(100);Firmicutes_unclassified(100)	k__Bacteria(100);p__Firmicutes(100);p__Firmicutes_unclassified(100);p__Firmicutes_unclassified(100);p__Firmicutes_unclassified(100);p__Firmicutes_unclassified(100);p__Firmicutes_unclassified(100)	0.00645673	0.00092239	0	0.00553434	0.0101463	0	0.00461195	0.0479643	0.00184478	0.00184478	0.00368956	0.147582	0.033206	0	0	0.00092239	0.00092239	0	0.29332	0.0147582	0.0387404	0.0267493	0.00184478
Otu00361	Bacteria(100);Bacteria_unclassified(100);Bacteria_unclassified(100);Bacteria_unclassified(100);Bacteria_unclassified(100);Bacteria_unclassified(100)	k__Bacteria(100);p__Tenericutes(100);c__RF3(100);o__ML615J-28(100);o__ML615J-28_unclassified(100);o__ML615J-28_unclassified(100);o__ML615J-28_unclassified(100)	0	0	0	0	0	0.00092239	0	0	0	0	0	0.0793255	0.00461195	0	0	0.0820927	0	0	0.00645673	0.131902	0.210305	0.0092239	0
Otu00362	Bacteria(100);Firmicutes(100);Clostridia(100);Clostridiales(100);Clostridiales_unclassified(100);Clostridiales_unclassified(100)	k__Bacteria(100);p__Firmicutes(100);c__Clostridia(100);o__Clostridiales(100);f__Ruminococcaceae(100);g__Oscillospira(98);g__Oscillospira_unclassified(98)	0.0313613	0.0249045	0.0525762	0.0894718	0.0304389	0.0784032	0.0175254	0.0341284	0.0193702	0.0553434	0.0184478	0.0101463	0.0230598	0.0147582	0.0175254	0.0359732	0.0175254	0.0313613	0.0202926	0.00830151	0.00461195	0.0129135	0.0202926
Otu00363	Bacteria(100);Firmicutes(100);Clostridia(100);Clostridiales(100);Ruminococcaceae(100);Ruminococcaceae_unclassified(100)	k__Bacteria(100);p__Firmicutes(100);c__Clostridia(100);o__Clostridiales(100);f__Ruminococcaceae(100);g__Oscillospira(100);g__Oscillospira_unclassified(100)	0.0184478	0.0442747	0.0581106	0.0359732	0.021215	0.0470419	0.0221374	0.0553434	0.0498091	0.0507315	0.00092239	0.0175254	0.0129135	0.00184478	0.00737912	0.0424299	0.0249045	0.0175254	0.016603	0.0691793	0.0092239	0.00645673	0.0092239
Otu00364	Bacteria(100);Firmicutes(100);Clostridia(100);Clostridiales(100);Ruminococcaceae(100);Ruminococcaceae_unclassified(100)	k__Bacteria(100);p__Firmicutes(100);c__Clostridia(100);o__Clostridiales(100);f__Ruminococcaceae(100);g__Oscillospira(100);g__Oscillospira_unclassified(100)	0.00184478	0.0239821	0.0202926	0.0387404	0.0479643	0.0645673	0.0368956	0.0295165	0.016603	0.00368956	0.0138359	0.00276717	0.0147582	0.0276717	0.037818	0.00737912	0.122678	0.0239821	0.0295165	0.037818	0.00645673	0.0322837	0.0387404
Otu00365	Bacteria(100);Bacteria_unclassified(100);Bacteria_unclassified(100);Bacteria_unclassified(100);Bacteria_unclassified(100);Bacteria_unclassified(100)	k__Bacteria(100);p__Tenericutes(99);c__Mollicutes(99);o__RF39(98);o__RF39_unclassified(98);o__RF39_unclassified(98);o__RF39_unclassified(98)	0	0	0	0	0	0	0	0	0	0	0.0249045	0	0	0	0.00184478	0.33206	0.188168	0	0	0	0	0	0
Otu00366	Bacteria(100);Firmicutes(100);Clostridia(100);Clostridia_unclassified(100);Clostridia_unclassified(100);Clostridia_unclassified(100)	k__Bacteria(100);p__Firmicutes(100);p__Firmicutes_unclassified(100);p__Firmicutes_unclassified(100);p__Firmicutes_unclassified(100);p__Firmicutes_unclassified(100);p__Firmicutes_unclassified(100)	0.0249045	0.00276717	0.0701016	0.0110687	0.0184478	0	0.0747136	0.117144	0.103308	0.0092239	0.0488867	0.0682569	0.0147582	0.00553434	0.0156806	0.0525762	0.0184478	0.00737912	0.0101463	0.0092239	0.0110687	0.00645673	0.0119911
Otu00367	Bacteria(100);Firmicutes(100);Clostridia(100);Clostridiales(100);Clostridiales_unclassified(100);Clostridiales_unclassified(100)	k__Bacteria(100);k__Bacteria_unclassified(100);k__Bacteria_unclassified(100);k__Bacteria_unclassified(100);k__Bacteria_unclassified(100);k__Bacteria_unclassified(100);k__Bacteria_unclassified(100)	0	0	0	0	0	0	0	0	0	0	0	0.120833	0	0	0	0.00737912	0.134669	0.0470419	0.0599554	0.100541	0.037818	0.0193702	0.0793255
Otu00368	Bacteria(100);Bacteria_unclassified(100);Bacteria_unclassified(100);Bacteria_unclassified(100);Bacteria_unclassified(100);Bacteria_unclassified(100)	k__Bacteria(100);p__Tenericutes(100);c__Mollicutes(100);o__RF39(100);o__RF39_unclassified(100);o__RF39_unclassified(100);o__RF39_unclassified(100)	0.0138359	0.037818	0.0092239	0.0747136	0.334828	0.0415076	0.0184478	0.00830151	0.0101463	0.033206	0.0156806	0.0368956	0.0359732	0	0	0.00830151	0.0110687	0.0424299	0.0304389	0.00553434	0.00184478	0.00737912	0.00368956
Otu00369	Bacteria(100);Firmicutes(100);Clostridia(100);Clostridiales(100);Clostridiales_unclassified(100);Clostridiales_unclassified(100)	k__Bacteria(100);p__Firmicutes(100);c__Clostridia(100);o__Clostridiales(100);f__Lachnospiraceae(100);f__Lachnospiraceae_unclassified(100);f__Lachnospiraceae_unclassified(100)	0.119911	0.00368956	0.0276717	0.00276717	0.00553434	0	0.00092239	0.0239821	0.00092239	0.246278	0.00645673	0.00645673	0.115299	0.00276717	0.0184478	0.0258269	0	0	0.0276717	0.00830151	0.00368956	0	0.00092239
Otu00370	Bacteria(100);Firmicutes(100);Clostridia(100);Clostridiales(100);Ruminococcaceae(100);Clostridium_IV(99)	k__Bacteria(100);p__Firmicutes(100);c__Clostridia(100);o__Clostridiales(100);f__Ruminococcaceae(100);g__Ruminococcus(100);g__Ruminococcus_unclassified(100)	0.00276717	0	0	0.00184478	0.332983	0.0894718	0.00368956	0	0.00830151	0.157729	0	0.0276717	0.00092239	0.0175254	0.0119911	0.0129135	0	0.0101463	0.0258269	0.0230598	0.0258269	0.0110687	0.00368956
Otu00371	Bacteria(100);Firmicutes(100);Clostridia(100);Clostridiales(100);Lachnospiraceae(100);Blautia(95)	k__Bacteria(100);p__Firmicutes(100);c__Clostridia(100);o__Clostridiales(100);f__Lachnospiraceae(100);g__Blautia(98);g__Blautia_unclassified(98)	0.0571882	0.0534986	0.0239821	0.0645673	0.0249045	0.00645673	0.00645673	0.0101463	0.00276717	0.0138359	0.0156806	0.00276717	0.0313613	0.00276717	0	0.00276717	0.155884	0.0368956	0.0442747	0.0249045	0.00276717	0.0396628	0.0424299
Otu00372	Bacteria(100);Firmicutes(100);Negativicutes(100);Selenomonadales(100);Veillonellaceae(100);Dialister(100)	k__Bacteria(100);p__Firmicutes(100);c__Clostridia(100);o__Clostridiales(100);f__Veillonellaceae(100);g__Dialister(100);g__Dialister_unclassified(100)	0	0.00830151	0	0.00092239	0	0	0	0	0	0	0	0	0	0	0	0	0.368956	0.00553434	0.1236	0.0507315	0	0.0368956	0.0175254
Otu00373	Bacteria(100);Bacteria_unclassified(100);Bacteria_unclassified(100);Bacteria_unclassified(100);Bacteria_unclassified(100);Bacteria_unclassified(100)	k__Bacteria(100);p__Cyanobacteria(100);c__4C0d-2(100);o__YS2(100);o__YS2_unclassified(100);o__YS2_unclassified(100);o__YS2_unclassified(100)	0	0	0	0.00092239	0.0415076	0.00092239	0	0	0	0	0	0	0	0	0	0	0	0	0.00184478	0.0913166	0.162341	0.175254	0.016603
Otu00374	Bacteria(100);Firmicutes(100);Clostridia(100);Clostridiales(100);Clostridiales_unclassified(100);Clostridiales_unclassified(100)	k__Bacteria(100);p__Firmicutes(100);c__Clostridia(87);o__Clostridiales(87);o__Clostridiales_unclassified(87);o__Clostridiales_unclassified(87);o__Clostridiales_unclassified(87)	0.237054	0.00461195	0.00092239	0	0	0	0.00184478	0.102385	0	0.0147582	0	0.00092239	0.0359732	0	0	0.0719464	0	0.00830151	0.117144	0.0184478	0	0	0
Otu00375	Bacteria(100);Bacteroidetes(100);Bacteroidia(100);Bacteroidales(100);Bacteroidales_unclassified(100);Bacteroidales_unclassified(100)	k__Bacteria(100);p__Bacteroidetes(100);c__Bacteroidia(100);o__Bacteroidales(100);f__S24-7(100);f__S24-7_unclassified(100);f__S24-7_unclassified(100)	0.0479643	0.0691793	0.0820927	0.0193702	0	0.0894718	0.0276717	0.0138359	0.0249045	0.00368956	0.00092239	0.0110687	0.0867047	0.00276717	0.00461195	0	0.0129135	0.0221374	0.0359732	0.00553434	0.00092239	0.0184478	0.0147582
Otu00376	Bacteria(100);Firmicutes(100);Firmicutes_unclassified(100);Firmicutes_unclassified(100);Firmicutes_unclassified(100);Firmicutes_unclassified(100)	k__Bacteria(100);k__Bacteria_unclassified(100);k__Bacteria_unclassified(100);k__Bacteria_unclassified(100);k__Bacteria_unclassified(100);k__Bacteria_unclassified(100);k__Bacteria_unclassified(100)	0	0	0	0.00092239	0.190935	0.00092239	0	0	0.00276717	0.0184478	0	0.0119911	0.00092239	0.00092239	0	0.0673345	0.00092239	0	0.0765584	0.0673345	0.108842	0.105152	0.00737912
Otu00377	Bacteria(100);Firmicutes(100);Clostridia(100);Clostridiales(100);Ruminococcaceae(98);Ruminococcaceae_unclassified(98)	k__Bacteria(100);p__Firmicutes(100);c__Clostridia(100);o__Clostridiales(100);f__Ruminococcaceae(98);f__Ruminococcaceae_unclassified(98);f__Ruminococcaceae_unclassified(98)	0.100541	0.033206	0.0156806	0.0110687	0.0249045	0.0119911	0.0138359	0.092239	0.0101463	0.00737912	0.00368956	0.00092239	0.0424299	0.00368956	0.00553434	0.00184478	0.0747136	0.0313613	0.0507315	0.0313613	0.0175254	0.0202926	0.0415076
Otu00378	Bacteria(100);Firmicutes(100);Clostridia(100);Clostridiales(100);Clostridiales_unclassified(100);Clostridiales_unclassified(100)	k__Bacteria(100);k__Bacteria_unclassified(99);k__Bacteria_unclassified(99);k__Bacteria_unclassified(99);k__Bacteria_unclassified(99);k__Bacteria_unclassified(99);k__Bacteria_unclassified(99)	0.0848599	0.00092239	0.0092239	0	0.0175254	0.0101463	0.0295165	0.0092239	0.0175254	0.0138359	0.118988	0.016603	0.0230598	0.0682569	0.0350508	0.100541	0.0138359	0.00368956	0.00645673	0.0119911	0.00645673	0.00276717	0.00184478
Otu00379	Bacteria(100);Firmicutes(100);Clostridia(100);Clostridiales(100);Clostridiales_unclassified(100);Clostridiales_unclassified(100)	k__Bacteria(100);p__Firmicutes(100);c__Clostridia(99);o__Clostridiales(99);o__Clostridiales_unclassified(97);o__Clostridiales_unclassified(97);o__Clostridiales_unclassified(97)	0.00737912	0.0202926	0.0368956	0.132824	0.016603	0.0138359	0.0239821	0.00276717	0.0202926	0.0138359	0.00184478	0.0138359	0.00184478	0	0	0.016603	0.0811703	0.0239821	0.0304389	0.0507315	0.0276717	0.0396628	0.016603
Otu00380	Bacteria(100);Firmicutes(100);Clostridia(100);Clostridiales(100);Lachnospiraceae(100);Blautia(82)	k__Bacteria(100);p__Firmicutes(100);c__Clostridia(100);o__Clostridiales(100);f__Lachnospiraceae(100);f__Lachnospiraceae_unclassified(100);f__Lachnospiraceae_unclassified(100)	0.0119911	0.054421	0.0129135	0.0470419	0.0138359	0.00737912	0.0110687	0.0221374	0.00184478	0.0249045	0.0424299	0.00830151	0.016603	0.0101463	0.016603	0.0092239	0.0562658	0.0451971	0.0498091	0.0221374	0.0405852	0.0230598	0.092239
Otu00381	Bacteria(100);Firmicutes(100);Clostridia(100);Clostridiales(100);Clostridiales_unclassified(100);Clostridiales_unclassified(100)	k__Bacteria(100);p__Firmicutes(100);c__Clostridia(99);o__Clostridiales(98);o__Clostridiales_unclassified(98);o__Clostridiales_unclassified(98);o__Clostridiales_unclassified(98)	0.0507315	0.00092239	0.0322837	0.0129135	0.00830151	0.0405852	0.0119911	0.0249045	0.00737912	0.0129135	0.016603	0.0313613	0.00553434	0.0147582	0.0276717	0.0350508	0.142048	0.0424299	0.0119911	0.021215	0.033206	0.00461195	0.0119911
Otu00382	Bacteria(100);Bacteria_unclassified(100);Bacteria_unclassified(100);Bacteria_unclassified(100);Bacteria_unclassified(100);Bacteria_unclassified(100)	k__Bacteria(100);p__Tenericutes(100);c__Mollicutes(100);o__RF39(100);o__RF39_unclassified(100);o__RF39_unclassified(100);o__RF39_unclassified(100)	0.059033	0.103308	0.0239821	0.138359	0.0175254	0.00645673	0.0147582	0.00645673	0.0249045	0.0433523	0.0184478	0.00553434	0.00092239	0.00737912	0.00092239	0.0175254	0.129135	0	0.00276717	0.00461195	0.00092239	0.00184478	0.00368956
Otu00383	Bacteria(100);Bacteria_unclassified(100);Bacteria_unclassified(100);Bacteria_unclassified(100);Bacteria_unclassified(100);Bacteria_unclassified(100)	k__Bacteria(100);p__Tenericutes(100);c__Mollicutes(100);o__RF39(100);o__RF39_unclassified(100);o__RF39_unclassified(100);o__RF39_unclassified(100)	0.00276717	0.00368956	0.00184478	0.00276717	0.00553434	0	0.0092239	0	0.00645673	0.0202926	0.352353	0.00092239	0.0202926	0.00368956	0.0101463	0.0673345	0	0	0.0359732	0.00368956	0.00184478	0	0.0350508
Otu00384	Bacteria(100);Firmicutes(100);Clostridia(100);Clostridiales(100);Lachnospiraceae(100);Lachnospiraceae_unclassified(100)	k__Bacteria(100);p__Firmicutes(100);c__Clostridia(100);o__Clostridiales(100);f__Lachnospiraceae(100);g__Clostridium(96);g__Clostridium_unclassified(96)	0.0119911	0.00184478	0.0119911	0.0230598	0.12729	0.00276717	0.0350508	0.0101463	0.00830151	0.00184478	0.0184478	0.0221374	0	0.0147582	0.0138359	0.0747136	0	0	0.166953	0.00645673	0.0175254	0.0451971	0.0258269
Otu00385	Bacteria(100);Bacteria_unclassified(100);Bacteria_unclassified(100);Bacteria_unclassified(100);Bacteria_unclassified(100);Bacteria_unclassified(100)	k__Bacteria(100);k__Bacteria_unclassified(100);k__Bacteria_unclassified(100);k__Bacteria_unclassified(100);k__Bacteria_unclassified(100);k__Bacteria_unclassified(100);k__Bacteria_unclassified(100)	0.0175254	0.00645673	0.0092239	0.0101463	0.00553434	0.0488867	0.0470419	0.0479643	0.101463	0.0092239	0.00184478	0.0285941	0.00461195	0.00737912	0.0175254	0.0285941	0.0479643	0.0156806	0.021215	0.0433523	0.0295165	0.0156806	0.00461195
Otu00386	Bacteria(100);Bacteroidetes(100);Bacteroidia(100);Bacteroidales(100);Porphyromonadaceae(100);Parabacteroides(100)	k__Bacteria(100);p__Bacteroidetes(100);c__Bacteroidia(100);o__Bacteroidales(100);f__Porphyromonadaceae(100);g__Parabacteroides(100);s__gordonii(100)	0.0249045	0.0202926	0.0230598	0.0396628	0.0239821	0.0295165	0.0184478	0.033206	0.0230598	0.0230598	0.0451971	0.0276717	0.0313613	0.00830151	0.0239821	0.0138359	0.0258269	0.021215	0.0415076	0.0258269	0.0424299	0.0239821	0.0267493
Otu00387	Bacteria(100);Firmicutes(100);Clostridia(100);Clostridiales(100);Ruminococcaceae(100);Clostridium_IV(98)	k__Bacteria(100);p__Firmicutes(100);c__Clostridia(100);o__Clostridiales(100);f__Ruminococcaceae(100);g__Ruminococcus(98);g__Ruminococcus_unclassified(98)	0.0156806	0.00830151	0.0147582	0.182633	0.021215	0.0295165	0.0313613	0.0267493	0.0230598	0.0313613	0.00737912	0.0396628	0.0184478	0.0101463	0.0101463	0.0295165	0.0285941	0.00092239	0.0350508	0.0202926	0.016603	0.0110687	0.0129135
Otu00388	Bacteria(100);Firmicutes(100);Clostridia(100);Clostridiales(100);Lachnospiraceae(100);Lachnospiraceae_unclassified(100)	k__Bacteria(100);p__Firmicutes(100);c__Clostridia(100);o__Clostridiales(100);f__Lachnospiraceae(100);g__Butyrivibrio(100);g__Butyrivibrio_unclassified(100)	0.0138359	0.0202926	0.0147582	0	0.0313613	0.00737912	0.0147582	0.00553434	0.016603	0.00830151	0.0230598	0.00737912	0.0350508	0.00737912	0.0101463	0.0184478	0.183556	0.0507315	0.016603	0.0636449	0.00368956	0.0267493	0.0175254
Otu00389	Bacteria(100);Firmicutes(100);Clostridia(100);Clostridiales(100);Lachnospiraceae(100);Lachnospiraceae_unclassified(100)	k__Bacteria(100);p__Firmicutes(100);c__Clostridia(100);o__Clostridiales(100);f__Lachnospiraceae(100);f__Lachnospiraceae_unclassified(100);f__Lachnospiraceae_unclassified(100)	0.0322837	0.0350508	0.0193702	0.0249045	0.0304389	0.0101463	0.0193702	0.0387404	0.0221374	0.0498091	0.0175254	0.0405852	0.0147582	0.00368956	0.0101463	0.0184478	0.0470419	0.0202926	0.0202926	0.033206	0.0276717	0.0267493	0.0470419
Otu00390	Bacteria(100);Firmicutes(100);Clostridia(100);Clostridiales(100);Ruminococcaceae(99);Ruminococcaceae_unclassified(99)	k__Bacteria(100);p__Firmicutes(100);c__Clostridia(100);o__Clostridiales(100);f__Ruminococcaceae(100);g__Ruminococcus(99);g__Ruminococcus_unclassified(99)	0.00553434	0.00830151	0.00184478	0	0.160496	0.00184478	0.0193702	0.0138359	0.0101463	0	0	0.0295165	0.00645673	0.00092239	0	0.0599554	0.0350508	0.00092239	0.0175254	0.0645673	0.0507315	0.0396628	0.0488867
Otu00391	Bacteria(100);Firmicutes(100);Firmicutes_unclassified(100);Firmicutes_unclassified(100);Firmicutes_unclassified(100);Firmicutes_unclassified(100)	k__Bacteria(100);p__Firmicutes(100);p__Firmicutes_unclassified(100);p__Firmicutes_unclassified(100);p__Firmicutes_unclassified(100);p__Firmicutes_unclassified(100);p__Firmicutes_unclassified(100)	0.0184478	0.00830151	0.00461195	0.0101463	0.0295165	0.0285941	0.0479643	0.054421	0.0581106	0.00645673	0.0396628	0.0461195	0.0221374	0.0119911	0.00737912	0.021215	0.0230598	0.00184478	0.0101463	0.0295165	0.0322837	0.0230598	0.00461195
Otu00392	Bacteria(100);Firmicutes(100);Clostridia(100);Clostridiales(100);Ruminococcaceae(100);Ruminococcus(100)	k__Bacteria(100);p__Firmicutes(100);c__Clostridia(100);o__Clostridiales(100);f__Ruminococcaceae(100);g__Ruminococcus(100);s__flavefaciens(100)	0.059033	0.0405852	0.0221374	0.016603	0.0156806	0.0396628	0.0147582	0.0479643	0.0239821	0.0405852	0.016603	0.00553434	0	0.00276717	0.00184478	0.00276717	0.0507315	0.00461195	0.0931614	0.00184478	0.00092239	0.0516538	0.0405852
Otu00393	Bacteria(100);Bacteroidetes(100);Bacteroidetes_unclassified(100);Bacteroidetes_unclassified(100);Bacteroidetes_unclassified(100);Bacteroidetes_unclassified(100)	k__Bacteria(100);p__Bacteroidetes(100);c__Bacteroidia(100);o__Bacteroidales(100);f__[Paraprevotellaceae](100);g__[Prevotella](100);g__[Prevotella]_unclassified(100)	0.0488867	0.0175254	0.0470419	0.0839375	0.0276717	0.0239821	0.00461195	0.00184478	0.00830151	0.0129135	0.00276717	0.00092239	0.016603	0.00461195	0.00461195	0.00553434	0.00092239	0.128212	0.00092239	0.0101463	0	0.0728688	0.0719464
Otu00394	Bacteria(100);Firmicutes(100);Clostridia(100);Clostridiales(100);Clostridiales_unclassified(100);Clostridiales_unclassified(100)	k__Bacteria(100);p__Firmicutes(100);c__Clostridia(100);o__Clostridiales(99);o__Clostridiales_unclassified(99);o__Clostridiales_unclassified(99);o__Clostridiales_unclassified(99)	0.0239821	0.0101463	0.0184478	0.00276717	0.00645673	0.0184478	0.0138359	0.0479643	0.0156806	0.0101463	0.0341284	0.00184478	0.0894718	0	0	0.00092239	0	0.145738	0.00368956	0.00461195	0.00276717	0.0885494	0.0304389
Otu00395	Bacteria(100);Bacteria_unclassified(100);Bacteria_unclassified(100);Bacteria_unclassified(100);Bacteria_unclassified(100);Bacteria_unclassified(100)	k__Bacteria(100);p__Firmicutes(100);c__Erysipelotrichi(100);o__Erysipelotrichales(100);f__Erysipelotrichaceae(100);g__RFN20(100);g__RFN20_unclassified(100)	0.0525762	0	0.00276717	0	0.0101463	0.00737912	0.0682569	0.0313613	0.0202926	0.00553434	0	0.135591	0	0	0	0.00092239	0	0	0.00092239	0.0442747	0.0986957	0	0
Otu00396	Bacteria(100);Firmicutes(100);Clostridia(100);Clostridiales(100);Lachnospiraceae(100);Coprococcus(100)	k__Bacteria(100);p__Firmicutes(100);c__Clostridia(100);o__Clostridiales(100);f__Lachnospiraceae(100);g__Coprococcus(100);s__eutactus(100)	0.0267493	0.0285941	0.00553434	0.205693	0.0147582	0	0	0	0.00092239	0.021215	0	0.00276717	0.0387404	0	0	0.00092239	0.00184478	0.0295165	0.0119911	0.00461195	0.00830151	0.106075	0.0747136
Otu00397	Bacteria(100);Firmicutes(100);Clostridia(100);Clostridiales(100);Ruminococcaceae(100);Ruminococcaceae_unclassified(100)	k__Bacteria(100);p__Firmicutes(100);c__Clostridia(100);o__Clostridiales(100);f__Ruminococcaceae(100);f__Ruminococcaceae_unclassified(100);f__Ruminococcaceae_unclassified(100)	0.201081	0.00092239	0.00184478	0.00368956	0.190012	0.00830151	0.0461195	0.0516538	0.0368956	0.0221374	0	0.0202926	0	0	0	0	0.00368956	0	0.00276717	0.0295165	0.0424299	0	0
Otu00398	Bacteria(100);Firmicutes(100);Clostridia(100);Clostridiales(100);Ruminococcaceae(95);Ruminococcaceae_unclassified(95)	k__Bacteria(100);p__Firmicutes(100);c__Clostridia(100);o__Clostridiales(100);f__Ruminococcaceae(99);f__Ruminococcaceae_unclassified(99);f__Ruminococcaceae_unclassified(99)	0.224141	0.00184478	0	0	0.0396628	0	0.0221374	0.0387404	0.0147582	0.0092239	0	0.00737912	0.0470419	0	0	0	0.0258269	0.059033	0.0645673	0.0101463	0.00830151	0	0.0156806
Otu00399	Bacteria(100);Firmicutes(100);Clostridia(100);Clostridiales(100);Clostridiaceae_1(100);Clostridium_sensu_stricto(99)	k__Bacteria(100);p__Firmicutes(100);c__Clostridia(100);o__Clostridiales(100);f__Clostridiaceae(100);g__Clostridium(100);g__Clostridium_unclassified(100)	0.00092239	0.162341	0	0.00276717	0.0193702	0.0092239	0.0110687	0.00553434	0.0193702	0.0442747	0.0129135	0.0147582	0	0	0	0.0442747	0	0.0940838	0.016603	0.00092239	0.00737912	0.00461195	0.0820927
Otu00400	Bacteria(100);Firmicutes(100);Clostridia(100);Clostridiales(100);Ruminococcaceae(100);Ruminococcaceae_unclassified(100)	k__Bacteria(100);p__Firmicutes(100);c__Clostridia(100);o__Clostridiales(100);f__Ruminococcaceae(100);f__Ruminococcaceae_unclassified(100);f__Ruminococcaceae_unclassified(100)	0	0.00276717	0.00737912	0.00092239	0.00184478	0.0184478	0.00184478	0	0.00092239	0.00092239	0.0341284	0.00368956	0.00092239	0.0599554	0.0516538	0.143893	0.0636449	0	0	0.0239821	0.0368956	0.0156806	0.0129135
Otu00401	Bacteria(100);Firmicutes(100);Clostridia(100);Clostridiales(100);Clostridiales_unclassified(100);Clostridiales_unclassified(100)	k__Bacteria(100);p__Firmicutes(100);c__Clostridia(100);o__Clostridiales(100);f__Lachnospiraceae(100);g__Coprococcus(100);g__Coprococcus_unclassified(100)	0.0433523	0.0249045	0.0193702	0.0894718	0.0387404	0.0101463	0.0101463	0.00737912	0.0119911	0.0313613	0.0110687	0.00368956	0.0322837	0.0129135	0.0119911	0.00830151	0.0553434	0.0405852	0.0230598	0.0101463	0.00461195	0.0258269	0.0396628
Otu00402	Bacteria(100);Firmicutes(100);Erysipelotrichia(100);Erysipelotrichales(100);Erysipelotrichaceae(100);Erysipelotrichaceae_unclassified(100)	k__Bacteria(100);p__Firmicutes(100);c__Erysipelotrichi(100);o__Erysipelotrichales(100);f__Erysipelotrichaceae(100);g__Bulleidia(100);s__p-1630-c5(100)	0.0221374	0.0488867	0.0147582	0.00276717	0.00461195	0.0138359	0.00368956	0.0147582	0.00737912	0.0110687	0.0138359	0.0221374	0.0359732	0.00737912	0.0147582	0.0175254	0.157729	0.0313613	0.0101463	0.016603	0.0110687	0.0156806	0.0239821
Otu00403	Bacteria(100);Firmicutes(100);Clostridia(100);Clostridiales(100);Ruminococcaceae(98);Ruminococcaceae_unclassified(98)	k__Bacteria(100);p__Firmicutes(100);c__Clostridia(100);o__Clostridiales(100);f__Ruminococcaceae(100);g__Oscillospira(100);g__Oscillospira_unclassified(100)	0.0645673	0.0175254	0.0147582	0.0285941	0.0258269	0.0322837	0.0175254	0.0147582	0.0092239	0.00737912	0.00461195	0.00737912	0.0276717	0.0295165	0.0230598	0.00276717	0.0488867	0.0267493	0.0202926	0.033206	0.0101463	0.0627225	0.0276717
Otu00404	Bacteria(100);Bacteria_unclassified(100);Bacteria_unclassified(100);Bacteria_unclassified(100);Bacteria_unclassified(100);Bacteria_unclassified(100)	k__Bacteria(100);p__Firmicutes(100);c__Erysipelotrichi(100);o__Erysipelotrichales(100);f__Erysipelotrichaceae(100);g__RFN20(100);g__RFN20_unclassified(100)	0.071024	0.00830151	0.0451971	0.00184478	0.016603	0.0249045	0.0304389	0.0608777	0.0341284	0.0267493	0.033206	0.00461195	0.0202926	0.0202926	0.0101463	0.0184478	0.0184478	0.0276717	0.0110687	0.0101463	0.016603	0.0184478	0.00184478
Otu00405	Bacteria(100);Firmicutes(100);Clostridia(100);Clostridiales(100);Lachnospiraceae(100);Dorea(100)	k__Bacteria(100);p__Firmicutes(100);c__Clostridia(100);o__Clostridiales(100);f__Lachnospiraceae(100);g__Dorea(100);s__formicigenerans(100)	0.0396628	0.0359732	0.0101463	0.0784032	0.0184478	0.0175254	0.016603	0.00368956	0.0101463	0.033206	0.0221374	0.00645673	0.0258269	0.00276717	0.00645673	0.0119911	0.033206	0.0230598	0.0304389	0.0239821	0.0193702	0.0221374	0.0239821
Otu00406	Bacteria(100);Proteobacteria(100);Gammaproteobacteria(100);Aeromonadales(100);Aeromonadaceae(100);Aeromonas(100)	k__Bacteria(100);p__Proteobacteria(100);c__Gammaproteobacteria(100);o__Aeromonadales(100);f__Aeromonadaceae(100);g__Aeromonas(100);g__Aeromonas_unclassified(99)	0	0.00092239	0.202003	0.0350508	0	0	0	0.00092239	0	0	0	0.0903942	0.00368956	0	0.218606	0.0304389	0	0	0.00184478	0.00184478	0	0	0
Otu00407	Bacteria(100);Firmicutes(100);Clostridia(100);Clostridiales(100);Lachnospiraceae(100);Lachnospiraceae_unclassified(92)	k__Bacteria(100);p__Firmicutes(100);c__Clostridia(100);o__Clostridiales(100);f__Lachnospiraceae(100);g__Coprococcus(100);g__Coprococcus_unclassified(100)	0.0110687	0.0433523	0.0433523	0.0119911	0.0239821	0.0110687	0.00553434	0.0156806	0.00553434	0.054421	0.00092239	0	0.0534986	0	0	0.0147582	0.016603	0.0156806	0.00092239	0.124523	0.00737912	0.00368956	0.00368956
Otu00408	Bacteria(100);Firmicutes(100);Clostridia(100);Clostridiales(100);Lachnospiraceae(100);Lachnospiraceae_unclassified(100)	k__Bacteria(100);p__Firmicutes(100);c__Clostridia(100);o__Clostridiales(100);f__Lachnospiraceae(100);f__Lachnospiraceae_unclassified(100);f__Lachnospiraceae_unclassified(100)	0.0295165	0.0415076	0.0101463	0.033206	0.0608777	0.00645673	0.0230598	0.00737912	0.0129135	0.0313613	0.0230598	0.0156806	0.0147582	0.00645673	0.0129135	0.0092239	0.0433523	0.0350508	0.0415076	0.0129135	0.0184478	0.0359732	0.0285941
Otu00409	Bacteria(100);Bacteroidetes(100);Bacteroidia(100);Bacteroidales(100);Porphyromonadaceae(100);Butyricimonas(100)	k__Bacteria(100);p__Bacteroidetes(100);c__Bacteroidia(100);o__Bacteroidales(100);f__[Odoribacteraceae](100);g__Butyricimonas(100);g__Butyricimonas_unclassified(100)	0.0295165	0.037818	0.0507315	0.0350508	0.0119911	0.0119911	0.0156806	0.0147582	0.00553434	0.0193702	0.0304389	0.021215	0.0267493	0.0110687	0.00737912	0.0147582	0.021215	0.016603	0.0498091	0.0147582	0.016603	0.0156806	0.0193702
Otu00410	Bacteria(100);Bacteria_unclassified(100);Bacteria_unclassified(100);Bacteria_unclassified(100);Bacteria_unclassified(100);Bacteria_unclassified(100)	k__Bacteria(100);p__Tenericutes(100);c__Mollicutes(100);o__RF39(100);o__RF39_unclassified(100);o__RF39_unclassified(100);o__RF39_unclassified(100)	0.0488867	0.0387404	0.00184478	0.0092239	0.00184478	0.00276717	0.00092239	0	0.00276717	0.0138359	0.00737912	0.016603	0.0119911	0.0230598	0.0230598	0.00461195	0.0193702	0.00276717	0.147582	0.0350508	0.0498091	0.00092239	0.00553434
Otu00411	Bacteria(100);Proteobacteria(100);Proteobacteria_unclassified(100);Proteobacteria_unclassified(100);Proteobacteria_unclassified(100);Proteobacteria_unclassified(100)	k__Bacteria(100);p__Proteobacteria(100);c__Alphaproteobacteria(100);o__RF32(100);o__RF32_unclassified(100);o__RF32_unclassified(100);o__RF32_unclassified(100)	0.00184478	0	0	0.00092239	0.00368956	0	0	0	0	0	0.190012	0.22783	0	0.0230598	0.0101463	0.0405852	0.00092239	0	0	0	0	0	0
Otu00412	Bacteria(100);Firmicutes(100);Clostridia(100);Clostridiales(100);Lachnospiraceae(96);Lachnospiraceae_unclassified(96)	k__Bacteria(100);p__Firmicutes(100);c__Clostridia(100);o__Clostridiales(100);f__Lachnospiraceae(100);g__Lachnospira(100);g__Lachnospira_unclassified(100)	0.158651	0.0110687	0.0498091	0.00184478	0.0562658	0.00368956	0.0147582	0.0138359	0.0184478	0.096851	0	0.00645673	0.0156806	0	0	0	0.00184478	0.0664121	0.00276717	0.00184478	0.00184478	0.0202926	0.0119911
Otu00413	Bacteria(100);Firmicutes(100);Clostridia(100);Clostridiales(100);Ruminococcaceae(100);Clostridium_IV(100)	k__Bacteria(100);p__Firmicutes(100);c__Clostridia(100);o__Clostridiales(100);f__Ruminococcaceae(100);g__Ruminococcus(99);g__Ruminococcus_unclassified(99)	0.037818	0	0	0	0	0.00092239	0	0.0525762	0.00276717	0.0470419	0	0.00553434	0.233365	0	0	0	0	0	0.0110687	0.00368956	0.00645673	0.0442747	0.0129135
Otu00414	Bacteria(100);Firmicutes(100);Firmicutes_unclassified(100);Firmicutes_unclassified(100);Firmicutes_unclassified(100);Firmicutes_unclassified(100)	k__Bacteria(100);p__Firmicutes(100);c__Clostridia(100);o__Clostridiales(100);f__Christensenellaceae(100);f__Christensenellaceae_unclassified(100);f__Christensenellaceae_unclassified(100)	0.00645673	0.00092239	0.0092239	0.00276717	0.0737912	0.0322837	0.0701016	0.0728688	0.0691793	0.00184478	0.037818	0.00461195	0.0322837	0.00276717	0.0092239	0.0258269	0.0239821	0.0129135	0.0267493	0.00737912	0.00276717	0.00830151	0.00276717
Otu00415	Bacteria(100);Proteobacteria(100);Gammaproteobacteria(100);Aeromonadales(100);Succinivibrionaceae(100);Succinivibrio(100)	k__Bacteria(100);p__Proteobacteria(100);c__Gammaproteobacteria(100);o__Aeromonadales(100);f__Succinivibrionaceae(100);g__Succinivibrio(100);g__Succinivibrio_unclassified(100)	0.0415076	0.112532	0.0701016	0.0230598	0.0304389	0.00737912	0.00368956	0.00368956	0.00184478	0.0239821	0.00184478	0.00368956	0.0110687	0.00092239	0	0.00184478	0.00645673	0.0193702	0.0553434	0.00645673	0.00461195	0.0405852	0.0156806
Otu00416	Bacteria(100);Firmicutes(100);Clostridia(100);Clostridiales(100);Clostridiales_unclassified(100);Clostridiales_unclassified(100)	k__Bacteria(100);p__Firmicutes(100);c__Clostridia(100);o__Clostridiales(100);f__[Mogibacteriaceae](100);f__[Mogibacteriaceae]_unclassified(100);f__[Mogibacteriaceae]_unclassified(100)	0.0424299	0.00737912	0.00184478	0.0239821	0.054421	0.0415076	0.0313613	0.0387404	0.0359732	0.0147582	0.0313613	0.0341284	0.0101463	0.00092239	0.00461195	0.00276717	0.0175254	0.0276717	0.0276717	0.0295165	0.00737912	0.00184478	0.0202926
Otu00417	Bacteria(100);Firmicutes(100);Clostridia(100);Clostridiales(100);Ruminococcaceae(100);Ruminococcaceae_unclassified(100)	k__Bacteria(100);p__Firmicutes(100);c__Clostridia(100);o__Clostridiales(100);f__Ruminococcaceae(100);f__Ruminococcaceae_unclassified(96);f__Ruminococcaceae_unclassified(96)	0.0119911	0.00092239	0.00737912	0	0.0221374	0.00368956	0.0193702	0.0119911	0.0276717	0.00276717	0.00461195	0.00737912	0.0691793	0.00092239	0.00184478	0.0525762	0.00737912	0.0341284	0.037818	0.0645673	0.037818	0.0092239	0.00553434
Otu00418	Bacteria(100);Bacteria_unclassified(100);Bacteria_unclassified(100);Bacteria_unclassified(100);Bacteria_unclassified(100);Bacteria_unclassified(100)	k__Bacteria(100);k__Bacteria_unclassified(100);k__Bacteria_unclassified(100);k__Bacteria_unclassified(100);k__Bacteria_unclassified(100);k__Bacteria_unclassified(100);k__Bacteria_unclassified(100)	0.0913166	0	0.00184478	0	0.0119911	0.0618001	0.0387404	0.0175254	0.0451971	0.00461195	0.00092239	0.0433523	0.00092239	0.00184478	0	0.0405852	0.0202926	0.016603	0.021215	0.0156806	0.00368956	0.0184478	0.00276717
Otu00419	Bacteria(100);Actinobacteria(100);Actinobacteria(100);Actinomycetales(100);Corynebacteriaceae(100);Corynebacterium(100)	k__Bacteria(100);p__Actinobacteria(100);c__Actinobacteria(100);o__Actinomycetales(100);f__Corynebacteriaceae(100);g__Corynebacterium(100);g__Corynebacterium_unclassified(96)	0.0341284	0.0129135	0.00276717	0.00830151	0.0239821	0.141126	0.0313613	0.120833	0.0507315	0.00276717	0.00553434	0	0.00368956	0	0.0092239	0.00461195	0	0	0.00368956	0.0129135	0.00645673	0.00830151	0.00461195
Otu00420	Bacteria(100);Firmicutes(100);Clostridia(100);Clostridiales(100);Clostridiales_unclassified(100);Clostridiales_unclassified(100)	k__Bacteria(100);p__Firmicutes(100);c__Clostridia(99);o__Clostridiales(99);o__Clostridiales_unclassified(99);o__Clostridiales_unclassified(99);o__Clostridiales_unclassified(99)	0	0.00645673	0	0.0664121	0.0820927	0.00092239	0	0	0	0	0.0571882	0.0451971	0	0	0	0	0.00092239	0.059033	0.0507315	0	0	0.00092239	0.19278
Otu00421	Bacteria(100);Bacteria_unclassified(100);Bacteria_unclassified(100);Bacteria_unclassified(100);Bacteria_unclassified(100);Bacteria_unclassified(100)	k__Bacteria(100);p__Lentisphaerae(100);c__[Lentisphaeria](100);o__Z20(100);f__R4-45B(100);f__R4-45B_unclassified(100);f__R4-45B_unclassified(100)	0.0147582	0	0	0	0.0295165	0	0.0636449	0.0147582	0.0304389	0	0.00368956	0.0119911	0.0092239	0.101463	0.0304389	0.0101463	0.0147582	0.00092239	0.0461195	0.0516538	0.0553434	0.00092239	0
Otu00422	Bacteria(100);Bacteria_unclassified(100);Bacteria_unclassified(100);Bacteria_unclassified(100);Bacteria_unclassified(100);Bacteria_unclassified(100)	k__Bacteria(100);p__Lentisphaerae(100);c__[Lentisphaeria](100);o__Victivallales(100);f__Victivallaceae(100);f__Victivallaceae_unclassified(100);f__Victivallaceae_unclassified(100)	0.00368956	0	0.00092239	0	0	0.130979	0.00368956	0.00368956	0.00276717	0	0.0645673	0.0156806	0.00092239	0.0304389	0.0230598	0.0129135	0.0396628	0.00645673	0.0470419	0	0	0	0.0737912
Otu00423	Bacteria(100);Actinobacteria(100);Actinobacteria(100);Coriobacteriales(100);Coriobacteriaceae(100);Coriobacteriaceae_unclassified(100)	k__Bacteria(100);p__Actinobacteria(100);c__Coriobacteriia(100);o__Coriobacteriales(100);f__Coriobacteriaceae(100);f__Coriobacteriaceae_unclassified(100);f__Coriobacteriaceae_unclassified(100)	0.0092239	0.0092239	0.0156806	0.0424299	0.0110687	0.0230598	0.0147582	0.00368956	0.00461195	0.0101463	0.00368956	0.0184478	0.0451971	0.00461195	0	0.0350508	0.0193702	0.00461195	0.0119911	0.0507315	0.0728688	0	0.00645673
Otu00424	Bacteria(100);Firmicutes(100);Clostridia(100);Clostridiales(100);Ruminococcaceae(100);Ruminococcaceae_unclassified(100)	k__Bacteria(100);p__Firmicutes(100);c__Clostridia(100);o__Clostridiales(100);f__Ruminococcaceae(100);f__Ruminococcaceae_unclassified(100);f__Ruminococcaceae_unclassified(100)	0.0184478	0.00553434	0.0996181	0.0618001	0.00184478	0	0.0147582	0.0341284	0.00276717	0.00276717	0.0230598	0.0415076	0.0129135	0	0	0.0359732	0	0	0.00092239	0.0230598	0.016603	0.0193702	0.0267493
Otu00425	Bacteria(100);Firmicutes(100);Clostridia(100);Clostridiales(100);Lachnospiraceae(100);Lachnospiraceae_unclassified(100)	k__Bacteria(100);p__Firmicutes(100);c__Clostridia(100);o__Clostridiales(100);f__Lachnospiraceae(100);g__Clostridium(64);s__clostridioforme(64)	0.0249045	0.0304389	0.0304389	0.162341	0.0129135	0.00368956	0.00184478	0.00830151	0.00092239	0.0341284	0.00461195	0.0092239	0.00737912	0.00184478	0.00276717	0.00276717	0.0221374	0.0368956	0.016603	0.00645673	0.00830151	0.037818	0.0599554
Otu00426	Bacteria(100);Bacteroidetes(100);Bacteroidia(100);Bacteroidales(100);Prevotellaceae(100);Prevotella(100)	k__Bacteria(100);p__Bacteroidetes(100);c__Bacteroidia(100);o__Bacteroidales(100);f__Prevotellaceae(100);g__Prevotella(100);g__Prevotella_unclassified(100)	0.0359732	0.0129135	0.0645673	0.0618001	0.0129135	0	0.00276717	0.00461195	0.00184478	0.00737912	0.00184478	0.00184478	0.0101463	0.0276717	0.0359732	0.00092239	0.0534986	0.0498091	0.0175254	0.0193702	0.00092239	0.0258269	0.0498091
Otu00427	Bacteria(100);Verrucomicrobia(100);Subdivision5(100);Subdivision5_order_incertae_sedis(100);Subdivision5_family_incertae_sedis(100);5_genus_incertae_sedis(100)	k__Bacteria(100);p__Verrucomicrobia(100);c__Verruco-5(100);o__WCHB1-41(100);f__RFP12(100);f__RFP12_unclassified(100);f__RFP12_unclassified(100)	0.0341284	0.00092239	0	0	0.138359	0.00184478	0.0553434	0	0.0276717	0	0	0.0193702	0	0	0	0.00092239	0	0	0.0470419	0.0728688	0.0977734	0.00092239	0
Otu00428	Bacteria(100);Firmicutes(100);Clostridia(100);Clostridiales(100);Ruminococcaceae(100);Ruminococcaceae_unclassified(100)	k__Bacteria(100);p__Firmicutes(100);c__Clostridia(100);o__Clostridiales(100);f__Ruminococcaceae(100);g__Ruminococcus(100);g__Ruminococcus_unclassified(100)	0.00276717	0.016603	0.0138359	0.235209	0.033206	0.00276717	0.0119911	0.00830151	0.0156806	0.0138359	0.00092239	0	0	0	0.00461195	0.00184478	0.131902	0	0	0	0	0	0
Otu00429	Bacteria(100);Firmicutes(100);Erysipelotrichia(100);Erysipelotrichales(100);Erysipelotrichaceae(100);Erysipelotrichaceae_unclassified(100)	k__Bacteria(100);p__Firmicutes(100);c__Erysipelotrichi(100);o__Erysipelotrichales(100);f__Erysipelotrichaceae(100);f__Erysipelotrichaceae_unclassified(97);f__Erysipelotrichaceae_unclassified(97)	0.0368956	0.0295165	0.0627225	0.170642	0.0313613	0.00645673	0.00830151	0.00645673	0.00092239	0.0313613	0	0	0.00461195	0.00092239	0	0.00092239	0.00276717	0.00276717	0.00461195	0.00092239	0.00092239	0.0645673	0.0239821
Otu00430	Bacteria(100);Firmicutes(100);Clostridia(100);Clostridiales(100);Ruminococcaceae(100);Ruminococcaceae_unclassified(100)	k__Bacteria(100);p__Firmicutes(100);c__Clostridia(100);o__Clostridiales(100);f__Ruminococcaceae(100);f__Ruminococcaceae_unclassified(100);f__Ruminococcaceae_unclassified(100)	0.0101463	0.00092239	0.00461195	0.00368956	0.0147582	0	0.0239821	0.00737912	0.0359732	0.00737912	0.0230598	0.0322837	0.00184478	0.00092239	0.00092239	0.0350508	0.0359732	0.00092239	0.0350508	0.0571882	0.0820927	0.00092239	0
Otu00431	Bacteria(100);Firmicutes(100);Clostridia(100);Clostridiales(100);Ruminococcaceae(100);Pseudoflavonifractor(100)	k__Bacteria(100);p__Firmicutes(100);c__Clostridia(100);o__Clostridiales(100);f__Ruminococcaceae(100);g__Oscillospira(100);g__Oscillospira_unclassified(100)	0.00461195	0.0110687	0.016603	0.0258269	0.0488867	0.0230598	0.0119911	0.0913166	0.0239821	0.0193702	0.0129135	0.00553434	0.0451971	0.0110687	0.0184478	0.0276717	0.0405852	0.0092239	0.00184478	0.0156806	0.00553434	0.00368956	0.0239821
Otu00432	Bacteria(100);Bacteria_unclassified(100);Bacteria_unclassified(100);Bacteria_unclassified(100);Bacteria_unclassified(100);Bacteria_unclassified(100)	k__Bacteria(100);p__Tenericutes(100);c__Mollicutes(100);o__RF39(100);o__RF39_unclassified(100);o__RF39_unclassified(100);o__RF39_unclassified(100)	0.00092239	0.00276717	0	0.0276717	0.0129135	0.00184478	0.0765584	0.016603	0.0313613	0.00830151	0.00092239	0.0774808	0.0110687	0	0	0	0	0.0341284	0.0802479	0.037818	0.016603	0.00830151	0.0516538
Otu00433	Bacteria(100);Bacteria_unclassified(100);Bacteria_unclassified(100);Bacteria_unclassified(100);Bacteria_unclassified(100);Bacteria_unclassified(100)	k__Bacteria(100);p__Spirochaetes(100);c__Spirochaetes(100);o__Spirochaetales(100);f__Spirochaetaceae(100);g__Treponema(100);g__Treponema_unclassified(100)	0	0	0	0	0	0	0	0	0	0	0	0	0	0	0	0	0	0	0	0.124523	0.179866	0	0
Otu00434	Bacteria(100);Fibrobacteres(100);Fibrobacteria(100);Fibrobacterales(100);Fibrobacteraceae(100);Fibrobacter(100)	k__Bacteria(100);p__Fibrobacteres(100);c__Fibrobacteria(100);o__Fibrobacterales(100);f__Fibrobacteraceae(100);g__Fibrobacter(100);s__succinogenes(100)	0	0	0	0	0	0	0	0	0	0	0	0	0	0	0	0	0	0	0	0.118988	0.1854	0.00092239	0.0267493
Otu00435	Bacteria(100);Spirochaetes(100);Spirochaetes(100);Spirochaetales(100);Spirochaetaceae(100);Treponema(100)	k__Bacteria(100);p__Spirochaetes(100);c__Spirochaetes(100);o__Spirochaetales(100);f__Spirochaetaceae(100);g__Treponema(99);g__Treponema_unclassified(99)	0	0	0	0	0	0	0	0	0	0	0	0.00184478	0	0	0	0	0	0	0	0.121755	0.207538	0	0
Otu00436	Bacteria(100);Firmicutes(100);Bacilli(100);Lactobacillales(100);Enterococcaceae(99);Enterococcus(92)	k__Bacteria(100);p__Firmicutes(100);c__Bacilli(100);o__Lactobacillales(100);f__Enterococcaceae(100);g__Enterococcus(95);s__casseliflavus(54)	0.00553434	0.0101463	0.00553434	0.0175254	0.00737912	0.0820927	0.00276717	0.0175254	0.00553434	0	0.0175254	0.0691793	0	0	0.193702	0.00737912	0.00092239	0	0.00276717	0.0147582	0.00553434	0.00184478	0
Otu00437	Bacteria(100);Proteobacteria(100);Deltaproteobacteria(100);Desulfovibrionales(100);Desulfovibrionaceae(100);Desulfovibrio(100)	k__Bacteria(100);p__Proteobacteria(100);c__Deltaproteobacteria(100);o__Desulfovibrionales(100);f__Desulfovibrionaceae(100);g__Desulfovibrio(100);g__Desulfovibrio_unclassified(100)	0.00092239	0.0092239	0.00830151	0	0	0	0.0636449	0.0359732	0.0498091	0.00368956	0.00092239	0.0959286	0.00368956	0.00184478	0.0138359	0.00092239	0	0.0101463	0.0516538	0.0221374	0.0313613	0.0110687	0.0470419
Otu00438	Bacteria(100);Bacteria_unclassified(100);Bacteria_unclassified(100);Bacteria_unclassified(100);Bacteria_unclassified(100);Bacteria_unclassified(100)	k__Bacteria(100);k__Bacteria_unclassified(100);k__Bacteria_unclassified(100);k__Bacteria_unclassified(100);k__Bacteria_unclassified(100);k__Bacteria_unclassified(100);k__Bacteria_unclassified(100)	0.00737912	0	0.00553434	0.0322837	0.0728688	0.0129135	0.115299	0.0239821	0.0950062	0.00737912	0.0193702	0.00368956	0.0119911	0.00184478	0.00092239	0.0119911	0.033206	0.0156806	0.0147582	0.00737912	0.00553434	0.00276717	0.0285941
Otu00439	Bacteria(100);Bacteria_unclassified(100);Bacteria_unclassified(100);Bacteria_unclassified(100);Bacteria_unclassified(100);Bacteria_unclassified(100)	k__Bacteria(100);p__WPS-2(100);p__WPS-2_unclassified(100);p__WPS-2_unclassified(100);p__WPS-2_unclassified(100);p__WPS-2_unclassified(100);p__WPS-2_unclassified(100)	0.0581106	0.0110687	0.0202926	0.00737912	0.0479643	0.00830151	0.00184478	0.00461195	0.00184478	0.00553434	0.021215	0.0894718	0	0.0285941	0.0285941	0.0359732	0	0	0.00092239	0.00737912	0.0110687	0.054421	0.0267493
Otu00440	Bacteria(100);Bacteria_unclassified(100);Bacteria_unclassified(100);Bacteria_unclassified(100);Bacteria_unclassified(100);Bacteria_unclassified(100)	k__Bacteria(100);p__Tenericutes(100);c__Mollicutes(100);o__RF39(100);o__RF39_unclassified(100);o__RF39_unclassified(100);o__RF39_unclassified(100)	0.00368956	0.00461195	0	0.0507315	0.0184478	0	0.00184478	0	0	0.0129135	0.114376	0.016603	0.0175254	0	0	0.164185	0	0	0	0	0	0	0
Otu00441	Bacteria(100);Firmicutes(100);Clostridia(100);Clostridiales(100);Ruminococcaceae(100);Ruminococcaceae_unclassified(100)	k__Bacteria(100);p__Firmicutes(100);c__Clostridia(100);o__Clostridiales(100);f__Ruminococcaceae(100);f__Ruminococcaceae_unclassified(100);f__Ruminococcaceae_unclassified(100)	0.0119911	0.00184478	0.0184478	0.0092239	0.00461195	0.00276717	0.0156806	0.00461195	0.0230598	0.00553434	0.0304389	0.0442747	0.0193702	0.0193702	0.00737912	0.0488867	0.0322837	0.00276717	0.0101463	0.0488867	0.0507315	0.00276717	0.00276717
Otu00442	Bacteria(100);Firmicutes(100);Clostridia(100);Clostridiales(100);Clostridiales_unclassified(100);Clostridiales_unclassified(100)	k__Bacteria(100);p__Firmicutes(100);c__Clostridia(100);o__Clostridiales(100);o__Clostridiales_unclassified(100);o__Clostridiales_unclassified(100);o__Clostridiales_unclassified(100)	0.0322837	0	0.00368956	0.00092239	0.0129135	0.00830151	0.037818	0.0258269	0.0433523	0.00368956	0.054421	0.0534986	0.00737912	0.00092239	0.00276717	0.0258269	0.0119911	0.0092239	0.00461195	0.0258269	0.0304389	0.0092239	0.0101463
Otu00443	Bacteria(100);Firmicutes(100);Firmicutes_unclassified(100);Firmicutes_unclassified(100);Firmicutes_unclassified(100);Firmicutes_unclassified(100)	k__Bacteria(100);p__Firmicutes(100);p__Firmicutes_unclassified(100);p__Firmicutes_unclassified(100);p__Firmicutes_unclassified(100);p__Firmicutes_unclassified(100);p__Firmicutes_unclassified(100)	0.00737912	0.00553434	0.00461195	0.00553434	0.0581106	0.0221374	0.0507315	0.0350508	0.0479643	0.0110687	0.0304389	0.0156806	0.0193702	0.00645673	0.0147582	0.0304389	0.021215	0.00276717	0.016603	0.0147582	0.0267493	0.0221374	0.00737912
Otu00444	Bacteria(100);Firmicutes(100);Clostridia(100);Clostridiales(100);Lachnospiraceae(98);Lachnospiraceae_unclassified(98)	k__Bacteria(100);p__Firmicutes(100);c__Clostridia(100);o__Clostridiales(100);f__Lachnospiraceae(100);g__Blautia(93);g__Blautia_unclassified(93)	0.0129135	0.00830151	0.00276717	0.0175254	0.0267493	0.0202926	0.0092239	0.0913166	0.0092239	0.0184478	0.0147582	0.0092239	0.0110687	0.0138359	0.021215	0.0285941	0.0258269	0.0285941	0.016603	0.0230598	0.00830151	0.016603	0.0230598
Otu00445	Bacteria(100);Firmicutes(100);Clostridia(100);Clostridiales(100);Ruminococcaceae(100);Clostridium_IV(98)	k__Bacteria(100);p__Firmicutes(100);c__Clostridia(100);o__Clostridiales(100);f__Ruminococcaceae(98);f__Ruminococcaceae_unclassified(98);f__Ruminococcaceae_unclassified(98)	0.00830151	0	0	0.0129135	0.00645673	0.00368956	0.0101463	0.075636	0.00645673	0.0175254	0.0424299	0.226908	0.00645673	0	0.00092239	0	0.0129135	0.00184478	0	0.00184478	0.00184478	0.0101463	0.00645673
Otu00446	Bacteria(100);Proteobacteria(100);Gammaproteobacteria(100);Xanthomonadales(100);Xanthomonadaceae(100);Stenotrophomonas(100)	k__Bacteria(100);p__Proteobacteria(100);c__Gammaproteobacteria(100);o__Xanthomonadales(100);f__Xanthomonadaceae(100);g__Stenotrophomonas(99);g__Stenotrophomonas_unclassified(99)	0	0	0	0.00553434	0	0.0092239	0	0	0	0	0.00184478	0.168797	0	0	0.239821	0.054421	0	0	0.00092239	0.00092239	0.00092239	0	0
Otu00447	Bacteria(100);Firmicutes(100);Clostridia(100);Clostridiales(100);Lachnospiraceae(100);Lachnospiraceae_unclassified(100)	k__Bacteria(100);p__Firmicutes(100);c__Clostridia(100);o__Clostridiales(100);f__Lachnospiraceae(100);g__Anaerostipes(53);g__Anaerostipes_unclassified(53)	0.0175254	0.00368956	0.0774808	0.0396628	0.0534986	0.00276717	0.0092239	0.00092239	0.00184478	0.00184478	0	0.00092239	0.188168	0.00368956	0	0.0101463	0.00553434	0.0101463	0.033206	0.00461195	0	0.00276717	0.00092239
Otu00448	Bacteria(100);Bacteria_unclassified(100);Bacteria_unclassified(100);Bacteria_unclassified(100);Bacteria_unclassified(100);Bacteria_unclassified(100)	k__Bacteria(100);p__Firmicutes(99);c__Clostridia(99);o__Clostridiales(99);o__Clostridiales_unclassified(99);o__Clostridiales_unclassified(99);o__Clostridiales_unclassified(99)	0.0267493	0	0.00830151	0	0.016603	0.00368956	0	0.00645673	0	0.00461195	0.0940838	0.0221374	0.0221374	0.0285941	0.0110687	0.0664121	0.0285941	0.00276717	0	0.0258269	0.0285941	0.00645673	0
Otu00449	Bacteria(100);Firmicutes(100);Clostridia(100);Clostridiales(100);Clostridiales_unclassified(100);Clostridiales_unclassified(100)	k__Bacteria(100);p__Firmicutes(100);c__Clostridia(100);o__Clostridiales(100);f__Lachnospiraceae(100);f__Lachnospiraceae_unclassified(100);f__Lachnospiraceae_unclassified(100)	0	0.00737912	0	0.168797	0	0.00092239	0.00461195	0	0.00368956	0	0	0	0.0461195	0	0	0	0	0	0.0101463	0.00092239	0	0	0.286863
Otu00450	Bacteria(100);Bacteroidetes(100);Bacteroidetes_unclassified(100);Bacteroidetes_unclassified(100);Bacteroidetes_unclassified(100);Bacteroidetes_unclassified(100)	k__Bacteria(100);p__Bacteroidetes(100);p__Bacteroidetes_unclassified(100);p__Bacteroidetes_unclassified(100);p__Bacteroidetes_unclassified(100);p__Bacteroidetes_unclassified(100);p__Bacteroidetes_unclassified(100)	0.00553434	0	0	0	0.0433523	0	0.00092239	0.00184478	0.00184478	0.00184478	0	0	0	0	0	0	0	0	0	0.126367	0.160496	0	0
Otu00451	Bacteria(100);Firmicutes(100);Clostridia(100);Clostridiales(100);Clostridiales_unclassified(100);Clostridiales_unclassified(100)	k__Bacteria(100);k__Bacteria_unclassified(99);k__Bacteria_unclassified(99);k__Bacteria_unclassified(99);k__Bacteria_unclassified(99);k__Bacteria_unclassified(99);k__Bacteria_unclassified(99)	0	0.00553434	0	0	0.0101463	0.00184478	0.00368956	0	0	0	0	0.00461195	0.0451971	0	0	0.0156806	0.161418	0	0.0848599	0.0221374	0	0.0129135	0.00461195
Otu00452	Bacteria(100);Bacteria_unclassified(100);Bacteria_unclassified(100);Bacteria_unclassified(100);Bacteria_unclassified(100);Bacteria_unclassified(100)	k__Bacteria(100);p__Tenericutes(100);c__Mollicutes(100);o__RF39(100);o__RF39_unclassified(100);o__RF39_unclassified(100);o__RF39_unclassified(100)	0.00092239	0.0562658	0.00368956	0.137436	0.0581106	0	0	0.00092239	0.00184478	0.0119911	0.0719464	0.0507315	0.0525762	0.00184478	0.00276717	0.00092239	0.0129135	0.00184478	0	0	0	0	0
Otu00453	Bacteria(100);Firmicutes(100);Clostridia(100);Clostridiales(100);Lachnospiraceae(100);Lachnospiraceae_unclassified(100)	k__Bacteria(100);p__Firmicutes(100);c__Clostridia(100);o__Clostridiales(100);f__Lachnospiraceae(100);f__Lachnospiraceae_unclassified(100);f__Lachnospiraceae_unclassified(100)	0.0673345	0.00461195	0.0119911	0.016603	0.0101463	0.0516538	0.00092239	0.00553434	0.0101463	0.0470419	0	0.00184478	0.0276717	0	0.00092239	0.0110687	0.00830151	0.0184478	0.00553434	0.00737912	0.00553434	0.071024	0.0479643
Otu00454	Bacteria(100);Firmicutes(100);Clostridia(100);Clostridia_unclassified(100);Clostridia_unclassified(100);Clostridia_unclassified(100)	k__Bacteria(100);p__Firmicutes(99);p__Firmicutes_unclassified(99);p__Firmicutes_unclassified(99);p__Firmicutes_unclassified(99);p__Firmicutes_unclassified(99);p__Firmicutes_unclassified(99)	0.033206	0.00737912	0.0285941	0.00092239	0.0147582	0.0147582	0.0101463	0.0239821	0.0147582	0.00276717	0.0129135	0.0101463	0.00830151	0.0304389	0.00645673	0.00092239	0.037818	0.0202926	0.0110687	0.0110687	0.00645673	0.114376	0.0249045
Otu00455	Bacteria(100);Firmicutes(100);Firmicutes_unclassified(100);Firmicutes_unclassified(100);Firmicutes_unclassified(100);Firmicutes_unclassified(100)	k__Bacteria(100);p__Firmicutes(98);c__Clostridia(95);o__Clostridiales(95);o__Clostridiales_unclassified(95);o__Clostridiales_unclassified(95);o__Clostridiales_unclassified(95)	0.0516538	0.0129135	0	0.111609	0.071024	0.0202926	0.0608777	0	0.0359732	0.0092239	0.00553434	0	0.00184478	0	0	0.00184478	0.033206	0	0.00461195	0.0304389	0.00737912	0.00184478	0.00645673
Otu00456	Bacteria(100);Bacteroidetes(100);Bacteroidetes_unclassified(100);Bacteroidetes_unclassified(100);Bacteroidetes_unclassified(100);Bacteroidetes_unclassified(100)	k__Bacteria(100);p__Bacteroidetes(100);p__Bacteroidetes_unclassified(94);p__Bacteroidetes_unclassified(94);p__Bacteroidetes_unclassified(94);p__Bacteroidetes_unclassified(94);p__Bacteroidetes_unclassified(94)	0.0534986	0.0571882	0.00092239	0.0276717	0.0110687	0.0442747	0.0313613	0.0221374	0.0581106	0.0147582	0.00092239	0.00553434	0.00276717	0.033206	0.0175254	0.00830151	0	0.0193702	0.00368956	0.0119911	0.00737912	0.0193702	0.0138359
Otu00457	Bacteria(100);Firmicutes(100);Clostridia(100);Clostridiales(100);Clostridiales_unclassified(100);Clostridiales_unclassified(100)	k__Bacteria(100);p__Firmicutes(100);c__Clostridia(99);o__Clostridiales(99);o__Clostridiales_unclassified(99);o__Clostridiales_unclassified(99);o__Clostridiales_unclassified(99)	0.0470419	0.00645673	0.00092239	0.0129135	0.0239821	0.0129135	0.0304389	0.0110687	0.0129135	0.0295165	0.0138359	0.00645673	0.0405852	0.0405852	0.0258269	0.00092239	0.0498091	0.0147582	0	0.00368956	0.00645673	0.0368956	0.00184478
Otu00458	Bacteria(100);Bacteria_unclassified(100);Bacteria_unclassified(100);Bacteria_unclassified(100);Bacteria_unclassified(100);Bacteria_unclassified(100)	k__Bacteria(100);k__Bacteria_unclassified(100);k__Bacteria_unclassified(100);k__Bacteria_unclassified(100);k__Bacteria_unclassified(100);k__Bacteria_unclassified(100);k__Bacteria_unclassified(100)	0	0	0	0	0	0	0	0	0	0	0	0	0	0.0977734	0.0442747	0	0	0	0.110687	0.0525762	0.0645673	0.016603	0.00184478
Otu00459	Bacteria(100);Bacteroidetes(100);Bacteroidia(100);Bacteroidales(100);Prevotellaceae(100);Prevotella(100)	k__Bacteria(100);p__Bacteroidetes(100);c__Bacteroidia(100);o__Bacteroidales(100);f__Prevotellaceae(100);g__Prevotella(100);s__copri(100)	0.00092239	0.109764	0.0258269	0.0368956	0.0101463	0.00184478	0.00184478	0.00184478	0.00645673	0.0230598	0.00276717	0.00092239	0.0092239	0.00645673	0.00461195	0	0.00553434	0.0618001	0.0230598	0.0119911	0.00184478	0.0442747	0.0387404
Otu00460	Bacteria(100);Firmicutes(100);Clostridia(100);Clostridia_unclassified(100);Clostridia_unclassified(100);Clostridia_unclassified(100)	k__Bacteria(100);p__Firmicutes(99);c__Clostridia(99);c__Clostridia_unclassified(99);c__Clostridia_unclassified(99);c__Clostridia_unclassified(99);c__Clostridia_unclassified(99)	0.00092239	0	0.0368956	0	0.00461195	0.00645673	0.00461195	0.037818	0.0092239	0	0.00276717	0.122678	0.00184478	0.115299	0.0304389	0.00184478	0	0.0258269	0	0	0.00184478	0.0433523	0.00553434
Otu00461	Bacteria(100);Proteobacteria(100);Betaproteobacteria(100);Burkholderiales(100);Comamonadaceae(96);Comamonadaceae_unclassified(61)	k__Bacteria(100);p__Proteobacteria(100);c__Betaproteobacteria(100);o__Burkholderiales(100);f__Comamonadaceae(100);f__Comamonadaceae_unclassified(72);f__Comamonadaceae_unclassified(72)	0	0.00184478	0.0221374	0.0664121	0.0285941	0.00737912	0	0.00092239	0	0	0.00276717	0.1236	0	0	0.213072	0.00645673	0	0	0.00276717	0.00092239	0	0	0
Otu00462	Bacteria(100);Firmicutes(100);Clostridia(100);Clostridiales(100);Lachnospiraceae(100);Lachnospiraceae_unclassified(100)	k__Bacteria(100);p__Firmicutes(100);c__Clostridia(100);o__Clostridiales(100);f__Lachnospiraceae(99);g__Coprococcus(97);g__Coprococcus_unclassified(97)	0.0092239	0.00461195	0.00645673	0.0876271	0.0221374	0	0.00092239	0	0.00092239	0	0.00645673	0.0175254	0.021215	0.0184478	0.00645673	0.0202926	0	0.0129135	0	0.0119911	0.0295165	0.0608777	0.0867047
Otu00463	Bacteria(100);Firmicutes(100);Clostridia(100);Clostridiales(100);Clostridiales_unclassified(100);Clostridiales_unclassified(100)	k__Bacteria(100);p__Firmicutes(100);c__Clostridia(99);o__Clostridiales(99);o__Clostridiales_unclassified(99);o__Clostridiales_unclassified(99);o__Clostridiales_unclassified(99)	0.0156806	0.00737912	0.0147582	0.0101463	0.016603	0.0110687	0.0101463	0.0341284	0.0304389	0	0.0175254	0.0562658	0.016603	0.00276717	0.00184478	0.054421	0.0184478	0.00737912	0.0368956	0.0092239	0.00737912	0.0175254	0.00645673
Otu00464	Bacteria(100);Bacteria_unclassified(100);Bacteria_unclassified(100);Bacteria_unclassified(100);Bacteria_unclassified(100);Bacteria_unclassified(100)	k__Bacteria(100);k__Bacteria_unclassified(100);k__Bacteria_unclassified(100);k__Bacteria_unclassified(100);k__Bacteria_unclassified(100);k__Bacteria_unclassified(100);k__Bacteria_unclassified(100)	0.0359732	0.00553434	0.0221374	0.0138359	0.0156806	0.0202926	0.0193702	0.0138359	0.021215	0.00737912	0.0295165	0.0507315	0.0129135	0.00645673	0.00553434	0.0110687	0.0488867	0.00737912	0.0193702	0.0276717	0.0147582	0.00830151	0.00830151
Otu00465	Bacteria(100);Firmicutes(100);Clostridia(100);Clostridiales(100);Clostridiales_unclassified(100);Clostridiales_unclassified(100)	k__Bacteria(100);p__Firmicutes(100);c__Clostridia(100);o__Clostridiales(100);f__Ruminococcaceae(64);f__Ruminococcaceae_unclassified(64);f__Ruminococcaceae_unclassified(64)	0.00553434	0	0	0	0.0147582	0	0.0230598	0.0950062	0.0313613	0.182633	0.0442747	0.0156806	0.00092239	0	0.00276717	0	0.00461195	0.00368956	0	0.00368956	0	0	0.0239821
Otu00466	Bacteria(100);Proteobacteria(100);Proteobacteria_unclassified(100);Proteobacteria_unclassified(100);Proteobacteria_unclassified(100);Proteobacteria_unclassified(100)	k__Bacteria(100);p__Proteobacteria(100);c__Alphaproteobacteria(100);o__RF32(100);o__RF32_unclassified(100);o__RF32_unclassified(100);o__RF32_unclassified(100)	0	0	0	0	0.0156806	0	0.00092239	0.00276717	0	0	0.00830151	0	0.172487	0.0451971	0.0175254	0.0645673	0	0.0230598	0	0.0249045	0	0.00368956	0.00092239
Otu00467	Bacteria(100);Proteobacteria(100);Proteobacteria_unclassified(100);Proteobacteria_unclassified(100);Proteobacteria_unclassified(100);Proteobacteria_unclassified(100)	k__Bacteria(100);p__Proteobacteria(100);c__Alphaproteobacteria(100);o__RF32(100);o__RF32_unclassified(100);o__RF32_unclassified(100);o__RF32_unclassified(100)	0.00184478	0.0193702	0.00092239	0.021215	0.0193702	0.0267493	0.0304389	0.00092239	0.0193702	0.0830151	0.00368956	0.1236	0.0368956	0.0156806	0.00645673	0.00184478	0	0	0	0	0	0	0
Otu00468	Bacteria(100);Firmicutes(100);Clostridia(100);Clostridia_unclassified(100);Clostridia_unclassified(100);Clostridia_unclassified(100)	k__Bacteria(100);p__Firmicutes(100);p__Firmicutes_unclassified(100);p__Firmicutes_unclassified(100);p__Firmicutes_unclassified(100);p__Firmicutes_unclassified(100);p__Firmicutes_unclassified(100)	0.0110687	0.00645673	0.0110687	0.016603	0.0119911	0.0442747	0.0230598	0.0701016	0.0387404	0.0202926	0.0156806	0.0276717	0.0138359	0.0147582	0.0138359	0.0249045	0.00645673	0.00184478	0	0.00645673	0.00092239	0.0119911	0.00461195
Otu00469	Bacteria(100);Bacteroidetes(100);Bacteroidetes_unclassified(100);Bacteroidetes_unclassified(100);Bacteroidetes_unclassified(100);Bacteroidetes_unclassified(100)	k__Bacteria(100);p__Bacteroidetes(100);p__Bacteroidetes_unclassified(100);p__Bacteroidetes_unclassified(100);p__Bacteroidetes_unclassified(100);p__Bacteroidetes_unclassified(100);p__Bacteroidetes_unclassified(100)	0.00737912	0.0119911	0.00276717	0.0092239	0.0396628	0.00461195	0.0258269	0.0147582	0.0193702	0.00461195	0.0645673	0.0313613	0	0.0193702	0.0110687	0.0230598	0.0285941	0	0	0.033206	0.0304389	0.0138359	0.00553434
Otu00470	Bacteria(100);Firmicutes(100);Clostridia(100);Clostridiales(100);Lachnospiraceae(100);Lachnospiraceae_unclassified(100)	k__Bacteria(100);p__Firmicutes(100);c__Clostridia(100);o__Clostridiales(100);f__Lachnospiraceae(100);g__Anaerostipes(95);g__Anaerostipes_unclassified(95)	0.119911	0.0110687	0.178021	0.0202926	0.00553434	0.0110687	0.00645673	0.0249045	0.00184478	0.0147582	0	0.00092239	0	0	0	0	0	0	0	0.00276717	0	0	0.00092239
Otu00471	Bacteria(100);Firmicutes(100);Clostridia(100);Clostridiales(100);Clostridiales_unclassified(100);Clostridiales_unclassified(100)	k__Bacteria(100);p__Firmicutes(100);c__Clostridia(100);o__Clostridiales(100);f__Christensenellaceae(100);f__Christensenellaceae_unclassified(100);f__Christensenellaceae_unclassified(100)	0.016603	0.00184478	0.00368956	0.00092239	0.00737912	0.0258269	0.116221	0.0488867	0.0581106	0.00092239	0.00830151	0.0295165	0.0119911	0.00184478	0.0101463	0.00830151	0.0101463	0.00461195	0.00830151	0.0193702	0.00461195	0.00092239	0.00092239
Otu00472	Bacteria(100);Firmicutes(100);Clostridia(100);Clostridiales(100);Clostridiaceae_1(100);Clostridium_sensu_stricto(99)	k__Bacteria(100);p__Firmicutes(100);c__Clostridia(100);o__Clostridiales(100);f__Clostridiaceae(100);g__Clostridium(100);s__celatum(97)	0.00184478	0.0562658	0	0.0405852	0.0092239	0.0608777	0.0415076	0.0092239	0.0424299	0.0156806	0.00276717	0	0	0.0092239	0.00368956	0.00368956	0.0110687	0.0119911	0.059033	0.0110687	0.00553434	0.00553434	0.00276717
Otu00473	Bacteria(100);Firmicutes(100);Clostridia(100);Clostridiales(100);Clostridiales_unclassified(85);Clostridiales_unclassified(85)	k__Bacteria(100);p__Firmicutes(100);c__Clostridia(100);o__Clostridiales(100);o__Clostridiales_unclassified(100);o__Clostridiales_unclassified(100);o__Clostridiales_unclassified(100)	0.0313613	0.00276717	0	0.0461195	0.00553434	0	0	0.0276717	0	0.0101463	0	0.10792	0.00461195	0	0	0	0	0	0.0092239	0.00737912	0.00276717	0.0996181	0.0470419
Otu00474	Bacteria(100);Firmicutes(100);Firmicutes_unclassified(100);Firmicutes_unclassified(100);Firmicutes_unclassified(100);Firmicutes_unclassified(100)	k__Bacteria(100);k__Bacteria_unclassified(99);k__Bacteria_unclassified(99);k__Bacteria_unclassified(99);k__Bacteria_unclassified(99);k__Bacteria_unclassified(99);k__Bacteria_unclassified(99)	0.0101463	0.00092239	0.00092239	0.00184478	0.0249045	0	0.00553434	0	0.00276717	0.00276717	0.0285941	0.0110687	0.021215	0.0119911	0.00092239	0.0202926	0.00461195	0	0.0534986	0.0322837	0.0433523	0.0636449	0.016603
Otu00475	Bacteria(100);Firmicutes(100);Clostridia(100);Clostridiales(100);Clostridiales_unclassified(100);Clostridiales_unclassified(100)	k__Bacteria(100);p__Firmicutes(100);c__Clostridia(99);o__Clostridiales(98);o__Clostridiales_unclassified(98);o__Clostridiales_unclassified(98);o__Clostridiales_unclassified(98)	0.00645673	0.0119911	0.00276717	0.00092239	0.0110687	0.0424299	0.0341284	0.0175254	0.0470419	0.00092239	0.0258269	0.0525762	0.0129135	0.00645673	0.00737912	0.0470419	0.0230598	0	0	0.0119911	0.00737912	0	0
Otu00476	Bacteria(100);Bacteria_unclassified(100);Bacteria_unclassified(100);Bacteria_unclassified(100);Bacteria_unclassified(100);Bacteria_unclassified(100)	k__Bacteria(100);p__Tenericutes(100);c__Mollicutes(100);o__RF39(100);o__RF39_unclassified(100);o__RF39_unclassified(100);o__RF39_unclassified(100)	0.0175254	0.00184478	0.0202926	0.00368956	0.021215	0	0.00276717	0.0092239	0.0101463	0.0830151	0.0599554	0.0728688	0.0285941	0	0	0.00092239	0.0276717	0.0267493	0.0092239	0.00368956	0.00461195	0.00184478	0.00184478
Otu00477	Bacteria(100);Firmicutes(100);Clostridia(100);Clostridiales(100);Ruminococcaceae(99);Ruminococcaceae_unclassified(99)	k__Bacteria(100);p__Firmicutes(100);c__Clostridia(100);o__Clostridiales(100);f__Ruminococcaceae(100);g__Oscillospira(100);g__Oscillospira_unclassified(100)	0.00184478	0	0.00184478	0	0.147582	0	0.00737912	0.00092239	0.00368956	0	0	0.00092239	0	0	0	0.00184478	0	0	0.00645673	0.0848599	0.113454	0	0.00184478
Otu00478	Bacteria(100);Firmicutes(100);Clostridia(100);Clostridiales(100);Clostridiaceae_1(100);Clostridium_sensu_stricto(100)	k__Bacteria(100);p__Firmicutes(100);c__Clostridia(100);o__Clostridiales(100);f__Clostridiaceae(100);g__Clostridium(100);g__Clostridium_unclassified(100)	0.00830151	0.122678	0.0202926	0.00092239	0	0	0	0.147582	0	0	0.0285941	0.00368956	0.0156806	0	0.00461195	0.00092239	0.0193702	0	0	0	0	0.00092239	0
Otu00479	Bacteria(100);Firmicutes(100);Clostridia(100);Clostridiales(100);Ruminococcaceae(100);Ruminococcus(98)	k__Bacteria(100);p__Firmicutes(100);c__Clostridia(100);o__Clostridiales(100);f__Ruminococcaceae(100);f__Ruminococcaceae_unclassified(100);f__Ruminococcaceae_unclassified(100)	0.0101463	0	0	0	0.00092239	0	0	0	0	0.00184478	0.0119911	0.0193702	0	0.0258269	0.00276717	0.00276717	0.261036	0.00276717	0.0184478	0.00830151	0.00184478	0.00276717	0.00184478
Otu00480	Bacteria(100);Firmicutes(100);Clostridia(100);Clostridiales(100);Ruminococcaceae(100);Ruminococcaceae_unclassified(100)	k__Bacteria(100);p__Firmicutes(100);c__Clostridia(100);o__Clostridiales(100);f__Ruminococcaceae(100);f__Ruminococcaceae_unclassified(100);f__Ruminococcaceae_unclassified(100)	0.00645673	0.00276717	0.00461195	0.0175254	0.0258269	0.00184478	0.12729	0.00368956	0.164185	0.00368956	0.0156806	0.016603	0.0249045	0.00092239	0.00092239	0.00276717	0.00276717	0.00461195	0.00368956	0.00184478	0.00184478	0	0
Otu00481	Bacteria(100);Firmicutes(100);Clostridia(100);Clostridiales(100);Ruminococcaceae(100);Ruminococcaceae_unclassified(100)	k__Bacteria(100);p__Firmicutes(100);c__Clostridia(100);o__Clostridiales(100);f__Ruminococcaceae(100);g__Oscillospira(100);g__Oscillospira_unclassified(100)	0.0249045	0	0	0	0	0	0	0	0	0.00276717	0.0193702	0.0258269	0.0285941	0	0	0.075636	0	0	0	0.0534986	0.0737912	0	0
Otu00482	Bacteria(100);Bacteroidetes(100);Bacteroidia(100);Bacteroidales(100);Prevotellaceae(100);Prevotella(100)	k__Bacteria(100);p__Bacteroidetes(100);c__Bacteroidia(100);o__Bacteroidales(100);f__Prevotellaceae(100);g__Prevotella(100);g__Prevotella_unclassified(100)	0.0119911	0.132824	0.14297	0	0.0193702	0.00092239	0.0101463	0	0.0147582	0.0276717	0	0	0	0	0	0.00461195	0.00461195	0	0	0.00645673	0.00092239	0.00645673	0.00092239
Otu00483	Bacteria(100);Firmicutes(100);Firmicutes_unclassified(100);Firmicutes_unclassified(100);Firmicutes_unclassified(100);Firmicutes_unclassified(100)	k__Bacteria(100);p__Firmicutes(100);c__Clostridia(100);o__Clostridiales(100);f__Christensenellaceae(100);f__Christensenellaceae_unclassified(100);f__Christensenellaceae_unclassified(100)	0.0571882	0	0	0.00645673	0.0793255	0.00368956	0.0867047	0.00276717	0.0433523	0.00737912	0	0.0691793	0.00092239	0	0.00184478	0.0101463	0.00184478	0	0.00184478	0.0119911	0.0230598	0.00368956	0.00276717
Otu00484	Bacteria(100);Firmicutes(100);Clostridia(100);Clostridiales(100);Clostridiales_unclassified(100);Clostridiales_unclassified(100)	k__Bacteria(100);p__Firmicutes(100);c__Clostridia(100);o__Clostridiales(100);o__Clostridiales_unclassified(100);o__Clostridiales_unclassified(100);o__Clostridiales_unclassified(100)	0.00368956	0	0.298854	0.0110687	0.00645673	0	0.0415076	0.00368956	0.0156806	0.00368956	0	0	0	0	0	0.00553434	0	0	0	0.00368956	0	0	0
Otu00485	Bacteria(100);Proteobacteria(100);Betaproteobacteria(100);Betaproteobacteria_unclassified(100);Betaproteobacteria_unclassified(100);Betaproteobacteria_unclassified(100)	k__Bacteria(100);p__Proteobacteria(100);c__Betaproteobacteria(100);o__Burkholderiales(99);o__Burkholderiales_unclassified(99);o__Burkholderiales_unclassified(99);o__Burkholderiales_unclassified(99)	0.0110687	0.00092239	0	0.00092239	0.0175254	0.00092239	0.016603	0.00092239	0.00368956	0.00553434	0.0193702	0.0645673	0.00645673	0.00553434	0.00092239	0.0138359	0.0784032	0.0129135	0.0368956	0.0239821	0.0156806	0.00461195	0.0092239
Otu00486	Bacteria(100);Firmicutes(100);Clostridia(100);Clostridiales(100);Ruminococcaceae(100);Clostridium_III(95)	k__Bacteria(100);p__Firmicutes(100);c__Clostridia(100);o__Clostridiales(100);f__Ruminococcaceae(100);f__Ruminococcaceae_unclassified(99);f__Ruminococcaceae_unclassified(99)	0.0110687	0	0.0239821	0.00737912	0	0.0175254	0.00553434	0.033206	0.00276717	0	0.00553434	0.0110687	0.00461195	0.00553434	0.00368956	0.0175254	0.0867047	0.0175254	0.0156806	0.0129135	0.00092239	0.0405852	0.0258269
Otu00487	Bacteria(100);Bacteria_unclassified(100);Bacteria_unclassified(100);Bacteria_unclassified(100);Bacteria_unclassified(100);Bacteria_unclassified(100)	k__Bacteria(100);k__Bacteria_unclassified(100);k__Bacteria_unclassified(100);k__Bacteria_unclassified(100);k__Bacteria_unclassified(100);k__Bacteria_unclassified(100);k__Bacteria_unclassified(100)	0	0	0	0.0110687	0.0119911	0	0	0.0359732	0	0.00092239	0.071024	0.00092239	0	0	0	0.0415076	0.190935	0	0	0.00184478	0.0092239	0	0
Otu00488	Bacteria(100);Firmicutes(100);Clostridia(100);Clostridiales(100);Ruminococcaceae(100);Ruminococcus(100)	k__Bacteria(100);p__Firmicutes(100);c__Clostridia(100);o__Clostridiales(100);f__Ruminococcaceae(100);g__Ruminococcus(100);g__Ruminococcus_unclassified(100)	0.0295165	0.0129135	0.021215	0.225063	0.0202926	0.0627225	0.0175254	0	0.0230598	0.00092239	0	0	0	0	0	0.00184478	0	0	0	0	0	0.00092239	0
Otu00489	Bacteria(100);Bacteria_unclassified(100);Bacteria_unclassified(100);Bacteria_unclassified(100);Bacteria_unclassified(100);Bacteria_unclassified(100)	k__Bacteria(100);p__Firmicutes(100);c__Clostridia(99);o__Clostridiales(99);o__Clostridiales_unclassified(99);o__Clostridiales_unclassified(99);o__Clostridiales_unclassified(99)	0.021215	0.00368956	0.00184478	0.00276717	0.0498091	0.0175254	0.0461195	0.0184478	0.0313613	0.00184478	0.00737912	0.0424299	0.0138359	0.00461195	0.00368956	0.00830151	0.00737912	0.00276717	0.0285941	0.0258269	0.0276717	0.00553434	0.00092239
Otu00490	Bacteria(100);Bacteroidetes(100);Bacteroidia(100);Bacteroidales(100);Prevotellaceae(100);Prevotella(100)	k__Bacteria(100);p__Bacteroidetes(100);c__Bacteroidia(100);o__Bacteroidales(100);f__Prevotellaceae(100);g__Prevotella(100);s__copri(100)	0.00276717	0.0359732	0.0092239	0.00092239	0.0525762	0.00184478	0.00276717	0.0138359	0.0110687	0.033206	0.00553434	0.00092239	0.00092239	0.00830151	0.00553434	0.00276717	0.0470419	0.0101463	0.0138359	0.0129135	0.00461195	0.0221374	0.096851
Otu00491	Bacteria(100);Bacteroidetes(100);Bacteroidetes_unclassified(100);Bacteroidetes_unclassified(100);Bacteroidetes_unclassified(100);Bacteroidetes_unclassified(100)	k__Bacteria(100);p__Bacteroidetes(100);p__Bacteroidetes_unclassified(100);p__Bacteroidetes_unclassified(100);p__Bacteroidetes_unclassified(100);p__Bacteroidetes_unclassified(100);p__Bacteroidetes_unclassified(100)	0.0092239	0.0673345	0	0	0.0092239	0.00553434	0.0405852	0.0129135	0.0525762	0.0848599	0	0	0	0	0	0	0	0	0	0.0285941	0.0534986	0	0
Otu00492	Bacteria(100);Firmicutes(100);Clostridia(100);Clostridiales(100);Clostridiales_unclassified(100);Clostridiales_unclassified(100)	k__Bacteria(100);p__Firmicutes(100);c__Clostridia(100);o__Clostridiales(100);f__Ruminococcaceae(100);f__Ruminococcaceae_unclassified(100);f__Ruminococcaceae_unclassified(100)	0	0.0138359	0	0.0940838	0	0	0.0267493	0.00184478	0.00461195	0	0	0.0092239	0	0	0	0.00092239	0.0285941	0.175254	0	0.00092239	0.00368956	0.00092239	0.0119911
Otu00493	Bacteria(100);Proteobacteria(100);Alphaproteobacteria(100);Alphaproteobacteria_unclassified(100);Alphaproteobacteria_unclassified(100);Alphaproteobacteria_unclassified(100)	k__Bacteria(100);p__Proteobacteria(100);c__Alphaproteobacteria(100);o__RF32(100);o__RF32_unclassified(100);o__RF32_unclassified(100);o__RF32_unclassified(100)	0.00830151	0.00276717	0.00184478	0.0110687	0.0534986	0	0	0.00092239	0	0.00092239	0.0368956	0.0221374	0.00092239	0.00368956	0.00276717	0	0	0	0.140203	0.0341284	0.0451971	0	0
Otu00494	Bacteria(100);Spirochaetes(100);Spirochaetes(100);Spirochaetales(100);Spirochaetaceae(100);Treponema(100)	k__Bacteria(100);p__Spirochaetes(100);c__Spirochaetes(100);o__Spirochaetales(100);f__Spirochaetaceae(100);g__Treponema(100);g__Treponema_unclassified(100)	0	0	0	0	0	0	0.00184478	0	0	0.00092239	0.0138359	0	0	0.451971	0	0.00368956	0.00184478	0	0	0.00276717	0	0	0
Otu00495	Bacteria(100);Firmicutes(100);Clostridia(100);Clostridiales(100);Ruminococcaceae(100);Ruminococcaceae_unclassified(100)	k__Bacteria(100);p__Firmicutes(100);c__Clostridia(100);o__Clostridiales(100);f__Ruminococcaceae(99);f__Ruminococcaceae_unclassified(99);f__Ruminococcaceae_unclassified(99)	0.0119911	0.00184478	0.00184478	0.0368956	0.00092239	0.00830151	0.0092239	0.0138359	0.0156806	0.00184478	0.016603	0.0359732	0.0101463	0.00368956	0.00737912	0.0101463	0.0784032	0.0221374	0.00645673	0.0110687	0	0.0322837	0.0184478
Otu00496	Bacteria(100);Tenericutes(100);Mollicutes(100);Anaeroplasmatales(100);Anaeroplasmataceae(100);Anaeroplasma(100)	k__Bacteria(100);p__Tenericutes(100);c__Mollicutes(100);o__Anaeroplasmatales(100);f__Anaeroplasmataceae(100);g__Anaeroplasma(100);g__Anaeroplasma_unclassified(100)	0.00092239	0.00461195	0	0.0147582	0.00184478	0.0092239	0.0239821	0.0581106	0.0138359	0.00553434	0.00184478	0.00645673	0.0387404	0.00737912	0.00276717	0.00645673	0.00830151	0.016603	0.00645673	0.0285941	0.0387404	0.0350508	0.0129135
Otu00497	Bacteria(100);Bacteria_unclassified(100);Bacteria_unclassified(100);Bacteria_unclassified(100);Bacteria_unclassified(100);Bacteria_unclassified(100)	k__Bacteria(100);p__Tenericutes(100);c__Mollicutes(100);o__RF39(100);o__RF39_unclassified(100);o__RF39_unclassified(100);o__RF39_unclassified(100)	0.00830151	0.00184478	0.105152	0.00553434	0.0636449	0	0.0193702	0.0101463	0.00830151	0.0119911	0	0.0525762	0.00553434	0.00184478	0	0.00645673	0.00830151	0	0.0396628	0.00830151	0.00184478	0.0101463	0.021215
Otu00498	Bacteria(100);Firmicutes(100);Clostridia(100);Clostridiales(100);Lachnospiraceae(100);Roseburia(85)	k__Bacteria(100);p__Firmicutes(100);c__Clostridia(100);o__Clostridiales(100);f__Lachnospiraceae(100);f__Lachnospiraceae_unclassified(94);f__Lachnospiraceae_unclassified(94)	0.0488867	0.0664121	0.00368956	0.0175254	0.00830151	0.00553434	0.00092239	0.0129135	0.00184478	0.0119911	0	0	0.103308	0	0	0.00830151	0.00184478	0.00276717	0.00553434	0.00737912	0.00368956	0.00368956	0.00276717
Otu00499	Bacteria(100);Firmicutes(100);Clostridia(100);Clostridiales(100);Peptostreptococcaceae(100);Clostridium_XI(100)	k__Bacteria(100);p__Firmicutes(100);c__Clostridia(100);o__Clostridiales(100);f__Clostridiaceae(99);g__SMB53(99);g__SMB53_unclassified(99)	0	0	0	0	0	0	0	0	0	0	0	0	0	0	0	0	0	0.096851	0	0	0	0	0.277639
Otu00500	Bacteria(100);Firmicutes(100);Clostridia(100);Clostridiales(100);Ruminococcaceae(100);Ruminococcaceae_unclassified(93)	k__Bacteria(100);p__Firmicutes(100);c__Clostridia(100);o__Clostridiales(100);f__Ruminococcaceae(100);f__Ruminococcaceae_unclassified(92);f__Ruminococcaceae_unclassified(92)	0.0119911	0.00092239	0.0322837	0.0258269	0.0147582	0.00276717	0.0295165	0.0138359	0.0442747	0.00461195	0.0092239	0.00645673	0.0156806	0.00645673	0.00184478	0.0322837	0.0147582	0.00184478	0.00645673	0.00645673	0.00830151	0.0350508	0.00092239
Otu00501	Bacteria(100);Firmicutes(100);Negativicutes(100);Selenomonadales(100);Veillonellaceae(100);Allisonella(100)	k__Bacteria(100);p__Firmicutes(100);c__Clostridia(100);o__Clostridiales(100);f__Veillonellaceae(100);g__Dialister(100);g__Dialister_unclassified(100)	0.0368956	0.0322837	0.0249045	0.00830151	0.0230598	0.0092239	0.0258269	0.0129135	0.0119911	0.0581106	0	0.00092239	0	0.00184478	0.00184478	0.00368956	0.0442747	0.0258269	0.0175254	0.0092239	0.00276717	0.0110687	0.0101463
Otu00502	Bacteria(100);Bacteria_unclassified(100);Bacteria_unclassified(100);Bacteria_unclassified(100);Bacteria_unclassified(100);Bacteria_unclassified(100)	k__Bacteria(100);p__Tenericutes(100);c__Mollicutes(100);o__RF39(100);o__RF39_unclassified(100);o__RF39_unclassified(100);o__RF39_unclassified(100)	0.021215	0	0	0	0.0322837	0.00184478	0.00553434	0.00830151	0.0129135	0.00092239	0.0110687	0.0442747	0	0.0479643	0.037818	0	0.00092239	0	0	0.021215	0.00184478	0.109764	0.0424299
Otu00503	Bacteria(100);Firmicutes(100);Clostridia(100);Clostridiales(100);Lachnospiraceae(97);Lachnospiraceae_unclassified(94)	k__Bacteria(100);p__Firmicutes(100);c__Clostridia(100);o__Clostridiales(100);f__Lachnospiraceae(100);g__Coprococcus(100);g__Coprococcus_unclassified(100)	0.00461195	0.0636449	0	0.170642	0.00184478	0.0193702	0.0092239	0.00092239	0.0119911	0	0	0	0.00092239	0	0	0.0119911	0.00184478	0.00461195	0.00645673	0.0230598	0	0.00092239	0.00276717
Otu00504	Bacteria(100);Firmicutes(100);Clostridia(100);Clostridiales(100);Clostridiales_unclassified(100);Clostridiales_unclassified(100)	k__Bacteria(100);p__Firmicutes(100);c__Clostridia(100);o__Clostridiales(100);f__Christensenellaceae(100);f__Christensenellaceae_unclassified(100);f__Christensenellaceae_unclassified(100)	0	0	0	0	0.0202926	0	0.300699	0.00092239	0.0913166	0	0	0	0	0	0	0	0	0	0	0	0	0	0
Otu00505	Bacteria(100);Bacteria_unclassified(100);Bacteria_unclassified(100);Bacteria_unclassified(100);Bacteria_unclassified(100);Bacteria_unclassified(100)	k__Bacteria(100);p__Tenericutes(100);c__Mollicutes(100);o__RF39(100);o__RF39_unclassified(100);o__RF39_unclassified(100);o__RF39_unclassified(100)	0.0147582	0.00184478	0	0.0193702	0.00553434	0.00092239	0.00461195	0.00830151	0.00553434	0.00092239	0.00645673	0.00092239	0.033206	0	0	0	0.0996181	0.0147582	0.0138359	0.0295165	0.0193702	0.0202926	0.0313613
Otu00506	Bacteria(100);Firmicutes(100);Clostridia(100);Clostridiales(100);Ruminococcaceae(99);Ruminococcaceae_unclassified(99)	k__Bacteria(100);p__Firmicutes(100);c__Clostridia(100);o__Clostridiales(100);f__Ruminococcaceae(99);f__Ruminococcaceae_unclassified(99);f__Ruminococcaceae_unclassified(99)	0.00553434	0	0.0645673	0.0092239	0.0119911	0.0101463	0.0267493	0.0202926	0.0488867	0.0202926	0	0	0	0	0	0	0.0765584	0.00092239	0.00553434	0.016603	0.0239821	0.00276717	0
Otu00507	Bacteria(100);Bacteria_unclassified(100);Bacteria_unclassified(100);Bacteria_unclassified(100);Bacteria_unclassified(100);Bacteria_unclassified(100)	k__Bacteria(100);p__Proteobacteria(100);c__Alphaproteobacteria(100);o__RF32(100);o__RF32_unclassified(100);o__RF32_unclassified(100);o__RF32_unclassified(100)	0.0368956	0.0230598	0	0.0498091	0.00276717	0.00830151	0.0876271	0.00184478	0.121755	0	0	0.00553434	0.00092239	0	0	0	0.037818	0	0	0	0	0	0
Otu00508	Bacteria(100);Proteobacteria(100);Gammaproteobacteria(100);Pseudomonadales(100);Moraxellaceae(100);Acinetobacter(100)	k__Bacteria(100);p__Proteobacteria(100);c__Gammaproteobacteria(100);o__Pseudomonadales(100);f__Moraxellaceae(100);g__Acinetobacter(100);s__guillouiae(74)	0.00092239	0.154039	0.00461195	0.00184478	0.00184478	0.0322837	0	0.0249045	0.00184478	0	0.016603	0.021215	0.00461195	0	0.0802479	0.00461195	0.00092239	0	0.00368956	0.00092239	0	0	0
Otu00509	Bacteria(100);Firmicutes(100);Clostridia(100);Clostridiales(100);Clostridiales_unclassified(100);Clostridiales_unclassified(100)	k__Bacteria(100);p__Firmicutes(100);p__Firmicutes_unclassified(99);p__Firmicutes_unclassified(99);p__Firmicutes_unclassified(99);p__Firmicutes_unclassified(99);p__Firmicutes_unclassified(99)	0.021215	0.0581106	0.0129135	0	0.0442747	0.00368956	0.0092239	0.0119911	0.0147582	0.0664121	0	0	0	0	0	0	0.0239821	0.0627225	0	0	0	0	0.00645673
Otu00510	Bacteria(100);Firmicutes(100);Clostridia(100);Clostridiales(100);Ruminococcaceae(71);Ruminococcaceae_unclassified(71)	k__Bacteria(100);p__Firmicutes(100);c__Clostridia(100);o__Clostridiales(100);o__Clostridiales_unclassified(71);o__Clostridiales_unclassified(71);o__Clostridiales_unclassified(71)	0.0156806	0.00184478	0.0202926	0.00830151	0.0285941	0.0156806	0.0202926	0.0488867	0.0101463	0.0138359	0	0.0184478	0.00737912	0.00830151	0.00276717	0.021215	0.0350508	0.00368956	0.0202926	0.0147582	0.0101463	0.00184478	0.00184478
Otu00511	Bacteria(100);Proteobacteria(100);Alphaproteobacteria(100);Alphaproteobacteria_unclassified(100);Alphaproteobacteria_unclassified(100);Alphaproteobacteria_unclassified(100)	k__Bacteria(100);p__Proteobacteria(100);c__Alphaproteobacteria(100);o__RF32(100);o__RF32_unclassified(100);o__RF32_unclassified(100);o__RF32_unclassified(100)	0.00184478	0	0	0	0.631837	0.00092239	0	0	0.00092239	0.00092239	0	0	0	0	0	0	0	0	0	0	0	0	0
Otu00512	Bacteria(100);Firmicutes(100);Firmicutes_unclassified(100);Firmicutes_unclassified(100);Firmicutes_unclassified(100);Firmicutes_unclassified(100)	k__Bacteria(100);k__Bacteria_unclassified(100);k__Bacteria_unclassified(100);k__Bacteria_unclassified(100);k__Bacteria_unclassified(100);k__Bacteria_unclassified(100);k__Bacteria_unclassified(100)	0.0138359	0	0.00276717	0.00092239	0.00092239	0.00553434	0.00461195	0.0608777	0.00184478	0	0.0184478	0.0101463	0.00461195	0.00092239	0.00092239	0.0119911	0.00184478	0	0.092239	0.0175254	0.0092239	0.0119911	0.0193702
Otu00513	Bacteria(100);Firmicutes(100);Clostridia(100);Clostridiales(100);Clostridiales_unclassified(100);Clostridiales_unclassified(100)	k__Bacteria(100);k__Bacteria_unclassified(100);k__Bacteria_unclassified(100);k__Bacteria_unclassified(100);k__Bacteria_unclassified(100);k__Bacteria_unclassified(100);k__Bacteria_unclassified(100)	0.00830151	0.00092239	0.016603	0.00737912	0.0202926	0.0276717	0.0119911	0.0129135	0.021215	0.0119911	0.0129135	0.0184478	0.00092239	0.00092239	0.00276717	0.0525762	0.0202926	0	0.00092239	0.0175254	0.0156806	0.00368956	0.00368956
Otu00514	Bacteria(100);Firmicutes(100);Clostridia(100);Clostridiales(100);Lachnospiraceae(100);Lachnospiraceae_unclassified(100)	k__Bacteria(100);p__Firmicutes(100);c__Clostridia(100);o__Clostridiales(100);f__Lachnospiraceae(100);f__Lachnospiraceae_unclassified(99);f__Lachnospiraceae_unclassified(99)	0.0221374	0.0202926	0.021215	0.071024	0.0119911	0.00645673	0.00184478	0.00553434	0.00276717	0.0415076	0.00368956	0.00276717	0.0138359	0.0092239	0.0147582	0.00092239	0.0138359	0.033206	0.0193702	0.00830151	0.00184478	0.0119911	0.0313613
Otu00515	Bacteria(100);Bacteria_unclassified(100);Bacteria_unclassified(100);Bacteria_unclassified(100);Bacteria_unclassified(100);Bacteria_unclassified(100)	k__Bacteria(100);p__Firmicutes(99);p__Firmicutes_unclassified(99);p__Firmicutes_unclassified(99);p__Firmicutes_unclassified(99);p__Firmicutes_unclassified(99);p__Firmicutes_unclassified(99)	0.0092239	0.00553434	0.00276717	0.0249045	0.0147582	0.0267493	0.0267493	0.0249045	0.0682569	0.00737912	0.0110687	0.00368956	0.0129135	0.0110687	0.0184478	0.0138359	0.0092239	0.00830151	0.00276717	0.00461195	0.00737912	0.00461195	0
Otu00516	Bacteria(100);Bacteria_unclassified(100);Bacteria_unclassified(100);Bacteria_unclassified(100);Bacteria_unclassified(100);Bacteria_unclassified(100)	k__Bacteria(100);p__Tenericutes(100);c__Mollicutes(100);o__RF39(100);o__RF39_unclassified(100);o__RF39_unclassified(100);o__RF39_unclassified(100)	0.00737912	0.0147582	0.0461195	0.0267493	0.0295165	0.0295165	0	0	0	0.0092239	0	0.0304389	0.0239821	0.00184478	0	0.0221374	0	0.0239821	0.00092239	0.00092239	0	0.0175254	0.0138359
Otu00517	Bacteria(100);Firmicutes(100);Firmicutes_unclassified(100);Firmicutes_unclassified(100);Firmicutes_unclassified(100);Firmicutes_unclassified(100)	k__Bacteria(100);p__Firmicutes(100);c__Clostridia(100);o__Clostridiales(100);f__Christensenellaceae(99);f__Christensenellaceae_unclassified(99);f__Christensenellaceae_unclassified(99)	0.0193702	0.00830151	0.00276717	0.00461195	0.0664121	0.00092239	0.0119911	0.0267493	0.0295165	0.0175254	0.0396628	0.0239821	0.00737912	0.00092239	0	0.0618001	0.0119911	0.00461195	0	0.00184478	0.00092239	0.00092239	0
Otu00518	Bacteria(100);Firmicutes(100);Clostridia(100);Clostridiales(100);Lachnospiraceae(100);Lachnospiraceae_unclassified(100)	k__Bacteria(100);p__Firmicutes(100);c__Clostridia(100);o__Clostridiales(100);f__Lachnospiraceae(100);f__Lachnospiraceae_unclassified(100);f__Lachnospiraceae_unclassified(100)	0.0092239	0.0221374	0.00645673	0.0101463	0.00830151	0.0147582	0.00830151	0.0313613	0.0110687	0.0239821	0.0230598	0.0221374	0.0110687	0	0.00092239	0.00645673	0.0156806	0.0276717	0.00553434	0.00645673	0.0092239	0.00737912	0.0239821
Otu00519	Bacteria(100);Firmicutes(100);Negativicutes(100);Selenomonadales(100);Veillonellaceae(100);Veillonellaceae_unclassified(100)	k__Bacteria(100);p__Firmicutes(100);c__Clostridia(100);o__Clostridiales(100);f__Veillonellaceae(100);f__Veillonellaceae_unclassified(100);f__Veillonellaceae_unclassified(100)	0	0.109764	0.00368956	0.00276717	0.00368956	0	0	0.00184478	0	0.00737912	0	0	0	0	0	0	0	0.100541	0	0.0341284	0.0553434	0	0.00368956
Otu00520	Bacteria(100);Firmicutes(100);Clostridia(100);Clostridiales(100);Ruminococcaceae(100);Ruminococcus(100)	k__Bacteria(100);p__Firmicutes(100);c__Clostridia(100);o__Clostridiales(100);f__Ruminococcaceae(100);g__Ruminococcus(100);s__callidus(99)	0.0433523	0.0940838	0.00276717	0.0101463	0	0	0.00092239	0.00184478	0.00276717	0.0156806	0.0101463	0.0156806	0.0119911	0.00184478	0.00092239	0.0488867	0	0.00184478	0.00368956	0.00368956	0.00184478	0.00553434	0.0138359
Otu00521	Bacteria(100);Firmicutes(100);Clostridia(100);Clostridiales(100);Ruminococcaceae(97);Ruminococcaceae_unclassified(97)	k__Bacteria(100);p__Firmicutes(100);c__Clostridia(100);o__Clostridiales(100);f__Ruminococcaceae(100);f__Ruminococcaceae_unclassified(99);f__Ruminococcaceae_unclassified(99)	0.00368956	0.00368956	0.0405852	0.0129135	0.00553434	0.0119911	0.00184478	0.0571882	0.00553434	0.00830151	0.021215	0.0184478	0.00092239	0.0101463	0.00276717	0.0249045	0.0193702	0.00184478	0.00645673	0.0184478	0.0119911	0.0129135	0.0230598
Otu00522	Bacteria(100);Bacteroidetes(100);Bacteroidia(100);Bacteroidales(100);Bacteroidales_unclassified(98);Bacteroidales_unclassified(98)	k__Bacteria(100);p__Bacteroidetes(100);c__Bacteroidia(100);o__Bacteroidales(100);f__[Paraprevotellaceae](100);g__[Prevotella](100);g__[Prevotella]_unclassified(100)	0	0	0	0	0	0	0	0	0	0	0	0.00092239	0	0	0	0	0	0.303466	0	0.00092239	0	0	0
Otu00523	Bacteria(100);Proteobacteria(100);Betaproteobacteria(100);Betaproteobacteria_unclassified(100);Betaproteobacteria_unclassified(100);Betaproteobacteria_unclassified(100)	k__Bacteria(100);p__Proteobacteria(100);c__Betaproteobacteria(100);c__Betaproteobacteria_unclassified(100);c__Betaproteobacteria_unclassified(100);c__Betaproteobacteria_unclassified(100);c__Betaproteobacteria_unclassified(100)	0	0	0	0	0	0	0	0	0	0	0	0	0	0	0	0	0.0239821	0.0774808	0.075636	0.0129135	0.0258269	0.00184478	0.0627225
Otu00524	Bacteria(100);Firmicutes(100);Bacilli(100);Lactobacillales(100);Streptococcaceae(100);Streptococcus(100)	k__Bacteria(100);p__Firmicutes(100);c__Bacilli(100);o__Lactobacillales(100);f__Streptococcaceae(100);g__Streptococcus(100);g__Streptococcus_unclassified(84)	0.00461195	0.0295165	0.0147582	0.0092239	0.00553434	0.0147582	0.00461195	0.0119911	0.0147582	0.0184478	0.00092239	0.0147582	0.00645673	0.0498091	0.0479643	0	0.021215	0.00184478	0.0129135	0.00645673	0.00645673	0	0.0285941
Otu00525	Bacteria(100);Bacteroidetes(100);Bacteroidia(100);Bacteroidales(100);Prevotellaceae(100);Prevotella(99)	k__Bacteria(100);p__Bacteroidetes(100);c__Bacteroidia(100);o__Bacteroidales(100);f__Prevotellaceae(100);g__Prevotella(100);s__copri(100)	0.0129135	0.0359732	0.0138359	0.0304389	0.0387404	0	0.0101463	0.00276717	0.00276717	0.0765584	0	0	0	0.00184478	0.00092239	0.0092239	0.0719464	0.00645673	0.00092239	0.0092239	0	0.00737912	0.00461195
Otu00526	Bacteria(100);Bacteroidetes(100);Bacteroidia(100);Bacteroidales(100);Prevotellaceae(100);Prevotella(100)	k__Bacteria(100);p__Bacteroidetes(100);c__Bacteroidia(100);o__Bacteroidales(100);f__Prevotellaceae(100);g__Prevotella(100);s__copri(100)	0.00553434	0.0101463	0.0267493	0.0737912	0.00368956	0.00368956	0	0.00184478	0.00276717	0.0913166	0	0.00092239	0	0	0	0	0	0.00184478	0.0608777	0.021215	0.00092239	0.00461195	0.0138359
Otu00527	Bacteria(100);Firmicutes(100);Firmicutes_unclassified(100);Firmicutes_unclassified(100);Firmicutes_unclassified(100);Firmicutes_unclassified(100)	k__Bacteria(100);p__Firmicutes(96);p__Firmicutes_unclassified(91);p__Firmicutes_unclassified(91);p__Firmicutes_unclassified(91);p__Firmicutes_unclassified(91);p__Firmicutes_unclassified(91)	0.00092239	0.0442747	0.00553434	0	0.00737912	0.0092239	0.0092239	0.00276717	0.00830151	0.103308	0	0.00092239	0	0	0	0.00276717	0.0110687	0.0304389	0.0747136	0.00461195	0.00184478	0	0.00553434
Otu00528	Bacteria(100);Bacteroidetes(100);Bacteroidia(100);Bacteroidales(100);Prevotellaceae(100);Prevotella(100)	k__Bacteria(100);p__Bacteroidetes(100);c__Bacteroidia(100);o__Bacteroidales(100);f__Prevotellaceae(100);g__Prevotella(100);s__copri(100)	0.00276717	0.0322837	0.00368956	0	0.0664121	0.00276717	0.0129135	0.0110687	0.0239821	0.0092239	0.00461195	0	0.00368956	0.00737912	0.00737912	0.00461195	0.0507315	0.0239821	0.00645673	0.0129135	0.00830151	0.0129135	0.0498091
Otu00529	Bacteria(100);Firmicutes(100);Clostridia(100);Clostridiales(100);Clostridiales_unclassified(100);Clostridiales_unclassified(100)	k__Bacteria(100);k__Bacteria_unclassified(70);k__Bacteria_unclassified(70);k__Bacteria_unclassified(70);k__Bacteria_unclassified(70);k__Bacteria_unclassified(70);k__Bacteria_unclassified(70)	0.0184478	0	0.00553434	0	0.033206	0.0147582	0.00737912	0	0.00737912	0.00368956	0.00737912	0.0129135	0.0156806	0.00184478	0.00092239	0.037818	0.0184478	0	0.00092239	0.0258269	0.0387404	0.0110687	0.00092239
Otu00530	Bacteria(100);Firmicutes(100);Clostridia(100);Clostridiales(100);Clostridiales_unclassified(100);Clostridiales_unclassified(100)	k__Bacteria(100);p__Firmicutes(99);c__Clostridia(99);o__Clostridiales(53);o__Clostridiales_unclassified(53);o__Clostridiales_unclassified(53);o__Clostridiales_unclassified(53)	0.132824	0.00276717	0	0.00461195	0.00645673	0	0.00092239	0	0.00184478	0.0129135	0	0.00368956	0.033206	0.00276717	0.00184478	0.0239821	0.0175254	0.00092239	0.0101463	0.0193702	0.0285941	0.00092239	0
Otu00531	Bacteria(100);Firmicutes(100);Firmicutes_unclassified(100);Firmicutes_unclassified(100);Firmicutes_unclassified(100);Firmicutes_unclassified(100)	k__Bacteria(100);k__Bacteria_unclassified(100);k__Bacteria_unclassified(100);k__Bacteria_unclassified(100);k__Bacteria_unclassified(100);k__Bacteria_unclassified(100);k__Bacteria_unclassified(100)	0.0156806	0.00276717	0.00553434	0	0.0110687	0.00276717	0.0119911	0.0129135	0.00184478	0.00645673	0.0119911	0.0110687	0.0285941	0.0221374	0.00830151	0.0267493	0.00276717	0.0239821	0	0.0322837	0.0239821	0.00645673	0.0101463
Otu00532	Bacteria(100);Firmicutes(100);Clostridia(100);Clostridiales(100);Clostridiales_unclassified(100);Clostridiales_unclassified(100)	k__Bacteria(100);p__Firmicutes(100);c__Clostridia(100);o__Clostridiales(100);f__Ruminococcaceae(99);f__Ruminococcaceae_unclassified(99);f__Ruminococcaceae_unclassified(99)	0.0304389	0.00368956	0.0101463	0.00276717	0.0839375	0.0156806	0	0	0	0.033206	0	0.0156806	0.00553434	0	0	0	0.0138359	0	0.0156806	0.033206	0.0276717	0.00276717	0.00276717
Otu00533	Bacteria(100);Bacteria_unclassified(100);Bacteria_unclassified(100);Bacteria_unclassified(100);Bacteria_unclassified(100);Bacteria_unclassified(100)	k__Bacteria(100);k__Bacteria_unclassified(100);k__Bacteria_unclassified(100);k__Bacteria_unclassified(100);k__Bacteria_unclassified(100);k__Bacteria_unclassified(100);k__Bacteria_unclassified(100)	0.00276717	0.00092239	0.00276717	0	0.00092239	0.00830151	0.0147582	0.00184478	0.00461195	0	0.00553434	0.00737912	0.0092239	0.00276717	0.00092239	0.0175254	0.0175254	0.0175254	0.0894718	0.00368956	0	0.071024	0.0184478
Otu00534	Bacteria(100);Firmicutes(100);Clostridia(100);Clostridiales(100);Clostridiales_unclassified(100);Clostridiales_unclassified(100)	k__Bacteria(100);p__Firmicutes(100);c__Clostridia(100);o__Clostridiales(100);f__Ruminococcaceae(100);f__Ruminococcaceae_unclassified(100);f__Ruminococcaceae_unclassified(100)	0.00737912	0.00092239	0	0.0387404	0.00184478	0.00276717	0.0802479	0	0.0940838	0.00092239	0	0.0350508	0	0	0	0	0.016603	0.00092239	0.00645673	0.00461195	0.00737912	0.0110687	0.00737912
Otu00535	Bacteria(100);Firmicutes(100);Clostridia(100);Clostridiales(100);Ruminococcaceae(100);Ruminococcaceae_unclassified(100)	k__Bacteria(100);p__Firmicutes(100);c__Clostridia(100);o__Clostridiales(100);f__Ruminococcaceae(100);f__Ruminococcaceae_unclassified(100);f__Ruminococcaceae_unclassified(100)	0.00645673	0	0	0.0129135	0.0461195	0.00092239	0.0119911	0.00276717	0.0110687	0.00830151	0.016603	0.0156806	0.0147582	0.0110687	0.0202926	0.0156806	0.0341284	0.016603	0.0110687	0.0101463	0.0202926	0.0129135	0.00461195
Otu00536	Bacteria(100);Bacteria_unclassified(100);Bacteria_unclassified(100);Bacteria_unclassified(100);Bacteria_unclassified(100);Bacteria_unclassified(100)	k__Bacteria(100);p__Proteobacteria(99);p__Proteobacteria_unclassified(99);p__Proteobacteria_unclassified(99);p__Proteobacteria_unclassified(99);p__Proteobacteria_unclassified(99);p__Proteobacteria_unclassified(99)	0.0129135	0.00092239	0	0.00461195	0.0396628	0.00645673	0.0691793	0.021215	0.0784032	0.00276717	0.00830151	0.0424299	0.0101463	0.0101463	0.00092239	0.0249045	0	0	0.00092239	0	0	0	0
Otu00537	Bacteria(100);Firmicutes(100);Clostridia(100);Clostridia_unclassified(100);Clostridia_unclassified(100);Clostridia_unclassified(100)	k__Bacteria(100);p__Firmicutes(98);c__Clostridia(69);o__Clostridiales(68);o__Clostridiales_unclassified(68);o__Clostridiales_unclassified(68);o__Clostridiales_unclassified(68)	0.0147582	0.0138359	0.00553434	0.0092239	0.0221374	0.0101463	0.0193702	0.0350508	0.0258269	0.00830151	0.0101463	0.0202926	0.00645673	0.00737912	0.0193702	0.0138359	0.0092239	0.0138359	0.0129135	0.0147582	0.0119911	0.0138359	0.00461195
Otu00538	Bacteria(100);Firmicutes(100);Clostridia(100);Clostridiales(100);Ruminococcaceae(100);Ruminococcaceae_unclassified(100)	k__Bacteria(100);p__Firmicutes(100);c__Clostridia(100);o__Clostridiales(100);f__Ruminococcaceae(100);g__Papillibacter(55);s__cinnamivorans(55)	0.0193702	0.0092239	0.00737912	0.00276717	0.0276717	0.00645673	0.0101463	0.00830151	0.0092239	0.00553434	0	0.00092239	0.00645673	0.0147582	0.0193702	0.0571882	0.0507315	0.00092239	0.00092239	0.00276717	0.00461195	0	0.0267493
Otu00539	Bacteria(100);Bacteroidetes(100);Bacteroidia(100);Bacteroidales(100);Bacteroidales_unclassified(84);Bacteroidales_unclassified(84)	k__Bacteria(100);p__Bacteroidetes(100);c__Bacteroidia(100);o__Bacteroidales(100);f__S24-7(100);f__S24-7_unclassified(100);f__S24-7_unclassified(100)	0.00461195	0.00737912	0.00276717	0.0184478	0.00830151	0.00276717	0.0110687	0.075636	0.0230598	0.00553434	0.00092239	0.00737912	0.0239821	0	0	0.037818	0.016603	0.00461195	0.00737912	0.00368956	0.00553434	0.0110687	0.0101463
Otu00540	Bacteria(100);Firmicutes(100);Clostridia(100);Clostridiales(100);Lachnospiraceae(100);Lachnospiraceae_unclassified(100)	k__Bacteria(100);p__Firmicutes(100);c__Clostridia(100);o__Clostridiales(100);f__Lachnospiraceae(100);g__Coprococcus(97);g__Coprococcus_unclassified(97)	0.00553434	0	0	0.00184478	0.0350508	0	0.0322837	0.00092239	0.0101463	0.00184478	0.0396628	0.0249045	0.00737912	0.0276717	0.0221374	0.016603	0	0	0.0774808	0.00553434	0.00368956	0	0
Otu00541	Bacteria(100);Firmicutes(100);Clostridia(100);Clostridiales(100);Ruminococcaceae(100);Ruminococcaceae_unclassified(100)	k__Bacteria(100);p__Firmicutes(100);c__Clostridia(100);o__Clostridiales(100);f__Ruminococcaceae(100);f__Ruminococcaceae_unclassified(100);f__Ruminococcaceae_unclassified(100)	0.0221374	0.0147582	0.00553434	0.0175254	0.0092239	0.0129135	0.0415076	0.0092239	0.0147582	0.0119911	0.00553434	0.00184478	0.0092239	0.00553434	0.00092239	0	0.0184478	0.0239821	0.0119911	0.00645673	0.00553434	0.00737912	0.0470419
Otu00542	Bacteria(100);Bacteria_unclassified(100);Bacteria_unclassified(100);Bacteria_unclassified(100);Bacteria_unclassified(100);Bacteria_unclassified(100)	k__Bacteria(100);k__Bacteria_unclassified(100);k__Bacteria_unclassified(100);k__Bacteria_unclassified(100);k__Bacteria_unclassified(100);k__Bacteria_unclassified(100);k__Bacteria_unclassified(100)	0.0156806	0	0	0	0	0	0	0	0	0.00184478	0	0	0	0	0	0	0.0230598	0.0276717	0.00461195	0.0359732	0.0304389	0.0876271	0.0175254
Otu00543	Bacteria(100);Firmicutes(100);Clostridia(100);Clostridiales(100);Clostridiales_Incertae_Sedis_XIII(99);Clostridiales_Incertae_Sedis_XIII_unclassified(98)	k__Bacteria(100);p__Firmicutes(100);c__Clostridia(100);o__Clostridiales(100);f__[Mogibacteriaceae](100);g__Mogibacterium(100);g__Mogibacterium_unclassified(100)	0.0322837	0.00276717	0.00461195	0.00184478	0.0175254	0.0119911	0.0295165	0.0470419	0.0562658	0.00461195	0.0138359	0	0.00368956	0.0092239	0.0101463	0.0129135	0.00092239	0.00461195	0.0092239	0.0258269	0.00737912	0.00553434	0.00368956
Otu00544	Bacteria(100);Firmicutes(100);Clostridia(100);Clostridiales(100);Ruminococcaceae(100);Sporobacter(78)	k__Bacteria(100);p__Firmicutes(100);c__Clostridia(100);o__Clostridiales(100);f__Ruminococcaceae(100);f__Ruminococcaceae_unclassified(100);f__Ruminococcaceae_unclassified(100)	0.0092239	0.00092239	0.00737912	0.00184478	0.00461195	0.0156806	0.0184478	0.102385	0.037818	0.00184478	0.0101463	0.00092239	0.0304389	0.00184478	0.00461195	0.00553434	0.0101463	0.00184478	0.00830151	0.00737912	0.00461195	0.00092239	0.00092239
Otu00545	Bacteria(100);Firmicutes(100);Clostridia(100);Clostridiales(100);Ruminococcaceae(100);Ruminococcaceae_unclassified(100)	k__Bacteria(100);p__Firmicutes(100);c__Clostridia(100);o__Clostridiales(100);f__Ruminococcaceae(100);f__Ruminococcaceae_unclassified(100);f__Ruminococcaceae_unclassified(100)	0.0101463	0	0.0221374	0	0.00368956	0.00737912	0.0129135	0.0368956	0.00737912	0.00645673	0.0101463	0.0903942	0	0	0	0.0156806	0.0129135	0	0.0415076	0.00184478	0.00184478	0	0
Otu00546	Bacteria(100);Bacteria_unclassified(100);Bacteria_unclassified(100);Bacteria_unclassified(100);Bacteria_unclassified(100);Bacteria_unclassified(100)	k__Bacteria(100);p__Cyanobacteria(100);c__4C0d-2(100);o__YS2(100);o__YS2_unclassified(100);o__YS2_unclassified(100);o__YS2_unclassified(100)	0.0498091	0.00092239	0	0.00184478	0.324681	0.00092239	0.00092239	0	0	0.00184478	0	0.0507315	0.00092239	0	0	0	0	0	0.00092239	0.00276717	0.00553434	0	0
Otu00547	Bacteria(100);Firmicutes(100);Clostridia(100);Clostridiales(100);Lachnospiraceae(100);Anaerostipes(100)	k__Bacteria(100);p__Firmicutes(100);c__Clostridia(100);o__Clostridiales(100);f__Lachnospiraceae(100);g__Coprococcus(100);g__Coprococcus_unclassified(100)	0.00276717	0.00368956	0.00276717	0.0184478	0.00737912	0	0	0.00184478	0.00092239	0.00276717	0	0.00092239	0.00368956	0	0	0.0931614	0.0092239	0.00830151	0.0092239	0.00830151	0.00461195	0.054421	0.0230598
Otu00548	Bacteria(100);Spirochaetes(100);Spirochaetes(100);Spirochaetales(100);Spirochaetaceae(100);Treponema(100)	k__Bacteria(100);p__Spirochaetes(100);c__Spirochaetes(100);o__Spirochaetales(100);f__Spirochaetaceae(100);g__Treponema(100);g__Treponema_unclassified(100)	0	0	0	0	0	0	0	0	0	0	0	0	0	0	0	0	0	0	0.0138359	0.0691793	0.116221	0	0.0295165
Otu00549	Bacteria(100);Proteobacteria(100);Proteobacteria_unclassified(100);Proteobacteria_unclassified(100);Proteobacteria_unclassified(100);Proteobacteria_unclassified(100)	k__Bacteria(100);p__Proteobacteria(100);c__Deltaproteobacteria(99);c__Deltaproteobacteria_unclassified(99);c__Deltaproteobacteria_unclassified(99);c__Deltaproteobacteria_unclassified(99);c__Deltaproteobacteria_unclassified(99)	0.00276717	0.0101463	0.0147582	0.00461195	0.00645673	0.00184478	0.00553434	0	0.00368956	0.0101463	0.0138359	0.0534986	0.0110687	0.00461195	0.00645673	0.0249045	0.016603	0.0175254	0	0.0147582	0.0138359	0	0.0175254
Otu00550	Bacteria(100);Firmicutes(100);Clostridia(100);Clostridiales(100);Ruminococcaceae(100);Ruminococcus(100)	k__Bacteria(100);p__Firmicutes(100);c__Clostridia(100);o__Clostridiales(100);f__Ruminococcaceae(100);g__Ruminococcus(100);g__Ruminococcus_unclassified(100)	0.0359732	0.0092239	0	0.092239	0.00184478	0.00184478	0.00092239	0.00461195	0.00645673	0.0488867	0.00830151	0	0.0147582	0	0	0.00092239	0.00645673	0.0092239	0.00830151	0.0129135	0.00830151	0.00645673	0.0147582
Otu00551	Bacteria(100);Firmicutes(100);Clostridia(100);Clostridiales(100);Ruminococcaceae(100);Ruminococcaceae_unclassified(100)	k__Bacteria(100);p__Firmicutes(100);c__Clostridia(100);o__Clostridiales(100);o__Clostridiales_unclassified(74);o__Clostridiales_unclassified(74);o__Clostridiales_unclassified(74)	0.00830151	0	0.00461195	0.00553434	0.0747136	0.00184478	0.00461195	0.00737912	0.00645673	0.00092239	0.00553434	0.0129135	0.00368956	0.0110687	0.00645673	0.0267493	0.0470419	0.0129135	0.0304389	0.00553434	0.00368956	0.0110687	0.0129135
Otu00552	Bacteria(100);Firmicutes(100);Firmicutes_unclassified(100);Firmicutes_unclassified(100);Firmicutes_unclassified(100);Firmicutes_unclassified(100)	k__Bacteria(100);p__Firmicutes(100);c__Clostridia(62);o__Clostridiales(62);o__Clostridiales_unclassified(62);o__Clostridiales_unclassified(62);o__Clostridiales_unclassified(62)	0.00092239	0.00553434	0	0.0618001	0.0258269	0	0.0184478	0	0.00461195	0.0664121	0.00645673	0.00737912	0.00368956	0.00737912	0.00553434	0	0.0839375	0	0.00276717	0.00092239	0	0.00092239	0.00276717
Otu00553	Bacteria(100);Tenericutes(100);Mollicutes(100);Mycoplasmatales(100);Mycoplasmataceae(100);Ureaplasma(100)	k__Bacteria(100);p__Tenericutes(100);c__Mollicutes(100);o__Mycoplasmatales(100);f__Mycoplasmataceae(100);f__Mycoplasmataceae_unclassified(100);f__Mycoplasmataceae_unclassified(100)	0	0	0	0	0	0.00830151	0.00092239	0	0	0	0.0747136	0	0.00368956	0.0931614	0.0581106	0.00092239	0	0.00092239	0	0.0175254	0.021215	0.00368956	0.00553434
Otu00554	Bacteria(100);Firmicutes(100);Clostridia(100);Clostridiales(100);Clostridiales_unclassified(100);Clostridiales_unclassified(100)	k__Bacteria(100);p__Firmicutes(100);c__Clostridia(100);o__Clostridiales(100);o__Clostridiales_unclassified(100);o__Clostridiales_unclassified(100);o__Clostridiales_unclassified(100)	0	0	0.00092239	0	0	0.0129135	0	0.00092239	0	0	0	0	0	0	0	0	0	0	0.0304389	0.0618001	0.0562658	0.0424299	0.0267493
Otu00555	Bacteria(100);Bacteroidetes(100);Bacteroidia(100);Bacteroidales(100);Porphyromonadaceae(100);Parabacteroides(100)	k__Bacteria(100);p__Bacteroidetes(100);c__Bacteroidia(100);o__Bacteroidales(100);f__Porphyromonadaceae(100);g__Parabacteroides(100);g__Parabacteroides_unclassified(100)	0.00368956	0	0	0	0.00830151	0	0	0	0.00092239	0.00092239	0.00092239	0	0	0	0	0.149427	0.0193702	0	0	0.0147582	0.0202926	0	0.00092239
Otu00556	Bacteria(100);Firmicutes(100);Clostridia(100);Clostridiales(100);Ruminococcaceae(100);Ruminococcaceae_unclassified(100)	k__Bacteria(100);p__Firmicutes(100);c__Clostridia(100);o__Clostridiales(100);f__Ruminococcaceae(100);f__Ruminococcaceae_unclassified(100);f__Ruminococcaceae_unclassified(100)	0.016603	0.0110687	0.00276717	0.0304389	0.0092239	0.00461195	0.00276717	0.00184478	0.00276717	0.0202926	0.0221374	0.00368956	0.0239821	0.00461195	0.00184478	0.00553434	0.00553434	0.0119911	0.0147582	0.0193702	0.0239821	0.0230598	0.0258269
Otu00557	Bacteria(100);Firmicutes(100);Clostridia(100);Clostridiales(100);Ruminococcaceae(96);Ruminococcaceae_unclassified(96)	k__Bacteria(100);k__Bacteria_unclassified(100);k__Bacteria_unclassified(100);k__Bacteria_unclassified(100);k__Bacteria_unclassified(100);k__Bacteria_unclassified(100);k__Bacteria_unclassified(100)	0.0156806	0.00737912	0.0092239	0.00645673	0.00461195	0.00737912	0.00368956	0.0092239	0.0175254	0.00830151	0.00276717	0.0147582	0	0	0.00184478	0.0396628	0.0110687	0.0110687	0.0156806	0.021215	0.0221374	0.0119911	0.00461195
Otu00558	Bacteria(100);Bacteria_unclassified(100);Bacteria_unclassified(100);Bacteria_unclassified(100);Bacteria_unclassified(100);Bacteria_unclassified(100)	k__Bacteria(100);k__Bacteria_unclassified(100);k__Bacteria_unclassified(100);k__Bacteria_unclassified(100);k__Bacteria_unclassified(100);k__Bacteria_unclassified(100);k__Bacteria_unclassified(100)	0.00461195	0.00368956	0.00461195	0.00276717	0.00184478	0.00092239	0.0147582	0.00737912	0.0092239	0	0.0267493	0.0147582	0.0202926	0.0092239	0.00368956	0.059033	0.00368956	0.0249045	0.0110687	0.0138359	0.00553434	0.00645673	0.016603
Otu00559	Bacteria(100);Firmicutes(100);Clostridia(100);Clostridiales(100);Ruminococcaceae(100);Faecalibacterium(100)	k__Bacteria(100);p__Firmicutes(100);c__Clostridia(100);o__Clostridiales(100);f__Ruminococcaceae(100);g__Faecalibacterium(100);s__prausnitzii(100)	0.0129135	0.0276717	0.033206	0.0479643	0.00461195	0.00553434	0.00184478	0.00461195	0.00276717	0.0230598	0	0	0.0092239	0.00737912	0.00645673	0.0092239	0.00737912	0.0258269	0.00553434	0.00553434	0.00368956	0.0193702	0.0258269
Otu00560	Bacteria(100);Firmicutes(100);Clostridia(100);Clostridiales(100);Lachnospiraceae(100);Lachnospiraceae_unclassified(100)	k__Bacteria(100);p__Firmicutes(100);c__Clostridia(100);o__Clostridiales(100);f__Lachnospiraceae(100);f__Lachnospiraceae_unclassified(100);f__Lachnospiraceae_unclassified(100)	0.0618001	0.0230598	0.0359732	0.0184478	0.00830151	0.00830151	0	0.00553434	0.00368956	0.021215	0.00092239	0.00461195	0.00276717	0	0	0.0129135	0.00830151	0.0193702	0.00276717	0.00553434	0.0129135	0.0119911	0.0129135
Otu00561	Bacteria(100);Proteobacteria(100);Gammaproteobacteria(100);Oceanospirillales(100);Halomonadaceae(100);Halomonadaceae_unclassified(100)	k__Bacteria(100);p__Proteobacteria(100);c__Gammaproteobacteria(100);o__Oceanospirillales(100);f__Halomonadaceae(100);f__Halomonadaceae_unclassified(100);f__Halomonadaceae_unclassified(100)	0	0	0	0.286863	0	0	0	0	0	0	0	0	0	0	0	0	0	0	0	0	0	0	0
Otu00562	Bacteria(100);Firmicutes(100);Clostridia(100);Clostridiales(100);Ruminococcaceae(100);Ruminococcaceae_unclassified(100)	k__Bacteria(100);p__Firmicutes(100);c__Clostridia(100);o__Clostridiales(100);f__Ruminococcaceae(91);g__Clostridium(85);g__Clostridium_unclassified(85)	0	0	0	0	0	0	0.0101463	0	0.00553434	0	0.016603	0.0728688	0.0470419	0	0	0.0599554	0.00184478	0.00368956	0.00368956	0	0	0.00830151	0.00184478
Otu00563	Bacteria(100);Bacteria_unclassified(100);Bacteria_unclassified(100);Bacteria_unclassified(100);Bacteria_unclassified(100);Bacteria_unclassified(100)	k__Bacteria(100);p__Tenericutes(100);c__Mollicutes(100);o__RF39(100);o__RF39_unclassified(100);o__RF39_unclassified(100);o__RF39_unclassified(100)	0.00461195	0.0119911	0.00461195	0.0110687	0.00461195	0.00092239	0.0119911	0	0.0092239	0.0230598	0	0.00737912	0.0562658	0	0	0.0138359	0.0119911	0.0258269	0.0368956	0.00368956	0.00645673	0.0119911	0.0184478
Otu00564	Bacteria(100);Firmicutes(100);Clostridia(100);Clostridiales(100);Ruminococcaceae(100);Oscillibacter(100)	k__Bacteria(100);p__Firmicutes(100);c__Clostridia(100);o__Clostridiales(100);f__Ruminococcaceae(100);g__Oscillospira(100);g__Oscillospira_unclassified(100)	0.00368956	0	0.00368956	0	0	0	0	0	0	0.00553434	0.00184478	0.00276717	0.00368956	0.0857823	0.0498091	0.00092239	0	0	0	0.0442747	0.0618001	0.00276717	0.00276717
Otu00565	Bacteria(100);Bacteroidetes(100);Bacteroidetes_unclassified(100);Bacteroidetes_unclassified(100);Bacteroidetes_unclassified(100);Bacteroidetes_unclassified(100)	k__Bacteria(100);p__Bacteroidetes(100);p__Bacteroidetes_unclassified(100);p__Bacteroidetes_unclassified(100);p__Bacteroidetes_unclassified(100);p__Bacteroidetes_unclassified(100);p__Bacteroidetes_unclassified(100)	0.00368956	0	0.00830151	0.00092239	0.149427	0.0184478	0.0322837	0.00461195	0.0110687	0.109764	0	0.00092239	0	0.0092239	0.00184478	0	0	0	0	0	0.00092239	0.00645673	0.00276717
Otu00566	Bacteria(100);Firmicutes(100);Clostridia(100);Clostridiales(100);Clostridiales_unclassified(100);Clostridiales_unclassified(100)	k__Bacteria(100);p__Firmicutes(100);c__Clostridia(100);c__Clostridia_unclassified(98);c__Clostridia_unclassified(98);c__Clostridia_unclassified(98);c__Clostridia_unclassified(98)	0.114376	0	0	0	0.0470419	0	0.0433523	0.0110687	0.0239821	0.00368956	0	0.0230598	0.00092239	0	0	0.00092239	0.0239821	0	0.00184478	0.00184478	0	0.0285941	0
Otu00567	Bacteria(100);Bacteria_unclassified(100);Bacteria_unclassified(100);Bacteria_unclassified(100);Bacteria_unclassified(100);Bacteria_unclassified(100)	k__Bacteria(100);k__Bacteria_unclassified(100);k__Bacteria_unclassified(100);k__Bacteria_unclassified(100);k__Bacteria_unclassified(100);k__Bacteria_unclassified(100);k__Bacteria_unclassified(100)	0.016603	0.00184478	0	0.0156806	0.033206	0	0.0175254	0.00830151	0.00553434	0.00276717	0.0156806	0.0138359	0.0230598	0.0092239	0.0175254	0.0507315	0	0	0	0	0.00092239	0.0156806	0.0285941
Otu00568	Bacteria(100);Bacteria_unclassified(100);Bacteria_unclassified(100);Bacteria_unclassified(100);Bacteria_unclassified(100);Bacteria_unclassified(100)	k__Bacteria(100);p__Tenericutes(100);c__Mollicutes(100);o__RF39(100);o__RF39_unclassified(100);o__RF39_unclassified(100);o__RF39_unclassified(100)	0	0.00368956	0.00276717	0	0	0.00092239	0.0156806	0.00092239	0.0101463	0.0691793	0.00276717	0.0461195	0.0138359	0.0119911	0.0092239	0.0092239	0	0.016603	0	0.00830151	0.00645673	0.0156806	0.0110687
Otu00569	Bacteria(100);Bacteroidetes(100);Bacteroidia(100);Bacteroidales(100);Prevotellaceae(100);Prevotella(64)	k__Bacteria(100);p__Bacteroidetes(100);c__Bacteroidia(100);o__Bacteroidales(100);f__Prevotellaceae(100);g__Prevotella(100);g__Prevotella_unclassified(100)	0	0	0	0	0	0	0	0	0	0	0	0	0	0	0	0	0	0.106997	0	0.0221374	0.0239821	0.059033	0.0396628
Otu00570	Bacteria(100);Firmicutes(100);Clostridia(100);Clostridiales(100);Lachnospiraceae(100);Lachnospiraceae_unclassified(100)	k__Bacteria(100);p__Firmicutes(100);c__Clostridia(100);o__Clostridiales(100);f__Lachnospiraceae(100);f__Lachnospiraceae_unclassified(100);f__Lachnospiraceae_unclassified(100)	0.00553434	0.0147582	0.00737912	0.0415076	0.00553434	0.0092239	0.00461195	0.00368956	0.00553434	0.0138359	0.00553434	0.00645673	0.0092239	0.00092239	0.00368956	0.00645673	0.00184478	0.00368956	0.0175254	0.0230598	0.0221374	0.00645673	0.075636
Otu00571	Bacteria(100);Firmicutes(100);Clostridia(100);Clostridiales(100);Clostridiales_unclassified(100);Clostridiales_unclassified(100)	k__Bacteria(100);p__Firmicutes(100);c__Clostridia(100);o__Clostridiales(100);f__Lachnospiraceae(99);g__Defluviitalea(98);s__saccharophila(98)	0.00553434	0.0147582	0.00830151	0.0101463	0.0175254	0.00645673	0.00830151	0.00461195	0.0092239	0.021215	0.0138359	0.0110687	0.0175254	0.00461195	0.0119911	0.0147582	0.0424299	0.0119911	0.00368956	0.0092239	0.00645673	0.0092239	0.0202926
Otu00572	Bacteria(100);Firmicutes(100);Clostridia(100);Clostridiales(100);Clostridiales_unclassified(100);Clostridiales_unclassified(100)	k__Bacteria(100);p__Firmicutes(100);c__Clostridia(100);o__Clostridiales(100);o__Clostridiales_unclassified(100);o__Clostridiales_unclassified(100);o__Clostridiales_unclassified(100)	0.00645673	0	0	0.0101463	0.0147582	0	0.0184478	0.0673345	0.0193702	0.00461195	0	0.0202926	0.00276717	0	0	0.0249045	0	0	0.00092239	0.021215	0.0313613	0.0092239	0.00092239
Otu00573	Bacteria(100);Bacteria_unclassified(100);Bacteria_unclassified(100);Bacteria_unclassified(100);Bacteria_unclassified(100);Bacteria_unclassified(100)	k__Bacteria(100);p__Tenericutes(100);c__RF3(100);o__ML615J-28(100);o__ML615J-28_unclassified(100);o__ML615J-28_unclassified(100);o__ML615J-28_unclassified(100)	0.00830151	0	0.0119911	0.00092239	0.0304389	0.0110687	0.016603	0.00461195	0.0092239	0	0.0129135	0.00830151	0	0.0156806	0.00737912	0.0101463	0.033206	0.0147582	0.0119911	0.0092239	0.0129135	0.0415076	0.0147582
Otu00574	Bacteria(100);Firmicutes(100);Clostridia(100);Clostridiales(100);Clostridiales_unclassified(100);Clostridiales_unclassified(100)	k__Bacteria(100);p__Firmicutes(100);c__Clostridia(100);o__Clostridiales(100);o__Clostridiales_unclassified(100);o__Clostridiales_unclassified(100);o__Clostridiales_unclassified(100)	0.0101463	0.0101463	0.0627225	0	0.00553434	0.00830151	0.0175254	0.0193702	0.0267493	0.00553434	0.0138359	0.00092239	0.00830151	0.00276717	0.00368956	0.00276717	0.0258269	0.0193702	0.00092239	0.0147582	0	0.00092239	0.00368956
Otu00575	Bacteria(100);Firmicutes(100);Clostridia(100);Clostridiales(100);Ruminococcaceae(100);Ruminococcaceae_unclassified(100)	k__Bacteria(100);p__Firmicutes(100);c__Clostridia(100);o__Clostridiales(100);f__Ruminococcaceae(100);g__Oscillospira(100);g__Oscillospira_unclassified(100)	0.00737912	0	0.00184478	0.00092239	0.0258269	0.00184478	0.0147582	0.00553434	0.00737912	0.00368956	0.0175254	0.0276717	0.00553434	0.0147582	0.0101463	0.0119911	0.0249045	0.00092239	0.0175254	0.0202926	0.0239821	0.0193702	0.00461195
Otu00576	Bacteria(100);Bacteria_unclassified(100);Bacteria_unclassified(100);Bacteria_unclassified(100);Bacteria_unclassified(100);Bacteria_unclassified(100)	k__Bacteria(100);p__Tenericutes(100);c__Mollicutes(100);o__RF39(100);o__RF39_unclassified(100);o__RF39_unclassified(100);o__RF39_unclassified(100)	0	0.00553434	0.00276717	0	0	0	0.00737912	0	0.0175254	0.0498091	0	0	0	0	0	0	0.00645673	0.106997	0.0276717	0.0092239	0.0129135	0.00830151	0.0119911
Otu00577	Bacteria(100);Firmicutes(100);Clostridia(100);Clostridiales(100);Clostridiales_unclassified(100);Clostridiales_unclassified(100)	k__Bacteria(100);p__Firmicutes(100);c__Clostridia(99);c__Clostridia_unclassified(99);c__Clostridia_unclassified(99);c__Clostridia_unclassified(99);c__Clostridia_unclassified(99)	0.00276717	0.00184478	0.0249045	0	0.0156806	0.00645673	0.0156806	0.0138359	0.0101463	0.0202926	0.0138359	0.0193702	0.0101463	0.00092239	0.00276717	0.021215	0.0230598	0.0119911	0.00276717	0.0156806	0.00737912	0.00645673	0.0129135
Otu00578	Bacteria(100);Firmicutes(100);Clostridia(100);Clostridiales(100);Ruminococcaceae(100);Ruminococcaceae_unclassified(100)	k__Bacteria(100);p__Firmicutes(100);c__Clostridia(100);o__Clostridiales(100);f__Ruminococcaceae(100);f__Ruminococcaceae_unclassified(100);f__Ruminococcaceae_unclassified(100)	0.0249045	0.0202926	0.00737912	0.00645673	0.0322837	0.00368956	0.0239821	0.00737912	0.0156806	0.00830151	0.00830151	0.037818	0.00645673	0.00092239	0.00092239	0.0129135	0.0193702	0.00368956	0.0202926	0.00184478	0.00184478	0.00276717	0.0101463
Otu00579	Bacteria(100);Firmicutes(100);Clostridia(100);Clostridiales(100);Lachnospiraceae(100);Lachnospiraceae_unclassified(100)	k__Bacteria(100);p__Firmicutes(100);c__Clostridia(100);o__Clostridiales(100);f__Lachnospiraceae(100);f__Lachnospiraceae_unclassified(100);f__Lachnospiraceae_unclassified(100)	0.00737912	0.0119911	0.0138359	0.00461195	0.0230598	0.0110687	0.0092239	0.0129135	0.0101463	0.0359732	0.0092239	0.00737912	0.0138359	0.00368956	0.00461195	0.0147582	0.0101463	0.00276717	0.0221374	0.00645673	0.0101463	0.021215	0.00461195
Otu00580	Bacteria(100);Firmicutes(100);Clostridia(100);Clostridiales(100);Ruminococcaceae(100);Ruminococcaceae_unclassified(100)	k__Bacteria(100);p__Firmicutes(100);c__Clostridia(100);o__Clostridiales(100);f__Ruminococcaceae(100);f__Ruminococcaceae_unclassified(100);f__Ruminococcaceae_unclassified(100)	0.0092239	0.00092239	0.00092239	0.00092239	0.00092239	0.00092239	0	0.00184478	0.00092239	0.00092239	0	0	0.00645673	0	0	0.00184478	0.00184478	0	0.0507315	0.10423	0.0138359	0	0
Otu00581	Bacteria(100);Bacteria_unclassified(100);Bacteria_unclassified(100);Bacteria_unclassified(100);Bacteria_unclassified(100);Bacteria_unclassified(100)	k__Bacteria(100);k__Bacteria_unclassified(100);k__Bacteria_unclassified(100);k__Bacteria_unclassified(100);k__Bacteria_unclassified(100);k__Bacteria_unclassified(100);k__Bacteria_unclassified(100)	0	0	0	0.00276717	0.00553434	0	0	0.0110687	0	0	0	0	0.00276717	0	0	0	0	0	0.00092239	0.0581106	0.0913166	0.0285941	0.00184478
Otu00582	Bacteria(100);Firmicutes(100);Clostridia(100);Clostridiales(100);Ruminococcaceae(100);Ruminococcaceae_unclassified(100)	k__Bacteria(100);p__Firmicutes(100);c__Clostridia(100);o__Clostridiales(100);f__Ruminococcaceae(100);g__Ruminococcus(100);g__Ruminococcus_unclassified(100)	0	0	0	0	0	0	0	0	0	0	0.0811703	0.0175254	0.0903942	0	0	0.0525762	0	0	0	0	0	0	0
Otu00583	Bacteria(100);Bacteroidetes(100);Bacteroidetes_unclassified(100);Bacteroidetes_unclassified(100);Bacteroidetes_unclassified(100);Bacteroidetes_unclassified(100)	k__Bacteria(100);p__Bacteroidetes(100);c__Bacteroidia(100);o__Bacteroidales(100);f__RF16(100);f__RF16_unclassified(100);f__RF16_unclassified(100)	0.0313613	0	0.0101463	0	0.0304389	0	0.116221	0.00461195	0.0747136	0.00092239	0	0	0	0.016603	0.00461195	0	0.00092239	0	0.00092239	0.00553434	0.00553434	0.00092239	0.00184478
Otu00584	Bacteria(100);Proteobacteria(100);Proteobacteria_unclassified(100);Proteobacteria_unclassified(100);Proteobacteria_unclassified(100);Proteobacteria_unclassified(100)	k__Bacteria(100);p__Proteobacteria(100);p__Proteobacteria_unclassified(100);p__Proteobacteria_unclassified(100);p__Proteobacteria_unclassified(100);p__Proteobacteria_unclassified(100);p__Proteobacteria_unclassified(100)	0	0	0	0.00553434	0	0.00461195	0.0608777	0	0.0479643	0	0	0.0276717	0	0.00461195	0	0.0811703	0.00092239	0	0.0147582	0.00645673	0.00461195	0	0.00276717
Otu00585	Bacteria(100);Bacteria_unclassified(100);Bacteria_unclassified(100);Bacteria_unclassified(100);Bacteria_unclassified(100);Bacteria_unclassified(100)	k__Bacteria(100);p__Lentisphaerae(100);c__[Lentisphaeria](100);o__Victivallales(100);f__Victivallaceae(100);f__Victivallaceae_unclassified(100);f__Victivallaceae_unclassified(100)	0.0101463	0	0	0	0.0147582	0	0.0221374	0	0.0101463	0	0.0193702	0.054421	0	0.00553434	0.00276717	0.0913166	0.00830151	0	0.00092239	0.00184478	0	0.00461195	0
Otu00586	Bacteria(100);Firmicutes(100);Bacilli(100);Lactobacillales(100);Aerococcaceae(100);Aerococcus(100)	k__Bacteria(100);p__Firmicutes(100);c__Bacilli(100);o__Lactobacillales(100);f__Aerococcaceae(100);g__Aerococcus(100);g__Aerococcus_unclassified(100)	0.0433523	0.0516538	0.00276717	0.00737912	0.0138359	0.0156806	0.00092239	0.00092239	0.00645673	0.00276717	0.0618001	0.0267493	0	0	0.0313613	0.00092239	0.00092239	0	0.00276717	0.00184478	0	0.00368956	0.00184478
Otu00587	Bacteria(100);Firmicutes(100);Clostridia(100);Clostridiales(100);Lachnospiraceae(100);Lachnospiraceae_unclassified(100)	k__Bacteria(100);p__Firmicutes(100);c__Clostridia(100);o__Clostridiales(100);f__Lachnospiraceae(100);g__Clostridium(96);g__Clostridium_unclassified(96)	0.00092239	0.00092239	0	0.00092239	0.00553434	0	0.00737912	0	0.00645673	0.00092239	0.00092239	0.0295165	0.00276717	0	0.00092239	0.0451971	0.0138359	0.00092239	0.0848599	0.00645673	0.00830151	0.0433523	0.00184478
Otu00588	Bacteria(100);Firmicutes(100);Erysipelotrichia(100);Erysipelotrichales(100);Erysipelotrichaceae(100);Erysipelothrix(100)	k__Bacteria(100);p__Firmicutes(100);c__Erysipelotrichi(100);o__Erysipelotrichales(100);f__Erysipelotrichaceae(100);g__Erysipelothrix(100);g__Erysipelothrix_unclassified(100)	0.00184478	0	0	0	0	0.00092239	0	0	0	0	0.00092239	0.0202926	0	0	0.284096	0	0	0	0	0.00092239	0	0	0
Otu00589	Bacteria(100);Firmicutes(100);Clostridia(100);Clostridiales(100);Clostridiales_unclassified(100);Clostridiales_unclassified(100)	k__Bacteria(100);p__Firmicutes(100);c__Clostridia(96);o__Clostridiales(96);o__Clostridiales_unclassified(96);o__Clostridiales_unclassified(96);o__Clostridiales_unclassified(96)	0	0.00276717	0	0.0415076	0.00092239	0	0	0	0.00461195	0.101463	0.0553434	0	0	0.00092239	0.00184478	0.00092239	0.00092239	0.0184478	0	0.00737912	0	0.00092239	0.00184478
Otu00590	Bacteria(100);Firmicutes(100);Clostridia(100);Clostridiales(100);Clostridiales_unclassified(100);Clostridiales_unclassified(100)	k__Bacteria(100);k__Bacteria_unclassified(100);k__Bacteria_unclassified(100);k__Bacteria_unclassified(100);k__Bacteria_unclassified(100);k__Bacteria_unclassified(100);k__Bacteria_unclassified(100)	0.0101463	0	0.00092239	0.00830151	0.0534986	0	0.0147582	0.00092239	0.00553434	0.00092239	0.0562658	0.00461195	0.0110687	0.0193702	0.00830151	0.0415076	0	0	0	0.00184478	0.00276717	0.0221374	0.00645673
Otu00591	Bacteria(100);Bacteroidetes(100);Bacteroidetes_unclassified(100);Bacteroidetes_unclassified(100);Bacteroidetes_unclassified(100);Bacteroidetes_unclassified(100)	k__Bacteria(100);p__Bacteroidetes(100);c__Bacteroidia(100);o__Bacteroidales(100);f__[Paraprevotellaceae](100);g__[Prevotella](100);g__[Prevotella]_unclassified(100)	0	0.00461195	0	0	0	0	0	0	0	0	0	0	0	0	0	0	0	0	0	0	0.00092239	0.148505	0.119911
Otu00592	Bacteria(100);Bacteria_unclassified(100);Bacteria_unclassified(100);Bacteria_unclassified(100);Bacteria_unclassified(100);Bacteria_unclassified(100)	k__Bacteria(100);p__Proteobacteria(100);p__Proteobacteria_unclassified(100);p__Proteobacteria_unclassified(100);p__Proteobacteria_unclassified(100);p__Proteobacteria_unclassified(100);p__Proteobacteria_unclassified(100)	0.00184478	0	0	0.00092239	0.0110687	0	0	0.00092239	0	0.00184478	0.156806	0.0101463	0.00092239	0.00184478	0.00276717	0.0341284	0.00830151	0.00092239	0.00092239	0.00092239	0.00092239	0.00092239	0.00184478
Otu00593	Bacteria(100);Bacteroidetes(100);Bacteroidia(100);Bacteroidales(100);Prevotellaceae(73);Prevotellaceae_unclassified(73)	k__Bacteria(100);p__Bacteroidetes(100);c__Bacteroidia(100);o__Bacteroidales(100);f__[Paraprevotellaceae](100);g__[Prevotella](100);g__[Prevotella]_unclassified(100)	0.0258269	0.0258269	0.0138359	0.00368956	0.00645673	0.00830151	0.00276717	0.00276717	0.00184478	0.00553434	0.00276717	0.00092239	0.0341284	0.00368956	0.00092239	0.00276717	0.00092239	0.0747136	0.00092239	0.00184478	0	0.0129135	0.0138359
Otu00594	Bacteria(100);Firmicutes(100);Clostridia(100);Clostridiales(100);Ruminococcaceae(100);Ruminococcaceae_unclassified(100)	k__Bacteria(100);p__Firmicutes(100);c__Clostridia(100);o__Clostridiales(100);f__Ruminococcaceae(100);f__Ruminococcaceae_unclassified(100);f__Ruminococcaceae_unclassified(100)	0.0673345	0	0	0	0.0092239	0.0793255	0.0258269	0	0.0350508	0.0129135	0	0.0184478	0	0	0	0	0	0	0	0	0	0	0
Otu00595	Bacteria(100);Firmicutes(100);Clostridia(100);Clostridiales(100);Lachnospiraceae(100);Lachnospiraceae_unclassified(100)	k__Bacteria(100);p__Firmicutes(100);c__Clostridia(100);o__Clostridiales(100);f__Lachnospiraceae(100);g__Butyrivibrio(100);s__crossotus(100)	0.075636	0.0101463	0.00092239	0.00737912	0.00830151	0.00830151	0.0092239	0.0101463	0.00553434	0.0156806	0.00092239	0.00461195	0.00645673	0	0.00276717	0.00737912	0.0092239	0	0.016603	0.0101463	0.0147582	0.0101463	0.0295165
Otu00596	Bacteria(100);Proteobacteria(100);Alphaproteobacteria(100);Alphaproteobacteria_unclassified(100);Alphaproteobacteria_unclassified(100);Alphaproteobacteria_unclassified(100)	k__Bacteria(100);p__Proteobacteria(100);p__Proteobacteria_unclassified(100);p__Proteobacteria_unclassified(100);p__Proteobacteria_unclassified(100);p__Proteobacteria_unclassified(100);p__Proteobacteria_unclassified(100)	0.00092239	0	0	0	0.0119911	0	0.223218	0.00184478	0.0461195	0	0	0.00092239	0	0	0	0	0	0	0	0.00184478	0	0	0
Otu00597	Bacteria(100);Firmicutes(100);Clostridia(100);Clostridiales(100);Clostridiales_unclassified(100);Clostridiales_unclassified(100)	k__Bacteria(100);p__Firmicutes(100);c__Clostridia(100);o__Clostridiales(100);o__Clostridiales_unclassified(100);o__Clostridiales_unclassified(100);o__Clostridiales_unclassified(100)	0.016603	0	0	0	0.00737912	0.0129135	0.00461195	0.059033	0.0092239	0.00461195	0	0.0101463	0	0	0	0	0	0.00368956	0.0295165	0.00737912	0.0239821	0.0267493	0.00737912
Otu00598	Bacteria(100);Bacteria_unclassified(100);Bacteria_unclassified(100);Bacteria_unclassified(100);Bacteria_unclassified(100);Bacteria_unclassified(100)	k__Bacteria(100);p__Tenericutes(100);c__Mollicutes(100);o__RF39(100);o__RF39_unclassified(100);o__RF39_unclassified(100);o__RF39_unclassified(100)	0.0175254	0.00092239	0	0	0.0433523	0	0	0	0	0.00276717	0	0.112532	0	0	0	0	0	0	0.0221374	0.0175254	0.0258269	0.00368956	0
Otu00599	Bacteria(100);Firmicutes(100);Clostridia(100);Clostridiales(100);Ruminococcaceae(100);Ruminococcus(100)	k__Bacteria(100);p__Firmicutes(100);c__Clostridia(100);o__Clostridiales(100);f__Ruminococcaceae(100);g__Ruminococcus(100);s__albus(100)	0.0230598	0.00737912	0.059033	0.00092239	0.00092239	0	0.00276717	0	0.00368956	0.0184478	0	0	0.00461195	0	0	0.00092239	0	0.0119911	0.0747136	0.00092239	0.00645673	0.0322837	0.00184478
Otu00600	Bacteria(100);Bacteroidetes(100);Bacteroidia(100);Bacteroidales(100);Prevotellaceae(100);Prevotellaceae_unclassified(100)	k__Bacteria(100);p__Bacteroidetes(100);c__Bacteroidia(100);o__Bacteroidales(100);f__Prevotellaceae(100);g__Prevotella(100);g__Prevotella_unclassified(100)	0.00553434	0	0.00184478	0.0553434	0.00368956	0.00553434	0	0.00184478	0.00184478	0.0119911	0.00184478	0.00184478	0.106075	0.0156806	0.0092239	0.00461195	0	0	0.00737912	0.00276717	0.00092239	0.00553434	0.00276717
Otu00601	Bacteria(100);Bacteria_unclassified(100);Bacteria_unclassified(100);Bacteria_unclassified(100);Bacteria_unclassified(100);Bacteria_unclassified(100)	k__Bacteria(100);p__Tenericutes(100);c__Mollicutes(100);o__RF39(100);o__RF39_unclassified(100);o__RF39_unclassified(100);o__RF39_unclassified(100)	0.00737912	0.021215	0.0534986	0.00092239	0.0267493	0	0.00368956	0	0.00461195	0.0488867	0	0.00092239	0.00553434	0	0	0.00830151	0.0350508	0	0.00645673	0	0	0.016603	0.00553434
Otu00602	Bacteria(100);Firmicutes(100);Firmicutes_unclassified(100);Firmicutes_unclassified(100);Firmicutes_unclassified(100);Firmicutes_unclassified(100)	k__Bacteria(100);p__Firmicutes(99);c__Clostridia(99);o__Clostridiales(99);f__Ruminococcaceae(99);f__Ruminococcaceae_unclassified(99);f__Ruminococcaceae_unclassified(99)	0	0	0	0	0	0.0193702	0	0	0.00184478	0.00737912	0	0.0267493	0.00276717	0	0	0.0249045	0.00830151	0	0.0110687	0.037818	0.0442747	0	0.00830151
Otu00603	Bacteria(100);Firmicutes(100);Clostridia(100);Clostridiales(100);Ruminococcaceae(100);Oscillibacter(100)	k__Bacteria(100);p__Firmicutes(100);c__Clostridia(100);o__Clostridiales(100);f__Ruminococcaceae(100);g__Oscillospira(100);g__Oscillospira_unclassified(100)	0.033206	0.0110687	0.0249045	0.0350508	0.0092239	0	0.00276717	0.00830151	0.00276717	0.0267493	0.00553434	0.00184478	0.00737912	0.00461195	0.00645673	0.00276717	0.0341284	0.00092239	0.00184478	0.00184478	0.00276717	0.00368956	0.00092239
Otu00604	Bacteria(100);Bacteria_unclassified(100);Bacteria_unclassified(100);Bacteria_unclassified(100);Bacteria_unclassified(100);Bacteria_unclassified(100)	k__Bacteria(100);p__Cyanobacteria(100);c__4C0d-2(100);o__YS2(100);o__YS2_unclassified(100);o__YS2_unclassified(100);o__YS2_unclassified(100)	0	0	0	0	0.0110687	0	0.00276717	0	0.00184478	0	0.0350508	0.00092239	0.173409	0	0	0	0	0	0	0	0	0	0
Otu00605	Bacteria(100);Proteobacteria(100);Betaproteobacteria(100);Burkholderiales(100);Sutterellaceae(100);Sutterella(100)	k__Bacteria(100);p__Proteobacteria(100);c__Betaproteobacteria(100);o__Burkholderiales(100);f__Alcaligenaceae(100);g__Sutterella(100);g__Sutterella_unclassified(100)	0.00645673	0.00184478	0.00645673	0.021215	0.00184478	0.0156806	0.0295165	0.0101463	0.0110687	0.0442747	0	0	0	0.0202926	0.0184478	0	0.033206	0	0.00092239	0	0	0.00276717	0.0368956
Otu00606	Bacteria(100);Firmicutes(100);Clostridia(100);Clostridiales(100);Clostridiales_unclassified(99);Clostridiales_unclassified(99)	k__Bacteria(100);p__Firmicutes(100);c__Clostridia(100);o__Clostridiales(100);f__Lachnospiraceae(100);g__Anaerostipes(99);g__Anaerostipes_unclassified(99)	0.0129135	0.00368956	0.00368956	0.0304389	0.00184478	0.00276717	0.0101463	0.0101463	0.00368956	0.00737912	0.00553434	0.00461195	0.021215	0	0.00276717	0.00276717	0.0433523	0.0129135	0.00276717	0.00368956	0.00645673	0.00737912	0.0498091
Otu00607	Bacteria(100);Bacteria_unclassified(100);Bacteria_unclassified(100);Bacteria_unclassified(100);Bacteria_unclassified(100);Bacteria_unclassified(100)	k__Bacteria(100);k__Bacteria_unclassified(100);k__Bacteria_unclassified(100);k__Bacteria_unclassified(100);k__Bacteria_unclassified(100);k__Bacteria_unclassified(100);k__Bacteria_unclassified(100)	0.0175254	0.00276717	0.0156806	0.00184478	0.0193702	0.00092239	0.0092239	0.00461195	0.00830151	0.00737912	0.00092239	0.0184478	0.00184478	0.00553434	0.00368956	0.0341284	0.0368956	0.00461195	0.0156806	0.00092239	0	0.00645673	0.00737912
Otu00608	Bacteria(100);Bacteroidetes(100);Bacteroidetes_unclassified(100);Bacteroidetes_unclassified(100);Bacteroidetes_unclassified(100);Bacteroidetes_unclassified(100)	k__Bacteria(100);p__Bacteroidetes(100);c__Bacteroidia(100);o__Bacteroidales(100);f__[Paraprevotellaceae](100);g__[Prevotella](100);g__[Prevotella]_unclassified(100)	0.0285941	0.016603	0.0525762	0.0230598	0.00276717	0.0092239	0.00184478	0.00092239	0.00461195	0.00368956	0.00368956	0.00184478	0	0.00092239	0.00092239	0.00461195	0.00184478	0.00368956	0.00276717	0.0101463	0.0129135	0.0110687	0.0202926
Otu00609	Bacteria(100);Bacteria_unclassified(100);Bacteria_unclassified(100);Bacteria_unclassified(100);Bacteria_unclassified(100);Bacteria_unclassified(100)	k__Bacteria(100);p__Cyanobacteria(100);c__4C0d-2(100);o__YS2(100);o__YS2_unclassified(100);o__YS2_unclassified(100);o__YS2_unclassified(100)	0.00276717	0.00092239	0	0.0368956	0.0562658	0	0.0230598	0.00276717	0.0193702	0.0110687	0.0276717	0.0442747	0	0.00645673	0.0129135	0.0119911	0	0	0.00368956	0.00184478	0.00368956	0.00092239	0.00092239
Otu00610	Bacteria(100);Spirochaetes(100);Spirochaetes(100);Spirochaetales(100);Spirochaetaceae(100);Treponema(100)	k__Bacteria(100);p__Spirochaetes(100);c__Spirochaetes(100);o__Spirochaetales(100);f__Spirochaetaceae(100);g__Treponema(100);g__Treponema_unclassified(100)	0	0	0	0.00092239	0	0.0092239	0.174332	0	0.0276717	0	0	0.00092239	0	0.00092239	0	0.00092239	0.0202926	0	0.00092239	0	0	0.0147582	0.00830151
Otu00611	Bacteria(100);Bacteria_unclassified(100);Bacteria_unclassified(100);Bacteria_unclassified(100);Bacteria_unclassified(100);Bacteria_unclassified(100)	k__Bacteria(100);k__Bacteria_unclassified(100);k__Bacteria_unclassified(100);k__Bacteria_unclassified(100);k__Bacteria_unclassified(100);k__Bacteria_unclassified(100);k__Bacteria_unclassified(100)	0.00368956	0.0193702	0	0.00184478	0.0387404	0	0.0110687	0.0138359	0.00092239	0.0156806	0	0	0.0101463	0	0	0	0	0	0.0156806	0.0119911	0.00830151	0.0627225	0.033206
Otu00612	Bacteria(100);Bacteria_unclassified(100);Bacteria_unclassified(100);Bacteria_unclassified(100);Bacteria_unclassified(100);Bacteria_unclassified(100)	k__Bacteria(100);p__Firmicutes(100);c__Erysipelotrichi(100);o__Erysipelotrichales(100);f__Erysipelotrichaceae(100);g__RFN20(100);g__RFN20_unclassified(100)	0	0	0.0129135	0	0	0.00368956	0.0184478	0.00737912	0.00645673	0	0.00830151	0.00737912	0.0119911	0	0	0.00645673	0.0811703	0.016603	0	0.00184478	0.00092239	0.0267493	0
Otu00613	Bacteria(100);Bacteria_unclassified(100);Bacteria_unclassified(100);Bacteria_unclassified(100);Bacteria_unclassified(100);Bacteria_unclassified(100)	k__Bacteria(100);p__Firmicutes(100);c__Erysipelotrichi(100);o__Erysipelotrichales(100);f__Erysipelotrichaceae(100);f__Erysipelotrichaceae_unclassified(69);f__Erysipelotrichaceae_unclassified(69)	0.0138359	0.0129135	0.00092239	0.0193702	0.0193702	0.0350508	0.00092239	0.0405852	0.00461195	0.0119911	0.00830151	0.00830151	0.0110687	0.00092239	0.00461195	0.0138359	0	0.00276717	0.00368956	0.00645673	0.00461195	0.00092239	0
Otu00614	Bacteria(100);Bacteroidetes(100);Bacteroidetes_unclassified(100);Bacteroidetes_unclassified(100);Bacteroidetes_unclassified(100);Bacteroidetes_unclassified(100)	k__Bacteria(100);p__Bacteroidetes(100);c__Bacteroidia(100);o__Bacteroidales(100);f__S24-7(100);f__S24-7_unclassified(100);f__S24-7_unclassified(100)	0	0	0.199236	0.00092239	0	0	0	0.0230598	0	0	0	0.00092239	0	0	0	0.00737912	0	0	0	0.00368956	0.00184478	0.00184478	0.00368956
Otu00615	Bacteria(100);Firmicutes(100);Erysipelotrichia(100);Erysipelotrichales(100);Erysipelotrichaceae(100);Coprobacillus(100)	k__Bacteria(100);p__Firmicutes(100);c__Erysipelotrichi(100);o__Erysipelotrichales(100);f__Erysipelotrichaceae(100);g__Coprobacillus(100);g__Coprobacillus_unclassified(100)	0.0313613	0.0249045	0.00830151	0.0553434	0.00276717	0.00553434	0.0221374	0.00553434	0.0092239	0.0110687	0	0.00461195	0	0	0	0.00092239	0	0.00276717	0.0129135	0.00737912	0.0147582	0.00737912	0.00737912
Otu00616	Bacteria(100);Firmicutes(100);Clostridia(100);Clostridiales(100);Lachnospiraceae(100);Lachnospiracea_incertae_sedis(97)	k__Bacteria(100);p__Firmicutes(100);c__Clostridia(100);o__Clostridiales(100);f__Lachnospiraceae(100);f__Lachnospiraceae_unclassified(100);f__Lachnospiraceae_unclassified(100)	0.0110687	0	0.00553434	0.00092239	0.0488867	0.00553434	0.00092239	0	0.00092239	0.00184478	0.0479643	0.0156806	0.00368956	0.0249045	0.0175254	0.0424299	0.00737912	0.00276717	0.00830151	0.00276717	0	0.00184478	0.00276717
Otu00617	Bacteria(100);Firmicutes(100);Clostridia(100);Clostridiales(100);Ruminococcaceae(94);Ruminococcaceae_unclassified(94)	k__Bacteria(100);p__Firmicutes(100);c__Clostridia(100);o__Clostridiales(100);f__Ruminococcaceae(99);f__Ruminococcaceae_unclassified(99);f__Ruminococcaceae_unclassified(99)	0.00645673	0.00645673	0.00092239	0.0221374	0.0479643	0.0092239	0.0101463	0.0304389	0.0101463	0.00368956	0.037818	0.0119911	0.0110687	0.00368956	0.0119911	0.0184478	0.00092239	0	0.00184478	0	0.00092239	0	0.00184478
Otu00618	Bacteria(100);Bacteroidetes(100);Bacteroidia(100);Bacteroidales(100);Prevotellaceae(100);Prevotella(100)	k__Bacteria(100);p__Bacteroidetes(100);c__Bacteroidia(100);o__Bacteroidales(100);f__Prevotellaceae(100);g__Prevotella(100);s__copri(100)	0.00737912	0.0295165	0.0304389	0.00368956	0.0101463	0.00092239	0.00184478	0	0.00092239	0.0110687	0	0	0	0.00184478	0.00092239	0	0.00830151	0.0507315	0.00737912	0.016603	0.00553434	0.0276717	0.00830151
Otu00619	Bacteria(100);Bacteroidetes(100);Bacteroidia(100);Bacteroidales(100);Prevotellaceae(100);Prevotella(100)	k__Bacteria(100);p__Bacteroidetes(100);c__Bacteroidia(100);o__Bacteroidales(100);f__Prevotellaceae(100);g__Prevotella(100);s__copri(100)	0.00461195	0.0285941	0.00368956	0.0110687	0.0387404	0	0.00184478	0.00092239	0.00553434	0.0433523	0.00368956	0	0.00184478	0.00553434	0	0.00461195	0.0415076	0.0119911	0.0101463	0.00461195	0.00461195	0.00645673	0.0138359
Otu00620	Bacteria(100);Bacteria_unclassified(100);Bacteria_unclassified(100);Bacteria_unclassified(100);Bacteria_unclassified(100);Bacteria_unclassified(100)	k__Bacteria(100);p__Proteobacteria(100);c__Alphaproteobacteria(100);o__RF32(100);o__RF32_unclassified(100);o__RF32_unclassified(100);o__RF32_unclassified(100)	0.0525762	0	0	0	0.131902	0	0.0359732	0	0.00645673	0.00368956	0.016603	0.0295165	0	0	0	0.00737912	0	0	0.00184478	0	0	0.00092239	0
Otu00621	Bacteria(100);Bacteria_unclassified(100);Bacteria_unclassified(100);Bacteria_unclassified(100);Bacteria_unclassified(100);Bacteria_unclassified(100)	k__Bacteria(100);p__Tenericutes(100);c__Mollicutes(100);o__RF39(100);o__RF39_unclassified(100);o__RF39_unclassified(100);o__RF39_unclassified(100)	0.0101463	0.0645673	0.0285941	0.00461195	0.00645673	0.00553434	0.00645673	0	0.00830151	0.0101463	0.00276717	0.00737912	0.0350508	0.00092239	0	0.0119911	0	0	0	0.00553434	0.00092239	0.00737912	0.00276717
Otu00622	Bacteria(100);Bacteria_unclassified(100);Bacteria_unclassified(100);Bacteria_unclassified(100);Bacteria_unclassified(100);Bacteria_unclassified(100)	k__Bacteria(100);p__Tenericutes(100);c__Mollicutes(100);o__RF39(100);o__RF39_unclassified(100);o__RF39_unclassified(100);o__RF39_unclassified(100)	0.033206	0	0	0.00092239	0.00092239	0	0.00368956	0.00092239	0.00092239	0.00092239	0.0147582	0	0.0110687	0	0	0.0304389	0.00830151	0.0636449	0	0	0	0	0.0350508
Otu00623	Bacteria(100);Bacteria_unclassified(100);Bacteria_unclassified(100);Bacteria_unclassified(100);Bacteria_unclassified(100);Bacteria_unclassified(100)	k__Bacteria(100);p__Firmicutes(99);c__Clostridia(99);o__Clostridiales(99);f__Ruminococcaceae(99);g__Ruminococcus(98);g__Ruminococcus_unclassified(98)	0.00368956	0.0156806	0.0249045	0.0433523	0.0147582	0.00092239	0.00461195	0.00830151	0	0.00092239	0.00461195	0.0147582	0.0175254	0.0147582	0.00645673	0.00368956	0.00737912	0.00368956	0.0101463	0.00184478	0.0119911	0.0202926	0.00553434
Otu00624	Bacteria(100);Bacteroidetes(100);Sphingobacteria(100);Sphingobacteriales(100);Sphingobacteriaceae(100);Sphingobacterium(100)	k__Bacteria(100);p__Bacteroidetes(100);c__Sphingobacteriia(100);o__Sphingobacteriales(100);f__Sphingobacteriaceae(100);g__Sphingobacterium(100);s__multivorum(100)	0	0	0.00737912	0.0258269	0	0.00092239	0	0	0	0	0.00184478	0.170642	0.00092239	0.00092239	0.00276717	0.00368956	0	0	0.00645673	0.00092239	0	0	0.00092239
Otu00625	Bacteria(100);Firmicutes(100);Clostridia(100);Clostridiales(100);Ruminococcaceae(100);Clostridium_III(98)	k__Bacteria(100);p__Firmicutes(100);c__Clostridia(100);o__Clostridiales(100);o__Clostridiales_unclassified(98);o__Clostridiales_unclassified(98);o__Clostridiales_unclassified(98)	0.0101463	0	0.00276717	0	0	0	0.0295165	0.0138359	0.0368956	0.0119911	0	0.016603	0	0.00276717	0.00830151	0.0368956	0.0249045	0	0.00645673	0.0119911	0.0101463	0.00276717	0
Otu00626	Bacteria(100);Firmicutes(100);Clostridia(100);Clostridiales(100);Clostridiales_unclassified(100);Clostridiales_unclassified(100)	k__Bacteria(100);p__Firmicutes(100);c__Clostridia(100);o__Clostridiales(100);f__[Mogibacteriaceae](100);f__[Mogibacteriaceae]_unclassified(100);f__[Mogibacteriaceae]_unclassified(100)	0.0092239	0.0101463	0.00368956	0.0110687	0.0202926	0.0119911	0.00645673	0.0092239	0.00645673	0.0147582	0.0221374	0.0119911	0.00276717	0.00276717	0.00645673	0.00553434	0.0184478	0.00737912	0.00830151	0.00553434	0.00368956	0.0101463	0.021215
Otu00627	Bacteria(100);Bacteroidetes(100);Bacteroidetes_unclassified(100);Bacteroidetes_unclassified(100);Bacteroidetes_unclassified(100);Bacteroidetes_unclassified(100)	k__Bacteria(100);p__Bacteroidetes(100);p__Bacteroidetes_unclassified(99);p__Bacteroidetes_unclassified(99);p__Bacteroidetes_unclassified(99);p__Bacteroidetes_unclassified(99);p__Bacteroidetes_unclassified(99)	0	0	0	0	0	0	0	0	0	0.00092239	0	0	0	0	0	0	0.0387404	0.112532	0.00645673	0.0129135	0.0267493	0.00461195	0.00830151
Otu00628	Bacteria(100);Firmicutes(100);Clostridia(100);Clostridiales(100);Clostridiales_unclassified(98);Clostridiales_unclassified(98)	k__Bacteria(100);p__Firmicutes(100);c__Clostridia(100);o__Clostridiales(100);f__Ruminococcaceae(99);f__Ruminococcaceae_unclassified(99);f__Ruminococcaceae_unclassified(99)	0.00092239	0.00737912	0.0110687	0.00830151	0.109764	0	0.00184478	0.00092239	0.00645673	0.00092239	0.00737912	0.00368956	0.00830151	0.0175254	0.0249045	0.0092239	0.0359732	0.00092239	0.00645673	0.00553434	0.00184478	0	0
Otu00629	Bacteria(100);Firmicutes(100);Clostridia(100);Clostridiales(100);Clostridiales_unclassified(100);Clostridiales_unclassified(100)	k__Bacteria(100);p__Firmicutes(100);c__Clostridia(100);o__Clostridiales(100);o__Clostridiales_unclassified(100);o__Clostridiales_unclassified(100);o__Clostridiales_unclassified(100)	0.0101463	0	0.00276717	0	0	0.0202926	0	0.0138359	0	0.0276717	0.0156806	0.00461195	0.00092239	0.00184478	0.00368956	0.0719464	0.0267493	0.00368956	0.00276717	0.00645673	0.00092239	0.00737912	0.00368956
Otu00630	Bacteria(100);Firmicutes(100);Firmicutes_unclassified(100);Firmicutes_unclassified(100);Firmicutes_unclassified(100);Firmicutes_unclassified(100)	k__Bacteria(100);p__Firmicutes(100);p__Firmicutes_unclassified(100);p__Firmicutes_unclassified(100);p__Firmicutes_unclassified(100);p__Firmicutes_unclassified(100);p__Firmicutes_unclassified(100)	0.00830151	0.00092239	0.00368956	0.00461195	0.021215	0.00553434	0.016603	0.0156806	0.0147582	0.00368956	0.00276717	0.0147582	0.00092239	0.00092239	0.00368956	0.00461195	0.00276717	0.00092239	0.00461195	0.0285941	0.0359732	0.00092239	0.00092239
Otu00631	Bacteria(100);Bacteroidetes(100);Bacteroidia(100);Bacteroidales(100);Porphyromonadaceae(100);Butyricimonas(100)	k__Bacteria(100);p__Bacteroidetes(100);c__Bacteroidia(100);o__Bacteroidales(100);f__[Odoribacteraceae](100);g__Butyricimonas(100);g__Butyricimonas_unclassified(100)	0.00645673	0	0	0	0.0737912	0	0	0	0.00092239	0	0.00553434	0.0175254	0.0193702	0.0156806	0.00553434	0.0110687	0.00092239	0.0101463	0.0258269	0.016603	0.0221374	0.00645673	0
Otu00632	Bacteria(100);Firmicutes(100);Clostridia(100);Clostridiales(100);Ruminococcaceae(89);Ruminococcaceae_unclassified(89)	k__Bacteria(100);p__Firmicutes(87);c__Clostridia(86);o__Clostridiales(81);o__Clostridiales_unclassified(71);o__Clostridiales_unclassified(71);o__Clostridiales_unclassified(71)	0.00553434	0	0.00276717	0.00092239	0.00184478	0.00092239	0.00184478	0	0.00461195	0	0.00461195	0.016603	0	0.0442747	0.0239821	0.0221374	0.00461195	0.00092239	0	0.0387404	0.033206	0.00092239	0.00184478
Otu00633	Bacteria(100);Firmicutes(100);Clostridia(100);Clostridiales(100);Clostridiales_unclassified(100);Clostridiales_unclassified(100)	k__Bacteria(100);k__Bacteria_unclassified(99);k__Bacteria_unclassified(99);k__Bacteria_unclassified(99);k__Bacteria_unclassified(99);k__Bacteria_unclassified(99);k__Bacteria_unclassified(99)	0.00830151	0.00276717	0.00737912	0.00461195	0.0092239	0.00276717	0	0.016603	0	0.0147582	0.0101463	0.0285941	0.016603	0	0	0.0129135	0.0276717	0.00461195	0.00645673	0.0138359	0.0138359	0.00737912	0.0101463
Otu00634	Bacteria(100);Firmicutes(100);Clostridia(100);Clostridiales(100);Lachnospiraceae(99);Lachnospiraceae_unclassified(99)	k__Bacteria(100);p__Firmicutes(100);c__Clostridia(100);o__Clostridiales(100);f__Lachnospiraceae(100);g__Lachnospira(100);g__Lachnospira_unclassified(100)	0.0285941	0.033206	0.00368956	0.0276717	0.00461195	0.00276717	0	0	0	0.00092239	0	0	0.00276717	0	0	0.0101463	0.00368956	0.00184478	0.0322837	0.0313613	0.00092239	0.021215	0.0119911
Otu00635	Bacteria(100);Bacteria_unclassified(100);Bacteria_unclassified(100);Bacteria_unclassified(100);Bacteria_unclassified(100);Bacteria_unclassified(100)	k__Bacteria(100);p__Firmicutes(100);c__Erysipelotrichi(100);o__Erysipelotrichales(100);f__Erysipelotrichaceae(100);g__RFN20(100);g__RFN20_unclassified(100)	0	0.00276717	0.0147582	0	0.00184478	0	0.00553434	0.00276717	0.00276717	0	0.00737912	0.00092239	0.00184478	0.0267493	0.00737912	0.021215	0.0258269	0.0276717	0.0110687	0.0147582	0.0147582	0.0129135	0
Otu00636	Bacteria(100);Bacteria_unclassified(100);Bacteria_unclassified(100);Bacteria_unclassified(100);Bacteria_unclassified(100);Bacteria_unclassified(100)	k__Bacteria(100);p__Tenericutes(100);c__Mollicutes(100);o__RF39(100);o__RF39_unclassified(100);o__RF39_unclassified(100);o__RF39_unclassified(100)	0.0138359	0	0	0	0.0147582	0	0.075636	0	0.0534986	0.00092239	0	0	0.00092239	0	0	0	0	0	0.00553434	0.0350508	0.0249045	0.00092239	0
Otu00637	Bacteria(100);Bacteria_unclassified(100);Bacteria_unclassified(100);Bacteria_unclassified(100);Bacteria_unclassified(100);Bacteria_unclassified(100)	k__Bacteria(100);p__Tenericutes(100);c__Mollicutes(100);o__RF39(100);o__RF39_unclassified(100);o__RF39_unclassified(100);o__RF39_unclassified(100)	0.0129135	0.00092239	0	0	0	0	0	0	0	0.00092239	0.0516538	0.00092239	0.0830151	0	0.00092239	0.00184478	0.0295165	0	0.0110687	0	0	0	0.00737912
Otu00638	Bacteria(100);Firmicutes(100);Clostridia(100);Clostridiales(100);Ruminococcaceae(99);Ruminococcaceae_unclassified(99)	k__Bacteria(100);p__Firmicutes(100);c__Clostridia(100);o__Clostridiales(100);f__Ruminococcaceae(98);f__Ruminococcaceae_unclassified(98);f__Ruminococcaceae_unclassified(98)	0.00092239	0	0	0	0	0.0147582	0.0396628	0.0193702	0.0599554	0.00092239	0	0	0	0	0	0.00092239	0	0.00092239	0.00368956	0.0202926	0.0313613	0.00184478	0.016603
Otu00639	Bacteria(100);Bacteria_unclassified(100);Bacteria_unclassified(100);Bacteria_unclassified(100);Bacteria_unclassified(100);Bacteria_unclassified(100)	k__Bacteria(100);p__Tenericutes(100);c__Mollicutes(100);o__RF39(100);o__RF39_unclassified(100);o__RF39_unclassified(100);o__RF39_unclassified(100)	0	0	0	0	0	0	0	0	0	0	0.0387404	0.00092239	0.0249045	0.00092239	0.00184478	0	0.0793255	0	0	0.00184478	0	0.0562658	0.016603
Otu00640	Bacteria(100);Firmicutes(100);Firmicutes_unclassified(100);Firmicutes_unclassified(100);Firmicutes_unclassified(100);Firmicutes_unclassified(100)	k__Bacteria(100);p__Firmicutes(100);c__Clostridia(98);o__Clostridiales(98);o__Clostridiales_unclassified(98);o__Clostridiales_unclassified(98);o__Clostridiales_unclassified(98)	0.00461195	0	0	0.00092239	0.00737912	0	0	0.0101463	0	0.00184478	0.0295165	0.0876271	0.0175254	0.0119911	0.021215	0.00184478	0.0184478	0	0.00368956	0	0.00368956	0.00645673	0.00737912
Otu00641	Bacteria(100);Firmicutes(100);Clostridia(100);Clostridiales(100);Clostridiales_unclassified(100);Clostridiales_unclassified(100)	k__Bacteria(100);p__Firmicutes(93);c__Clostridia(92);o__Clostridiales(92);o__Clostridiales_unclassified(90);o__Clostridiales_unclassified(90);o__Clostridiales_unclassified(90)	0.0119911	0.00368956	0.00368956	0.0184478	0.00461195	0.0562658	0.0322837	0.021215	0.0267493	0.00092239	0.0184478	0.00461195	0	0.00184478	0	0.00092239	0.00184478	0.00092239	0.00645673	0.00092239	0.00553434	0	0
Otu00642	Bacteria(100);Bacteria_unclassified(100);Bacteria_unclassified(100);Bacteria_unclassified(100);Bacteria_unclassified(100);Bacteria_unclassified(100)	k__Bacteria(100);p__Cyanobacteria(100);c__4C0d-2(100);o__YS2(100);o__YS2_unclassified(100);o__YS2_unclassified(100);o__YS2_unclassified(100)	0	0	0.00092239	0.194624	0.0101463	0.00092239	0.0092239	0	0.00368956	0.00092239	0.00368956	0.00092239	0.0129135	0	0	0.00184478	0	0	0	0	0.00092239	0	0
Otu00643	Bacteria(100);Bacteria_unclassified(100);Bacteria_unclassified(100);Bacteria_unclassified(100);Bacteria_unclassified(100);Bacteria_unclassified(100)	k__Bacteria(100);p__Tenericutes(100);c__Mollicutes(100);o__RF39(100);o__RF39_unclassified(100);o__RF39_unclassified(100);o__RF39_unclassified(100)	0	0	0	0	0	0	0	0	0	0	0	0	0	0	0	0	0	0.0193702	0.170642	0.00276717	0	0	0.00092239
Otu00644	Bacteria(100);Firmicutes(100);Clostridia(100);Clostridiales(100);Lachnospiraceae(100);Lachnospiraceae_unclassified(100)	k__Bacteria(100);p__Firmicutes(100);c__Clostridia(100);o__Clostridiales(100);f__Lachnospiraceae(99);f__Lachnospiraceae_unclassified(99);f__Lachnospiraceae_unclassified(99)	0.0359732	0.00184478	0.0341284	0.0138359	0.0276717	0.0156806	0.00461195	0.0193702	0.00368956	0.00184478	0.00092239	0.00461195	0.0230598	0.00184478	0.00184478	0	0.00368956	0	0.00092239	0.00461195	0	0.0202926	0.00461195
Otu00645	Bacteria(100);Bacteria_unclassified(100);Bacteria_unclassified(100);Bacteria_unclassified(100);Bacteria_unclassified(100);Bacteria_unclassified(100)	k__Bacteria(100);k__Bacteria_unclassified(100);k__Bacteria_unclassified(100);k__Bacteria_unclassified(100);k__Bacteria_unclassified(100);k__Bacteria_unclassified(100);k__Bacteria_unclassified(100)	0.016603	0	0	0.00368956	0.0129135	0	0.0368956	0.0249045	0.0267493	0.00276717	0	0.0129135	0.00092239	0.00184478	0.00092239	0.00830151	0.0276717	0.00184478	0.00092239	0.0322837	0.00461195	0	0.00276717
Otu00646	Bacteria(100);Bacteria_unclassified(100);Bacteria_unclassified(100);Bacteria_unclassified(100);Bacteria_unclassified(100);Bacteria_unclassified(100)	k__Bacteria(100);p__Firmicutes(100);c__Clostridia(100);o__Clostridiales(100);f__Ruminococcaceae(100);f__Ruminococcaceae_unclassified(100);f__Ruminococcaceae_unclassified(100)	0.0119911	0.0092239	0.0424299	0.0267493	0.00737912	0.0101463	0.00368956	0.00553434	0.00368956	0.0249045	0.00276717	0.00368956	0.00645673	0.00092239	0.00276717	0.00737912	0.00184478	0.00553434	0.0119911	0.00737912	0	0.00368956	0.0092239
Otu00647	Bacteria(100);Firmicutes(100);Clostridia(100);Clostridiales(100);Clostridiales_unclassified(100);Clostridiales_unclassified(100)	k__Bacteria(100);p__Firmicutes(100);c__Clostridia(100);o__Clostridiales(100);o__Clostridiales_unclassified(100);o__Clostridiales_unclassified(100);o__Clostridiales_unclassified(100)	0.00737912	0	0.00184478	0	0.00737912	0.0138359	0.0101463	0.00184478	0.0092239	0.00184478	0.00461195	0.021215	0.00645673	0.00553434	0.00461195	0.00553434	0.0359732	0.0119911	0.00276717	0.016603	0.0267493	0.00737912	0.00276717
Otu00648	Bacteria(100);Bacteria_unclassified(100);Bacteria_unclassified(100);Bacteria_unclassified(100);Bacteria_unclassified(100);Bacteria_unclassified(100)	k__Bacteria(100);p__Tenericutes(99);c__Mollicutes(99);c__Mollicutes_unclassified(99);c__Mollicutes_unclassified(99);c__Mollicutes_unclassified(99);c__Mollicutes_unclassified(99)	0.00368956	0.00092239	0.00461195	0.00184478	0.00092239	0.00092239	0.00184478	0.0267493	0.00461195	0.0092239	0.00092239	0.00276717	0.00368956	0	0	0.0101463	0	0.0415076	0.00461195	0.00368956	0.00276717	0.0285941	0.0525762
Otu00649	Bacteria(100);Firmicutes(100);Clostridia(100);Clostridiales(100);Clostridiales_unclassified(100);Clostridiales_unclassified(100)	k__Bacteria(100);k__Bacteria_unclassified(89);k__Bacteria_unclassified(89);k__Bacteria_unclassified(89);k__Bacteria_unclassified(89);k__Bacteria_unclassified(89);k__Bacteria_unclassified(89)	0.0433523	0.00092239	0	0.00368956	0.00737912	0.0110687	0.00184478	0.00184478	0.016603	0.059033	0.00276717	0.00184478	0	0.00553434	0.00184478	0.00737912	0.0221374	0.00553434	0.00276717	0.0101463	0	0.00184478	0.00092239
Otu00650	Bacteria(100);Bacteria_unclassified(100);Bacteria_unclassified(100);Bacteria_unclassified(100);Bacteria_unclassified(100);Bacteria_unclassified(100)	k__Bacteria(100);k__Bacteria_unclassified(100);k__Bacteria_unclassified(100);k__Bacteria_unclassified(100);k__Bacteria_unclassified(100);k__Bacteria_unclassified(100);k__Bacteria_unclassified(100)	0.00092239	0	0	0	0.0516538	0	0.00276717	0	0.00276717	0.0193702	0.0387404	0.0138359	0.00092239	0.0304389	0.0101463	0.00830151	0.0129135	0	0.0175254	0.00553434	0.00368956	0.00645673	0.00092239
Otu00651	Bacteria(100);Firmicutes(100);Clostridia(100);Clostridiales(100);Lachnospiraceae(100);Lachnospiraceae_unclassified(100)	k__Bacteria(100);p__Firmicutes(100);c__Clostridia(100);o__Clostridiales(100);f__Lachnospiraceae(100);g__Clostridium(99);g__Clostridium_unclassified(99)	0.00368956	0.0138359	0.00184478	0.00092239	0.0101463	0.0101463	0.00737912	0.0193702	0.00737912	0.00184478	0.00461195	0.00368956	0.0239821	0.0092239	0.0110687	0.021215	0.0129135	0.00368956	0.0129135	0.00368956	0.00092239	0.00830151	0.0119911
Otu00652	Bacteria(100);Bacteria_unclassified(100);Bacteria_unclassified(100);Bacteria_unclassified(100);Bacteria_unclassified(100);Bacteria_unclassified(100)	k__Bacteria(100);k__Bacteria_unclassified(100);k__Bacteria_unclassified(100);k__Bacteria_unclassified(100);k__Bacteria_unclassified(100);k__Bacteria_unclassified(100);k__Bacteria_unclassified(100)	0.0101463	0	0	0.00184478	0.0193702	0.00092239	0.0138359	0.00184478	0.016603	0	0	0.0285941	0	0.00092239	0.00092239	0.0110687	0.0138359	0	0.00645673	0.0304389	0.0359732	0.00092239	0.00092239
Otu00653	Bacteria(100);Firmicutes(100);Firmicutes_unclassified(100);Firmicutes_unclassified(100);Firmicutes_unclassified(100);Firmicutes_unclassified(100)	k__Bacteria(100);k__Bacteria_unclassified(95);k__Bacteria_unclassified(95);k__Bacteria_unclassified(95);k__Bacteria_unclassified(95);k__Bacteria_unclassified(95);k__Bacteria_unclassified(95)	0.00368956	0.00276717	0.00092239	0	0.0193702	0	0.00092239	0.00830151	0.00092239	0.00276717	0	0.0295165	0.00830151	0	0	0.0295165	0.0636449	0.00092239	0.00092239	0.0101463	0.0156806	0	0
Otu00654	Bacteria(100);Firmicutes(100);Clostridia(100);Clostridiales(100);Ruminococcaceae(100);Ruminococcaceae_unclassified(100)	k__Bacteria(100);p__Firmicutes(100);c__Clostridia(100);o__Clostridiales(100);f__Ruminococcaceae(100);f__Ruminococcaceae_unclassified(100);f__Ruminococcaceae_unclassified(100)	0.0101463	0.00368956	0.00276717	0.00092239	0.0129135	0.00830151	0.00553434	0.00368956	0.00553434	0.00737912	0.0119911	0.0175254	0.00737912	0.0101463	0.00645673	0.016603	0.0156806	0.00276717	0.00737912	0.0092239	0.0092239	0.00092239	0.00645673
Otu00655	Bacteria(100);Bacteroidetes(100);Bacteroidetes_unclassified(100);Bacteroidetes_unclassified(100);Bacteroidetes_unclassified(100);Bacteroidetes_unclassified(100)	k__Bacteria(100);p__Bacteroidetes(100);c__Bacteroidia(100);o__Bacteroidales(100);f__[Paraprevotellaceae](100);g__[Prevotella](100);g__[Prevotella]_unclassified(100)	0.0368956	0.021215	0.0258269	0.0101463	0.00368956	0.0110687	0.00368956	0.00092239	0.00276717	0	0.00553434	0	0.00368956	0.00276717	0.00092239	0	0.00184478	0.033206	0.00368956	0.00553434	0.00092239	0.00553434	0.0258269
Otu00656	Bacteria(100);Firmicutes(100);Clostridia(100);Clostridiales(100);Ruminococcaceae(100);Ruminococcaceae_unclassified(100)	k__Bacteria(100);p__Firmicutes(100);c__Clostridia(100);o__Clostridiales(100);f__Ruminococcaceae(100);f__Ruminococcaceae_unclassified(100);f__Ruminococcaceae_unclassified(100)	0.0092239	0	0	0	0.00737912	0	0.0184478	0	0.0239821	0.0147582	0.0138359	0	0.0479643	0.00184478	0	0.00553434	0	0	0	0.0221374	0.0295165	0.00092239	0
Otu00657	Bacteria(100);Bacteroidetes(100);Bacteroidia(100);Bacteroidales(100);Prevotellaceae(100);Prevotella(100)	k__Bacteria(100);p__Bacteroidetes(100);c__Bacteroidia(100);o__Bacteroidales(100);f__Prevotellaceae(100);g__Prevotella(100);s__copri(100)	0.00092239	0	0.0249045	0.0571882	0.00461195	0.00092239	0	0.00092239	0	0.054421	0	0	0	0	0	0	0.00092239	0	0.0488867	0.00645673	0	0	0.00276717
Otu00658	Bacteria(100);Firmicutes(100);Clostridia(100);Clostridiales(100);Ruminococcaceae(100);Ruminococcus(100)	k__Bacteria(100);p__Firmicutes(100);c__Clostridia(100);o__Clostridiales(100);f__Ruminococcaceae(100);g__Ruminococcus(100);s__albus(97)	0	0	0	0	0	0.0359732	0	0.0258269	0.00276717	0.00092239	0	0.00553434	0	0.00092239	0.00092239	0	0	0.116221	0	0.00461195	0	0	0.00184478
Otu00659	Bacteria(100);Proteobacteria(100);Gammaproteobacteria(100);Enterobacteriales(100);Enterobacteriaceae(100);Providencia(100)	k__Bacteria(100);p__Proteobacteria(100);c__Gammaproteobacteria(100);o__Enterobacteriales(100);f__Enterobacteriaceae(100);g__Providencia(99);g__Providencia_unclassified(99)	0	0	0	0	0	0	0	0	0	0	0.0101463	0.059033	0	0	0.177099	0	0	0	0.00092239	0	0	0	0
Otu00660	Bacteria(100);Firmicutes(100);Clostridia(100);Clostridiales(100);Ruminococcaceae(100);Ruminococcaceae_unclassified(100)	k__Bacteria(100);p__Firmicutes(100);c__Clostridia(100);o__Clostridiales(100);f__Ruminococcaceae(100);g__Oscillospira(100);g__Oscillospira_unclassified(100)	0.0488867	0.00553434	0.0110687	0.0313613	0.00461195	0.0092239	0.0110687	0.00092239	0.0092239	0.00461195	0	0.00461195	0.0092239	0.00276717	0.00184478	0.00184478	0.00184478	0.0258269	0.00461195	0.00645673	0.00368956	0.0092239	0.0092239
Otu00661	Bacteria(100);Firmicutes(100);Clostridia(100);Clostridiales(100);Ruminococcaceae(100);Clostridium_IV(98)	k__Bacteria(100);p__Firmicutes(100);c__Clostridia(100);o__Clostridiales(100);o__Clostridiales_unclassified(98);o__Clostridiales_unclassified(98);o__Clostridiales_unclassified(98)	0.0221374	0.00092239	0.00830151	0.0599554	0.00368956	0.00553434	0.0147582	0.00737912	0.0249045	0.0156806	0.0101463	0.00092239	0.00184478	0.00092239	0.00461195	0.0092239	0.0092239	0.00276717	0.00184478	0.00553434	0.0092239	0.00368956	0.00368956
Otu00662	Bacteria(100);Bacteria_unclassified(100);Bacteria_unclassified(100);Bacteria_unclassified(100);Bacteria_unclassified(100);Bacteria_unclassified(100)	k__Bacteria(100);p__Firmicutes(100);c__Clostridia(100);o__Clostridiales(100);o__Clostridiales_unclassified(100);o__Clostridiales_unclassified(100);o__Clostridiales_unclassified(100)	0.00461195	0.00737912	0.00368956	0	0.0258269	0.0119911	0.0322837	0.0119911	0.016603	0.00553434	0	0.00645673	0.00368956	0.0184478	0.00553434	0.0101463	0.0101463	0.00184478	0.00276717	0.0101463	0.0138359	0.0092239	0.00092239
Otu00663	Bacteria(100);Firmicutes(100);Clostridia(100);Clostridiales(100);Clostridiales_unclassified(100);Clostridiales_unclassified(100)	k__Bacteria(100);p__Firmicutes(100);c__Clostridia(100);o__Clostridiales(100);o__Clostridiales_unclassified(100);o__Clostridiales_unclassified(100);o__Clostridiales_unclassified(100)	0.00092239	0	0	0.00092239	0.00461195	0.00184478	0.00184478	0.00092239	0.00276717	0.00184478	0.0415076	0.00830151	0.00461195	0	0	0.0101463	0.00368956	0	0.00553434	0.0221374	0.0581106	0.00461195	0.00092239
Otu00664	Bacteria(100);Firmicutes(100);Clostridia(100);Clostridiales(100);Ruminococcaceae(100);Ruminococcaceae_unclassified(100)	k__Bacteria(100);p__Firmicutes(100);c__Clostridia(100);o__Clostridiales(100);f__Ruminococcaceae(100);g__Oscillospira(99);g__Oscillospira_unclassified(99)	0.00645673	0.00184478	0	0.0119911	0.0110687	0.00092239	0.00276717	0.00184478	0.00184478	0.00645673	0.00553434	0.00461195	0.0110687	0.00368956	0.00184478	0.00645673	0.0147582	0.00830151	0.00184478	0.0285941	0.0221374	0.0193702	0.0138359
Otu00665	Bacteria(100);Bacteroidetes(100);Bacteroidia(100);Bacteroidales(100);Prevotellaceae(100);Prevotella(100)	k__Bacteria(100);p__Bacteroidetes(100);c__Bacteroidia(100);o__Bacteroidales(100);f__Prevotellaceae(100);g__Prevotella(100);s__copri(100)	0.00461195	0.0101463	0.0175254	0.0525762	0.0129135	0.00184478	0.00184478	0.00092239	0.00184478	0.0258269	0	0	0	0.00184478	0.00276717	0	0.00184478	0.00645673	0.033206	0.00737912	0	0.00737912	0.0184478
Otu00666	Bacteria(100);Bacteroidetes(100);Bacteroidetes_unclassified(100);Bacteroidetes_unclassified(100);Bacteroidetes_unclassified(100);Bacteroidetes_unclassified(100)	k__Bacteria(100);p__Bacteroidetes(100);c__Bacteroidia(100);o__Bacteroidales(100);f__[Paraprevotellaceae](100);g__[Prevotella](100);g__[Prevotella]_unclassified(100)	0.016603	0.0405852	0.00553434	0.00830151	0.0110687	0.0092239	0.00276717	0	0.0092239	0.0129135	0.00092239	0.00276717	0	0.00553434	0.00461195	0.00553434	0	0.0147582	0.00645673	0.00830151	0	0.0147582	0.0156806
Otu00667	Bacteria(100);Bacteria_unclassified(100);Bacteria_unclassified(100);Bacteria_unclassified(100);Bacteria_unclassified(100);Bacteria_unclassified(100)	k__Bacteria(100);p__Tenericutes(100);c__RF3(100);o__ML615J-28(100);o__ML615J-28_unclassified(100);o__ML615J-28_unclassified(100);o__ML615J-28_unclassified(100)	0.00645673	0	0.0193702	0	0	0	0.0129135	0.0175254	0.0156806	0	0	0	0	0	0	0	0.0156806	0	0.00737912	0.00092239	0	0.00737912	0.121755
Otu00668	Bacteria(100);Bacteroidetes(100);Sphingobacteria(100);Sphingobacteriales(100);Sphingobacteriaceae(100);Sphingobacterium(100)	k__Bacteria(100);p__Bacteroidetes(100);c__Sphingobacteriia(100);o__Sphingobacteriales(100);f__Sphingobacteriaceae(100);g__Sphingobacterium(99);g__Sphingobacterium_unclassified(99)	0	0	0	0	0	0	0	0	0	0	0.00184478	0.176177	0	0	0	0.00461195	0	0	0.0101463	0	0	0	0
Otu00669	Bacteria(100);Firmicutes(100);Clostridia(100);Clostridiales(100);Ruminococcaceae(100);Oscillibacter(100)	k__Bacteria(100);p__Firmicutes(100);c__Clostridia(100);o__Clostridiales(100);f__Ruminococcaceae(100);g__Oscillospira(100);g__Oscillospira_unclassified(100)	0	0.00092239	0.00184478	0.0249045	0	0.00368956	0	0	0	0	0.00276717	0	0.0101463	0.0138359	0.00276717	0.00368956	0.00737912	0	0.0562658	0.00737912	0.0129135	0.021215	0.0276717
Otu00670	Bacteria(100);Firmicutes(100);Clostridia(100);Clostridiales(100);Ruminococcaceae(100);Clostridium_IV(98)	k__Bacteria(100);p__Firmicutes(100);c__Clostridia(100);o__Clostridiales(100);f__Ruminococcaceae(100);g__Ruminococcus(96);g__Ruminococcus_unclassified(96)	0	0	0	0	0.0230598	0	0.00645673	0.0129135	0.016603	0.0119911	0.00368956	0.00368956	0.0092239	0	0.00184478	0.00830151	0.0368956	0.0156806	0.0230598	0.0276717	0.016603	0	0
Otu00671	Bacteria(100);Firmicutes(100);Clostridia(100);Clostridiales(100);Lachnospiraceae(100);Lachnospiraceae_unclassified(100)	k__Bacteria(100);p__Firmicutes(100);c__Clostridia(100);o__Clostridiales(100);f__Lachnospiraceae(100);g__Anaerostipes(100);g__Anaerostipes_unclassified(100)	0.00737912	0.00830151	0.0092239	0.021215	0.00092239	0.00830151	0.00737912	0.00276717	0.00553434	0.00553434	0.00461195	0.00184478	0.0119911	0.00184478	0.00092239	0.00830151	0.0156806	0.0138359	0.0193702	0.00368956	0.00553434	0.0129135	0.0110687
Otu00672	Bacteria(100);Firmicutes(100);Clostridia(100);Clostridiales(100);Ruminococcaceae(100);Butyricicoccus(100)	k__Bacteria(100);p__Firmicutes(100);c__Clostridia(100);o__Clostridiales(100);f__Ruminococcaceae(100);g__Butyricicoccus(100);s__pullicaecorum(100)	0.00276717	0.0295165	0.00184478	0.0682569	0.00368956	0.00092239	0.00184478	0.00184478	0.00368956	0.0230598	0.00092239	0	0.00276717	0	0.00184478	0	0.0119911	0.00092239	0.0119911	0.00461195	0.00461195	0.00461195	0.00461195
Otu00673	Bacteria(100);Firmicutes(100);Clostridia(100);Clostridiales(100);Lachnospiraceae(100);Roseburia(97)	k__Bacteria(100);p__Firmicutes(100);c__Clostridia(100);o__Clostridiales(100);f__Lachnospiraceae(100);g__Roseburia(60);s__faecis(52)	0.0156806	0.0313613	0.0359732	0.00184478	0	0.00368956	0.00461195	0.00368956	0.00184478	0.0396628	0	0	0.037818	0	0	0.00184478	0.00092239	0.00368956	0	0	0	0.00276717	0.00184478
Otu00674	Bacteria(100);Firmicutes(100);Firmicutes_unclassified(100);Firmicutes_unclassified(100);Firmicutes_unclassified(100);Firmicutes_unclassified(100)	k__Bacteria(100);k__Bacteria_unclassified(100);k__Bacteria_unclassified(100);k__Bacteria_unclassified(100);k__Bacteria_unclassified(100);k__Bacteria_unclassified(100);k__Bacteria_unclassified(100)	0.00461195	0.00553434	0.00092239	0.0784032	0	0	0	0	0	0.00461195	0	0	0.00184478	0.00092239	0	0	0	0.0202926	0.0341284	0.00461195	0.00276717	0	0.0184478
Otu00675	Bacteria(100);Firmicutes(100);Clostridia(100);Clostridiales(100);Clostridiales_unclassified(100);Clostridiales_unclassified(100)	k__Bacteria(100);p__Firmicutes(99);c__Clostridia(98);o__Clostridiales(95);o__Clostridiales_unclassified(95);o__Clostridiales_unclassified(95);o__Clostridiales_unclassified(95)	0.00830151	0	0.00368956	0	0.0350508	0	0.00368956	0.00092239	0.00276717	0.00461195	0	0.00830151	0.00092239	0	0	0	0	0.00461195	0.0682569	0.0147582	0.0156806	0.00461195	0.00184478
Otu00676	Bacteria(100);Firmicutes(100);Firmicutes_unclassified(100);Firmicutes_unclassified(100);Firmicutes_unclassified(100);Firmicutes_unclassified(100)	k__Bacteria(100);p__Firmicutes(100);c__Clostridia(100);o__Clostridiales(100);f__Ruminococcaceae(100);f__Ruminococcaceae_unclassified(100);f__Ruminococcaceae_unclassified(100)	0.00461195	0.00092239	0.00737912	0.00276717	0.00553434	0.00368956	0.00184478	0.0119911	0.00645673	0	0.0276717	0.0138359	0	0	0.00368956	0.0138359	0.0313613	0	0.00830151	0.0129135	0.0184478	0.00645673	0.00276717
Otu00677	Bacteria(100);Bacteria_unclassified(100);Bacteria_unclassified(100);Bacteria_unclassified(100);Bacteria_unclassified(100);Bacteria_unclassified(100)	k__Bacteria(100);k__Bacteria_unclassified(78);k__Bacteria_unclassified(78);k__Bacteria_unclassified(78);k__Bacteria_unclassified(78);k__Bacteria_unclassified(78);k__Bacteria_unclassified(78)	0.00276717	0	0	0.00368956	0.00737912	0.0147582	0.0110687	0.0193702	0.0101463	0.00553434	0.00461195	0.00553434	0.0110687	0.00645673	0.0119911	0.0101463	0.0156806	0	0.0147582	0.0119911	0.0184478	0.00184478	0.00184478
Otu00678	Bacteria(100);Firmicutes(100);Clostridia(100);Clostridiales(100);Clostridiales_unclassified(100);Clostridiales_unclassified(100)	k__Bacteria(100);p__Firmicutes(99);c__Clostridia(99);o__Clostridiales(97);o__Clostridiales_unclassified(96);o__Clostridiales_unclassified(96);o__Clostridiales_unclassified(96)	0.00553434	0.0101463	0.021215	0.00184478	0.0101463	0.0138359	0.033206	0.0092239	0.0138359	0.00461195	0	0.00737912	0.00092239	0	0	0.00830151	0.0147582	0.0092239	0.00184478	0.00092239	0.00092239	0.00830151	0.00737912
Otu00679	Bacteria(100);Bacteria_unclassified(100);Bacteria_unclassified(100);Bacteria_unclassified(100);Bacteria_unclassified(100);Bacteria_unclassified(100)	k__Bacteria(100);p__Proteobacteria(100);c__Alphaproteobacteria(100);o__RF32(100);o__RF32_unclassified(100);o__RF32_unclassified(100);o__RF32_unclassified(100)	0.0156806	0.00461195	0.00184478	0.00092239	0.124523	0.00184478	0.00368956	0	0.00645673	0.00368956	0	0.0341284	0	0.0249045	0.00553434	0.00368956	0.00830151	0	0.00092239	0	0.00092239	0.00092239	0
Otu00680	Bacteria(100);Bacteria_unclassified(100);Bacteria_unclassified(100);Bacteria_unclassified(100);Bacteria_unclassified(100);Bacteria_unclassified(100)	k__Bacteria(100);k__Bacteria_unclassified(100);k__Bacteria_unclassified(100);k__Bacteria_unclassified(100);k__Bacteria_unclassified(100);k__Bacteria_unclassified(100);k__Bacteria_unclassified(100)	0	0	0	0	0.00184478	0	0	0	0	0	0.0802479	0.0101463	0.00092239	0.021215	0.021215	0.033206	0.00092239	0	0.00461195	0.00553434	0.00184478	0.0101463	0.00092239
Otu00681	Bacteria(100);Firmicutes(100);Firmicutes_unclassified(100);Firmicutes_unclassified(100);Firmicutes_unclassified(100);Firmicutes_unclassified(100)	k__Bacteria(100);k__Bacteria_unclassified(100);k__Bacteria_unclassified(100);k__Bacteria_unclassified(100);k__Bacteria_unclassified(100);k__Bacteria_unclassified(100);k__Bacteria_unclassified(100)	0	0	0	0	0	0	0	0	0	0	0	0	0	0	0	0	0	0	0.0119911	0.0221374	0.0387404	0.075636	0.0295165
Otu00682	Bacteria(100);Firmicutes(100);Bacilli(100);Lactobacillales(100);Lactobacillales_unclassified(65);Lactobacillales_unclassified(65)	k__Bacteria(100);p__Firmicutes(100);c__Bacilli(100);o__Lactobacillales(100);o__Lactobacillales_unclassified(97);o__Lactobacillales_unclassified(97);o__Lactobacillales_unclassified(97)	0.00830151	0.00092239	0.0931614	0.00184478	0.00184478	0.00276717	0.00276717	0.00092239	0.00092239	0	0.00092239	0.00092239	0	0	0.0654897	0.00368956	0	0.00092239	0.00092239	0.00368956	0	0	0.00092239
Otu00683	Bacteria(100);Firmicutes(100);Clostridia(100);Clostridiales(100);Lachnospiraceae(100);Lachnospiraceae_unclassified(100)	k__Bacteria(100);p__Firmicutes(100);c__Clostridia(100);o__Clostridiales(100);f__Lachnospiraceae(100);f__Lachnospiraceae_unclassified(100);f__Lachnospiraceae_unclassified(100)	0	0	0	0	0.00092239	0	0.0101463	0.00276717	0.0239821	0	0.00830151	0.0230598	0.0193702	0.0092239	0.00553434	0.0267493	0.0295165	0	0.00184478	0.00461195	0.00368956	0.00092239	0
Otu00684	Bacteria(100);Bacteria_unclassified(100);Bacteria_unclassified(100);Bacteria_unclassified(100);Bacteria_unclassified(100);Bacteria_unclassified(100)	k__Bacteria(100);p__Tenericutes(100);c__Mollicutes(100);o__RF39(100);o__RF39_unclassified(100);o__RF39_unclassified(100);o__RF39_unclassified(100)	0.0147582	0.0322837	0.00368956	0.0267493	0.00645673	0.00368956	0.0221374	0.00368956	0.0175254	0.0193702	0.00645673	0.016603	0	0.00092239	0.00092239	0.00737912	0	0.00184478	0	0.00645673	0.00184478	0.00092239	0.00368956
Otu00685	Bacteria(100);Firmicutes(100);Clostridia(100);Clostridiales(100);Clostridiales_unclassified(100);Clostridiales_unclassified(100)	k__Bacteria(100);k__Bacteria_unclassified(73);k__Bacteria_unclassified(73);k__Bacteria_unclassified(73);k__Bacteria_unclassified(73);k__Bacteria_unclassified(73);k__Bacteria_unclassified(73)	0.0304389	0.0184478	0.0119911	0.071024	0.00368956	0.00461195	0.00184478	0	0.00184478	0.0129135	0.00276717	0.00276717	0.0119911	0.00276717	0.0101463	0.00092239	0	0.00368956	0.00645673	0	0	0.00092239	0.00184478
Otu00686	Bacteria(100);Bacteria_unclassified(100);Bacteria_unclassified(100);Bacteria_unclassified(100);Bacteria_unclassified(100);Bacteria_unclassified(100)	k__Bacteria(100);p__Cyanobacteria(100);c__4C0d-2(100);o__YS2(100);o__YS2_unclassified(100);o__YS2_unclassified(100);o__YS2_unclassified(100)	0.0092239	0.00184478	0	0.0415076	0.0359732	0	0.0110687	0.00092239	0.00645673	0.00184478	0.0507315	0.0193702	0	0.00276717	0.00092239	0.00276717	0.00737912	0	0	0.00092239	0.00092239	0.0156806	0.00461195
Otu00687	Bacteria(100);Firmicutes(100);Clostridia(100);Clostridiales(100);Clostridiales_unclassified(100);Clostridiales_unclassified(100)	k__Bacteria(100);k__Bacteria_unclassified(100);k__Bacteria_unclassified(100);k__Bacteria_unclassified(100);k__Bacteria_unclassified(100);k__Bacteria_unclassified(100);k__Bacteria_unclassified(100)	0	0	0	0	0	0	0	0	0	0	0.00645673	0	0	0	0	0	0.168797	0	0	0	0	0	0
Otu00688	Bacteria(100);Firmicutes(100);Clostridia(100);Clostridiales(100);Ruminococcaceae(100);Ruminococcus(100)	k__Bacteria(100);p__Firmicutes(100);c__Clostridia(100);o__Clostridiales(100);f__Ruminococcaceae(100);g__Ruminococcus(100);s__flavefaciens(98)	0	0	0	0	0	0	0	0	0	0	0.0138359	0.0285941	0.0119911	0.00830151	0.0138359	0.0608777	0	0	0	0	0	0	0
Otu00689	Bacteria(100);Bacteria_unclassified(100);Bacteria_unclassified(100);Bacteria_unclassified(100);Bacteria_unclassified(100);Bacteria_unclassified(100)	k__Bacteria(100);p__Tenericutes(100);c__Mollicutes(100);o__RF39(100);o__RF39_unclassified(100);o__RF39_unclassified(100);o__RF39_unclassified(100)	0.00461195	0.0295165	0.00184478	0.0221374	0.0092239	0.0110687	0	0.00276717	0.00092239	0.0341284	0.00184478	0.00645673	0.0239821	0.00184478	0.00092239	0.0350508	0.0092239	0	0	0	0	0	0
Otu00690	Bacteria(100);Firmicutes(100);Clostridia(100);Clostridia_unclassified(100);Clostridia_unclassified(100);Clostridia_unclassified(100)	k__Bacteria(100);p__Firmicutes(100);p__Firmicutes_unclassified(100);p__Firmicutes_unclassified(100);p__Firmicutes_unclassified(100);p__Firmicutes_unclassified(100);p__Firmicutes_unclassified(100)	0.00830151	0.00737912	0.00830151	0.0156806	0.00553434	0.0119911	0.0101463	0.0147582	0.0101463	0.00830151	0.00645673	0.0175254	0.0138359	0.00276717	0.00830151	0.0156806	0.00368956	0	0.00276717	0.00553434	0.00276717	0	0.00184478
Otu00691	Bacteria(100);Firmicutes(100);Firmicutes_unclassified(100);Firmicutes_unclassified(100);Firmicutes_unclassified(100);Firmicutes_unclassified(100)	k__Bacteria(100);p__Tenericutes(100);c__Mollicutes(100);o__RF39(100);o__RF39_unclassified(100);o__RF39_unclassified(100);o__RF39_unclassified(100)	0.00830151	0.0433523	0.00092239	0	0.00184478	0	0.0673345	0	0.0424299	0	0.0295165	0	0	0	0	0	0	0	0	0	0	0	0
Otu00692	Bacteria(100);Bacteria_unclassified(100);Bacteria_unclassified(100);Bacteria_unclassified(100);Bacteria_unclassified(100);Bacteria_unclassified(100)	k__Bacteria(100);p__Spirochaetes(100);c__Spirochaetes(100);o__Spirochaetales(100);f__Spirochaetaceae(100);g__Treponema(100);g__Treponema_unclassified(100)	0	0	0	0	0	0	0.00461195	0	0	0	0.021215	0.00830151	0.00092239	0.0405852	0.0774808	0.00368956	0.0258269	0	0	0.00461195	0.00553434	0	0.00092239
Otu00693	Bacteria(100);Bacteria_unclassified(100);Bacteria_unclassified(100);Bacteria_unclassified(100);Bacteria_unclassified(100);Bacteria_unclassified(100)	k__Bacteria(100);p__Tenericutes(100);c__Mollicutes(100);o__RF39(100);o__RF39_unclassified(100);o__RF39_unclassified(100);o__RF39_unclassified(100)	0.00184478	0	0.00830151	0.00184478	0	0	0.0147582	0.00737912	0.0202926	0.00276717	0.00092239	0.0415076	0.0138359	0	0	0	0.0295165	0	0.00830151	0.00276717	0.00184478	0.0184478	0.00737912
Otu00694	Bacteria(100);Firmicutes(100);Clostridia(100);Clostridiales(100);Clostridiales_unclassified(100);Clostridiales_unclassified(100)	k__Bacteria(100);p__Firmicutes(100);c__Clostridia(100);o__Clostridiales(100);o__Clostridiales_unclassified(100);o__Clostridiales_unclassified(100);o__Clostridiales_unclassified(100)	0.00830151	0.00553434	0.00092239	0.0129135	0.0175254	0.0129135	0.0119911	0.0221374	0.00737912	0.00645673	0.00092239	0	0	0.00092239	0	0.0175254	0.0110687	0.00184478	0.00645673	0.0129135	0.00276717	0.0092239	0.00461195
Otu00695	Bacteria(100);Firmicutes(100);Clostridia(100);Clostridiales(100);Lachnospiraceae(99);Lachnospiraceae_unclassified(99)	k__Bacteria(100);p__Firmicutes(100);c__Clostridia(100);o__Clostridiales(100);f__Lachnospiraceae(100);f__Lachnospiraceae_unclassified(99);f__Lachnospiraceae_unclassified(99)	0.00368956	0	0.00830151	0	0	0	0	0	0	0	0	0.00276717	0.129135	0	0	0.00092239	0.00092239	0.00184478	0.00184478	0	0	0.00092239	0
Otu00696	Bacteria(100);Bacteroidetes(100);Bacteroidetes_unclassified(100);Bacteroidetes_unclassified(100);Bacteroidetes_unclassified(100);Bacteroidetes_unclassified(100)	k__Bacteria(100);p__Bacteroidetes(100);c__Bacteroidia(100);o__Bacteroidales(100);f__S24-7(100);f__S24-7_unclassified(100);f__S24-7_unclassified(100)	0.0101463	0.0387404	0	0.0285941	0.00737912	0	0.00553434	0.0092239	0.00092239	0.00276717	0.00092239	0	0	0.0147582	0.0184478	0	0.0442747	0	0.00092239	0.00092239	0.00645673	0.00737912	0.00645673
Otu00697	Bacteria(100);Firmicutes(100);Clostridia(100);Clostridiales(100);Ruminococcaceae(100);Ruminococcaceae_unclassified(100)	k__Bacteria(100);p__Firmicutes(100);c__Clostridia(100);o__Clostridiales(100);f__Ruminococcaceae(100);g__Oscillospira(99);g__Oscillospira_unclassified(99)	0.0175254	0.00184478	0.00461195	0.00368956	0.0101463	0.00830151	0.00830151	0.0101463	0.0156806	0.00461195	0.00645673	0.00461195	0.0092239	0.00368956	0.00461195	0.0175254	0.0221374	0.00276717	0	0.00276717	0.0092239	0.00368956	0.0092239
Otu00698	Bacteria(100);Firmicutes(100);Firmicutes_unclassified(100);Firmicutes_unclassified(100);Firmicutes_unclassified(100);Firmicutes_unclassified(100)	k__Bacteria(100);p__Tenericutes(100);c__Mollicutes(100);o__RF39(100);o__RF39_unclassified(100);o__RF39_unclassified(100);o__RF39_unclassified(100)	0.00368956	0	0.0092239	0.00368956	0.0092239	0.0092239	0.00276717	0	0.00461195	0.0341284	0	0	0.0461195	0	0	0.00184478	0.00461195	0.00368956	0	0.0101463	0.0110687	0.00184478	0.00461195
Otu00699	Bacteria(100);Proteobacteria(100);Proteobacteria_unclassified(100);Proteobacteria_unclassified(100);Proteobacteria_unclassified(100);Proteobacteria_unclassified(100)	k__Bacteria(100);p__Proteobacteria(100);c__Deltaproteobacteria(99);o__GMD14H09(80);o__GMD14H09_unclassified(80);o__GMD14H09_unclassified(80);o__GMD14H09_unclassified(80)	0.0221374	0.00092239	0.00553434	0	0.00184478	0.00645673	0.00368956	0.0129135	0.0119911	0	0.00184478	0.00737912	0.00645673	0.00092239	0	0.0267493	0.00092239	0.00553434	0.00276717	0.016603	0.00830151	0.00092239	0.00830151
Otu00700	Bacteria(100);Firmicutes(100);Clostridia(100);Clostridiales(100);Ruminococcaceae(100);Subdoligranulum(100)	k__Bacteria(100);p__Firmicutes(100);c__Clostridia(100);o__Clostridiales(100);f__Ruminococcaceae(100);g__Subdoligranulum(99);s__variabile(99)	0.0239821	0.00737912	0.0405852	0.0129135	0.00368956	0.00368956	0.00184478	0.00184478	0.00092239	0.0119911	0	0.00276717	0.0110687	0	0.00092239	0.00184478	0.00092239	0.00830151	0.0184478	0.00184478	0	0.0101463	0.0101463
Otu00701	Bacteria(100);Firmicutes(100);Clostridia(100);Clostridiales(100);Ruminococcaceae(100);Ruminococcaceae_unclassified(100)	k__Bacteria(100);p__Firmicutes(100);c__Clostridia(100);o__Clostridiales(100);f__Ruminococcaceae(99);f__Ruminococcaceae_unclassified(99);f__Ruminococcaceae_unclassified(99)	0	0	0	0	0	0	0	0	0	0	0	0	0	0	0	0	0	0	0.0221374	0.0341284	0.0553434	0.0092239	0.00276717
Otu00702	Bacteria(100);Bacteria_unclassified(100);Bacteria_unclassified(100);Bacteria_unclassified(100);Bacteria_unclassified(100);Bacteria_unclassified(100)	k__Bacteria(100);p__Firmicutes(100);c__Erysipelotrichi(100);o__Erysipelotrichales(100);f__Erysipelotrichaceae(100);g__Bulleidia(100);s__p-1630-c5(100)	0.00553434	0.0101463	0.00553434	0.0867047	0.00184478	0.00645673	0.00737912	0.00184478	0.00184478	0.00461195	0.00368956	0.00092239	0.0193702	0.00092239	0.00092239	0.00092239	0	0	0	0.00461195	0.00830151	0	0
Otu00703	Bacteria(100);Firmicutes(100);Clostridia(100);Clostridiales(100);Lachnospiraceae(100);Lachnospiraceae_unclassified(100)	k__Bacteria(100);p__Firmicutes(100);c__Clostridia(100);o__Clostridiales(100);f__Lachnospiraceae(100);f__Lachnospiraceae_unclassified(100);f__Lachnospiraceae_unclassified(100)	0.00184478	0.0101463	0.00645673	0.0092239	0.0147582	0.0110687	0.00368956	0.00184478	0.00276717	0.0092239	0.00184478	0.00737912	0.00092239	0.00645673	0.0138359	0.0092239	0.0092239	0.0184478	0.00645673	0.00553434	0.00368956	0.00553434	0.0147582
Otu00704	Bacteria(100);Bacteria_unclassified(100);Bacteria_unclassified(100);Bacteria_unclassified(100);Bacteria_unclassified(100);Bacteria_unclassified(100)	k__Bacteria(100);k__Bacteria_unclassified(100);k__Bacteria_unclassified(100);k__Bacteria_unclassified(100);k__Bacteria_unclassified(100);k__Bacteria_unclassified(100);k__Bacteria_unclassified(100)	0.00092239	0.00092239	0.00092239	0.0802479	0.0682569	0.00645673	0	0.00461195	0	0.00553434	0	0	0	0	0	0	0	0	0.00830151	0.00368956	0.00461195	0.00645673	0.00830151
Otu00705	Bacteria(100);Firmicutes(100);Firmicutes_unclassified(100);Firmicutes_unclassified(100);Firmicutes_unclassified(100);Firmicutes_unclassified(100)	k__Bacteria(100);k__Bacteria_unclassified(100);k__Bacteria_unclassified(100);k__Bacteria_unclassified(100);k__Bacteria_unclassified(100);k__Bacteria_unclassified(100);k__Bacteria_unclassified(100)	0.0175254	0	0.00092239	0.00276717	0.0156806	0.00368956	0.0175254	0.0184478	0.0147582	0.00276717	0.00553434	0.0092239	0.00645673	0.00276717	0.00368956	0.00737912	0.00737912	0.00276717	0.00276717	0.0184478	0.0092239	0	0.00184478
Otu00706	Bacteria(100);Firmicutes(100);Firmicutes_unclassified(100);Firmicutes_unclassified(100);Firmicutes_unclassified(100);Firmicutes_unclassified(100)	k__Bacteria(100);p__Firmicutes(100);c__Clostridia(99);o__Clostridiales(99);o__Clostridiales_unclassified(99);o__Clostridiales_unclassified(99);o__Clostridiales_unclassified(99)	0.016603	0.00645673	0.00830151	0	0.00830151	0.00553434	0.00092239	0.00461195	0	0.00830151	0.00276717	0.00276717	0.0184478	0.0138359	0.00553434	0	0.0110687	0.0258269	0.0110687	0.00092239	0.00092239	0.0092239	0.0110687
Otu00707	Bacteria(100);Proteobacteria(100);Gammaproteobacteria(100);Pseudomonadales(100);Moraxellaceae(100);Acinetobacter(100)	k__Bacteria(100);p__Proteobacteria(100);c__Gammaproteobacteria(100);o__Pseudomonadales(100);f__Moraxellaceae(100);g__Acinetobacter(100);g__Acinetobacter_unclassified(77)	0	0.00092239	0	0.00184478	0.00184478	0.00184478	0.00092239	0.0295165	0	0	0.0092239	0.00276717	0.00276717	0	0.102385	0.0295165	0	0	0.00276717	0.00092239	0	0	0
Otu00708	Bacteria(100);Verrucomicrobia(100);Subdivision5(100);Subdivision5_order_incertae_sedis(100);Subdivision5_family_incertae_sedis(100);5_genus_incertae_sedis(100)	k__Bacteria(100);p__Verrucomicrobia(100);c__Verruco-5(100);o__WCHB1-41(100);f__RFP12(100);f__RFP12_unclassified(100);f__RFP12_unclassified(100)	0	0.00368956	0.00092239	0.00092239	0.0571882	0.00276717	0.0184478	0.00184478	0.00737912	0.00368956	0.00830151	0.0110687	0.00368956	0.00645673	0.00553434	0.00553434	0.0119911	0.00461195	0.0138359	0.00737912	0.00830151	0.00092239	0.00092239
Otu00709	Bacteria(100);Bacteroidetes(100);Bacteroidetes_unclassified(100);Bacteroidetes_unclassified(100);Bacteroidetes_unclassified(100);Bacteroidetes_unclassified(100)	k__Bacteria(100);p__Bacteroidetes(100);c__Bacteroidia(100);o__Bacteroidales(100);f__S24-7(100);f__S24-7_unclassified(100);f__S24-7_unclassified(100)	0.00276717	0.0138359	0.00553434	0.0092239	0.0129135	0.00276717	0.00645673	0.0138359	0.0175254	0.016603	0	0.0092239	0.0193702	0	0	0.0092239	0.0156806	0.00461195	0.00461195	0.00092239	0.00092239	0.00184478	0.0092239
Otu00710	Bacteria(100);Firmicutes(100);Clostridia(100);Clostridiales(100);Ruminococcaceae(100);Ruminococcaceae_unclassified(100)	k__Bacteria(100);p__Firmicutes(100);c__Clostridia(100);o__Clostridiales(100);f__Ruminococcaceae(100);f__Ruminococcaceae_unclassified(100);f__Ruminococcaceae_unclassified(100)	0.00184478	0.00092239	0.00553434	0.00276717	0.00184478	0.00092239	0	0	0.00092239	0	0.00276717	0.00184478	0.00184478	0.00368956	0.00092239	0.0147582	0.00645673	0.00830151	0.0184478	0.021215	0.00368956	0.0396628	0.0202926
Otu00711	Bacteria(100);Firmicutes(100);Firmicutes_unclassified(100);Firmicutes_unclassified(100);Firmicutes_unclassified(100);Firmicutes_unclassified(100)	k__Bacteria(100);p__Firmicutes(100);c__Clostridia(100);o__Clostridiales(100);o__Clostridiales_unclassified(100);o__Clostridiales_unclassified(100);o__Clostridiales_unclassified(100)	0	0.00461195	0.00092239	0.173409	0	0	0	0	0	0	0	0	0	0	0	0	0.00092239	0	0	0	0	0	0
Otu00712	Bacteria(100);Firmicutes(100);Bacilli(100);Lactobacillales(100);Leuconostocaceae(100);Leuconostoc(100)	k__Bacteria(100);p__Firmicutes(100);c__Bacilli(100);o__Lactobacillales(100);f__Leuconostocaceae(100);g__Leuconostoc(100);s__mesenteroides(100)	0	0.00368956	0.00276717	0.0221374	0.00092239	0.0387404	0.0147582	0.00645673	0.0119911	0.00092239	0	0.00184478	0.00092239	0	0.0387404	0	0	0.00092239	0.00092239	0.0101463	0.00368956	0.00276717	0
Otu00713	Bacteria(100);Firmicutes(100);Clostridia(100);Clostridiales(100);Lachnospiraceae(100);Clostridium_XlVb(100)	k__Bacteria(100);p__Firmicutes(100);c__Clostridia(100);o__Clostridiales(100);f__Lachnospiraceae(99);f__Lachnospiraceae_unclassified(99);f__Lachnospiraceae_unclassified(99)	0.00553434	0.00461195	0.00092239	0.00368956	0.0129135	0.0193702	0.00737912	0.00092239	0.00368956	0.00830151	0.00092239	0.00368956	0.00461195	0.00092239	0.00092239	0.0184478	0.00830151	0.00276717	0.0092239	0.00276717	0.00276717	0.00737912	0.0156806
Otu00714	Bacteria(100);Bacteroidetes(100);Bacteroidia(100);Bacteroidales(100);Prevotellaceae(100);Prevotella(100)	k__Bacteria(100);p__Bacteroidetes(100);c__Bacteroidia(100);o__Bacteroidales(100);f__Prevotellaceae(100);g__Prevotella(100);g__Prevotella_unclassified(100)	0.0110687	0.00368956	0.0101463	0.00553434	0.00092239	0.00092239	0.0184478	0.00184478	0.0267493	0.00184478	0.00461195	0.00645673	0.0313613	0.00276717	0.00184478	0.00092239	0.00276717	0.0147582	0.00092239	0.00368956	0.00276717	0.00645673	0.00276717
Otu00715	Bacteria(100);Bacteria_unclassified(100);Bacteria_unclassified(100);Bacteria_unclassified(100);Bacteria_unclassified(100);Bacteria_unclassified(100)	k__Bacteria(100);p__Firmicutes(100);c__Erysipelotrichi(100);o__Erysipelotrichales(100);f__Erysipelotrichaceae(100);g__RFN20(100);g__RFN20_unclassified(100)	0.00553434	0.00184478	0.00184478	0	0.00092239	0.00092239	0.00276717	0	0	0.00184478	0.0092239	0.0119911	0.00092239	0.00276717	0	0.0119911	0.0119911	0.0156806	0.00276717	0.0092239	0.016603	0.0184478	0.0249045
Otu00716	Bacteria(100);Actinobacteria(100);Actinobacteria(100);Coriobacteriales(100);Coriobacteriaceae(100);Coriobacteriaceae_unclassified(100)	k__Bacteria(100);p__Actinobacteria(100);c__Coriobacteriia(100);o__Coriobacteriales(100);f__Coriobacteriaceae(100);f__Coriobacteriaceae_unclassified(100);f__Coriobacteriaceae_unclassified(100)	0.0129135	0.00553434	0.00368956	0.00461195	0.0092239	0.00461195	0.00461195	0.0138359	0.00830151	0.00645673	0.00184478	0.00276717	0.00092239	0	0.00184478	0.00461195	0.00184478	0.00553434	0.00461195	0.0147582	0.0184478	0.00737912	0.00368956
Otu00717	Bacteria(100);Firmicutes(100);Firmicutes_unclassified(100);Firmicutes_unclassified(100);Firmicutes_unclassified(100);Firmicutes_unclassified(100)	k__Bacteria(100);p__Tenericutes(100);c__Mollicutes(100);o__RF39(100);o__RF39_unclassified(100);o__RF39_unclassified(100);o__RF39_unclassified(100)	0	0	0	0	0.0184478	0	0.0138359	0.0138359	0.00461195	0.0110687	0	0	0	0.0156806	0.016603	0.0156806	0.00368956	0	0.0221374	0.0276717	0.00276717	0.00368956	0.00092239
Otu00718	Bacteria(100);Lentisphaerae(100);Lentisphaeria(100);Victivallales(100);Victivallaceae(100);Victivallis(100)	k__Bacteria(100);p__Lentisphaerae(100);c__[Lentisphaeria](100);o__Victivallales(100);f__Victivallaceae(100);g__Victivallis(100);s__vadensis(100)	0.00092239	0.00092239	0	0	0.174332	0.00092239	0.0239821	0.00092239	0.0276717	0.00092239	0.0101463	0.00368956	0.00276717	0	0	0	0.00276717	0	0.00184478	0.00276717	0.00092239	0.00184478	0
Otu00719	Bacteria(100);Firmicutes(100);Clostridia(100);Clostridiales(100);Lachnospiraceae(100);Lachnospiraceae_unclassified(100)	k__Bacteria(100);p__Firmicutes(100);c__Clostridia(100);o__Clostridiales(100);f__Lachnospiraceae(100);f__Lachnospiraceae_unclassified(100);f__Lachnospiraceae_unclassified(100)	0.0258269	0.0553434	0	0	0	0	0	0.00461195	0	0.016603	0	0.00184478	0	0	0	0.00092239	0	0.0119911	0.00645673	0.0322837	0	0.00461195	0.00092239
Otu00720	Bacteria(100);Firmicutes(100);Clostridia(100);Clostridiales(100);Ruminococcaceae(100);Ruminococcaceae_unclassified(100)	k__Bacteria(100);p__Firmicutes(100);c__Clostridia(100);o__Clostridiales(100);f__Ruminococcaceae(100);g__Ruminococcus(100);g__Ruminococcus_unclassified(100)	0.00092239	0	0.00830151	0.0119911	0.00276717	0.00461195	0.00092239	0.0147582	0	0.00092239	0	0.00461195	0.00092239	0.00461195	0.0138359	0.00092239	0.00092239	0.00184478	0.00461195	0.0249045	0.033206	0	0
Otu00721	Bacteria(100);Bacteria_unclassified(100);Bacteria_unclassified(100);Bacteria_unclassified(100);Bacteria_unclassified(100);Bacteria_unclassified(100)	k__Bacteria(100);p__Spirochaetes(85);c__Spirochaetes(85);o__Spirochaetales(83);f__Spirochaetaceae(83);g__Treponema(72);g__Treponema_unclassified(72)	0	0	0	0	0	0.00092239	0	0	0	0	0	0	0	0	0	0	0.0175254	0	0.00461195	0.0304389	0.0322837	0.00461195	0.0645673
Otu00722	Bacteria(100);Firmicutes(100);Clostridia(100);Clostridiales(100);Ruminococcaceae(100);Faecalibacterium(100)	k__Bacteria(100);p__Firmicutes(100);c__Clostridia(100);o__Clostridiales(100);f__Ruminococcaceae(100);g__Faecalibacterium(100);s__prausnitzii(100)	0.00276717	0.0156806	0.00184478	0.0553434	0.0147582	0.0202926	0	0.00092239	0	0.0258269	0.00184478	0.00092239	0	0.00830151	0.0156806	0.00461195	0.00092239	0	0	0.00092239	0	0	0
Otu00723	Bacteria(100);Bacteria_unclassified(100);Bacteria_unclassified(100);Bacteria_unclassified(100);Bacteria_unclassified(100);Bacteria_unclassified(100)	k__Bacteria(100);p__Tenericutes(100);c__Mollicutes(100);o__RF39(100);o__RF39_unclassified(100);o__RF39_unclassified(100);o__RF39_unclassified(100)	0	0.00553434	0	0.00368956	0.0184478	0	0.0119911	0	0.00368956	0	0.0405852	0.0322837	0.00830151	0.00092239	0.00092239	0.00461195	0.00368956	0	0.0147582	0	0	0.00184478	0.00184478
Otu00724	Bacteria(100);Actinobacteria(100);Actinobacteria(100);Actinobacteria_unclassified(100);Actinobacteria_unclassified(100);Actinobacteria_unclassified(100)	k__Bacteria(100);p__Actinobacteria(100);c__Coriobacteriia(99);o__Coriobacteriales(99);f__Coriobacteriaceae(99);f__Coriobacteriaceae_unclassified(99);f__Coriobacteriaceae_unclassified(99)	0.00092239	0	0.00645673	0	0.00276717	0	0.00737912	0.00184478	0	0.00092239	0	0	0	0	0	0	0	0.0156806	0.00092239	0.0424299	0.0461195	0.00830151	0.00461195
Otu00725	Bacteria(100);Firmicutes(100);Firmicutes_unclassified(100);Firmicutes_unclassified(100);Firmicutes_unclassified(100);Firmicutes_unclassified(100)	k__Bacteria(100);p__Firmicutes(100);c__Clostridia(100);o__Clostridiales(100);o__Clostridiales_unclassified(100);o__Clostridiales_unclassified(100);o__Clostridiales_unclassified(100)	0.00645673	0.00553434	0	0.00184478	0.0138359	0.00461195	0.0092239	0.016603	0.00184478	0.0221374	0.0304389	0.00092239	0.00092239	0.00461195	0.00276717	0.0119911	0.00368956	0.00645673	0.00553434	0.00461195	0.00645673	0.00184478	0.00276717
Otu00726	Bacteria(100);Bacteroidetes(100);Bacteroidetes_unclassified(100);Bacteroidetes_unclassified(100);Bacteroidetes_unclassified(100);Bacteroidetes_unclassified(100)	k__Bacteria(100);p__Bacteroidetes(100);p__Bacteroidetes_unclassified(100);p__Bacteroidetes_unclassified(100);p__Bacteroidetes_unclassified(100);p__Bacteroidetes_unclassified(100);p__Bacteroidetes_unclassified(100)	0	0	0	0	0	0	0	0	0	0	0	0	0	0	0	0.116221	0	0	0	0	0	0	0
Otu00727	Bacteria(100);Proteobacteria(100);Gammaproteobacteria(100);Enterobacteriales(100);Enterobacteriaceae(100);Morganella(100)	k__Bacteria(100);p__Proteobacteria(100);c__Gammaproteobacteria(100);o__Enterobacteriales(100);f__Enterobacteriaceae(100);g__Morganella(100);s__morganii(100)	0	0	0	0	0	0	0	0	0	0	0	0	0	0	0.211227	0	0	0	0	0	0	0	0
Otu00728	Bacteria(100);Firmicutes(100);Clostridia(100);Clostridiales(100);Ruminococcaceae(100);Ruminococcaceae_unclassified(88)	k__Bacteria(100);p__Firmicutes(100);c__Clostridia(100);o__Clostridiales(100);f__Ruminococcaceae(100);f__Ruminococcaceae_unclassified(99);f__Ruminococcaceae_unclassified(99)	0.00276717	0.00368956	0.00092239	0.00461195	0.00553434	0.0092239	0.00737912	0.0092239	0.00830151	0.00092239	0.0119911	0	0.00184478	0	0	0.00830151	0.021215	0.0119911	0.00830151	0.0129135	0.016603	0.00092239	0.00184478
Otu00729	Bacteria(100);Bacteria_unclassified(100);Bacteria_unclassified(100);Bacteria_unclassified(100);Bacteria_unclassified(100);Bacteria_unclassified(100)	k__Bacteria(100);p__Tenericutes(100);c__Mollicutes(100);o__RF39(100);o__RF39_unclassified(100);o__RF39_unclassified(100);o__RF39_unclassified(100)	0.021215	0.0239821	0.00553434	0.00553434	0.00830151	0.016603	0.0129135	0.00092239	0.0110687	0.0230598	0	0.00368956	0.0101463	0.00092239	0	0.00737912	0.00092239	0	0.00276717	0.00184478	0.00092239	0	0
Otu00730	Bacteria(100);Bacteroidetes(100);Bacteroidetes_unclassified(100);Bacteroidetes_unclassified(100);Bacteroidetes_unclassified(100);Bacteroidetes_unclassified(100)	k__Bacteria(100);p__Bacteroidetes(100);c__Bacteroidia(100);o__Bacteroidales(100);f__S24-7(100);f__S24-7_unclassified(100);f__S24-7_unclassified(100)	0.00276717	0.00092239	0	0	0	0.0368956	0.0488867	0.00276717	0.0147582	0	0	0	0	0.00092239	0.00184478	0	0	0.0092239	0.00461195	0.0119911	0.0092239	0.00184478	0.00368956
Otu00731	Bacteria(100);Firmicutes(100);Clostridia(100);Clostridiales(100);Clostridiales_unclassified(100);Clostridiales_unclassified(100)	k__Bacteria(100);k__Bacteria_unclassified(97);k__Bacteria_unclassified(97);k__Bacteria_unclassified(97);k__Bacteria_unclassified(97);k__Bacteria_unclassified(97);k__Bacteria_unclassified(97)	0.00092239	0.0221374	0	0	0.016603	0.00092239	0.00737912	0	0.0129135	0.0581106	0.0138359	0	0.016603	0	0	0.0119911	0	0.00092239	0.00368956	0.00092239	0	0.00184478	0
Otu00732	Bacteria(100);Firmicutes(100);Firmicutes_unclassified(100);Firmicutes_unclassified(100);Firmicutes_unclassified(100);Firmicutes_unclassified(100)	k__Bacteria(100);k__Bacteria_unclassified(100);k__Bacteria_unclassified(100);k__Bacteria_unclassified(100);k__Bacteria_unclassified(100);k__Bacteria_unclassified(100);k__Bacteria_unclassified(100)	0.00092239	0	0.00184478	0	0.00276717	0.0239821	0.00184478	0.00092239	0.00553434	0.00368956	0.00553434	0.00184478	0.00276717	0.00553434	0.00092239	0.0092239	0.00092239	0.00092239	0.0691793	0.00553434	0	0	0
Otu00733	Bacteria(100);Proteobacteria(100);Alphaproteobacteria(100);Alphaproteobacteria_unclassified(100);Alphaproteobacteria_unclassified(100);Alphaproteobacteria_unclassified(100)	k__Bacteria(100);p__Proteobacteria(100);c__Alphaproteobacteria(97);c__Alphaproteobacteria_unclassified(97);c__Alphaproteobacteria_unclassified(97);c__Alphaproteobacteria_unclassified(97);c__Alphaproteobacteria_unclassified(97)	0	0	0	0.00276717	0.233365	0	0.00368956	0.00092239	0.00092239	0.00184478	0.00092239	0.00830151	0.00092239	0.00092239	0	0	0	0	0	0.00276717	0.00553434	0	0
Otu00734	Bacteria(100);Firmicutes(100);Clostridia(100);Clostridiales(100);Lachnospiraceae(100);Coprococcus(97)	k__Bacteria(100);p__Firmicutes(100);c__Clostridia(100);o__Clostridiales(100);f__Lachnospiraceae(100);g__Coprococcus(100);g__Coprococcus_unclassified(100)	0.0147582	0.00645673	0.00645673	0.0119911	0.0119911	0.0119911	0.0092239	0.00553434	0.00737912	0.00184478	0	0.00092239	0.00368956	0.00553434	0.00184478	0.00184478	0.0147582	0.0092239	0.00461195	0.00645673	0.00737912	0.00737912	0.0101463
Otu00735	Bacteria(100);Firmicutes(100);Clostridia(100);Clostridiales(100);Clostridiales_unclassified(100);Clostridiales_unclassified(100)	k__Bacteria(100);p__Firmicutes(100);p__Firmicutes_unclassified(98);p__Firmicutes_unclassified(98);p__Firmicutes_unclassified(98);p__Firmicutes_unclassified(98);p__Firmicutes_unclassified(98)	0.033206	0.00830151	0	0.00184478	0.00737912	0	0.00092239	0.00461195	0	0.00553434	0.0101463	0.00553434	0.0110687	0.00368956	0.00553434	0.00461195	0.0295165	0.0304389	0	0	0.00092239	0	0
Otu00736	Bacteria(100);Bacteroidetes(100);Bacteroidia(100);Bacteroidales(100);Prevotellaceae(99);Prevotellaceae_unclassified(99)	k__Bacteria(100);p__Bacteroidetes(100);c__Bacteroidia(100);o__Bacteroidales(100);f__[Paraprevotellaceae](100);g__CF231(100);g__CF231_unclassified(100)	0.00184478	0.0092239	0.00368956	0.0322837	0	0.00461195	0	0.00184478	0.00276717	0.00830151	0	0.00092239	0.0156806	0.00461195	0	0	0.00092239	0.00737912	0.0101463	0.00276717	0.00092239	0.0156806	0.033206
Otu00737	Bacteria(100);Bacteria_unclassified(100);Bacteria_unclassified(100);Bacteria_unclassified(100);Bacteria_unclassified(100);Bacteria_unclassified(100)	k__Bacteria(100);p__Firmicutes(99);c__Clostridia(99);o__Clostridiales(99);f__Ruminococcaceae(99);f__Ruminococcaceae_unclassified(98);f__Ruminococcaceae_unclassified(98)	0	0	0	0.00092239	0	0	0	0	0	0	0	0	0	0	0	0	0	0	0	0	0	0	0.172487
Otu00738	Bacteria(100);Firmicutes(100);Clostridia(100);Clostridiales(100);Ruminococcaceae(100);Faecalibacterium(100)	k__Bacteria(100);p__Firmicutes(100);c__Clostridia(100);o__Clostridiales(100);f__Ruminococcaceae(100);g__Faecalibacterium(100);s__prausnitzii(100)	0.0221374	0.0147582	0.0101463	0.0092239	0.00830151	0.00830151	0	0.00276717	0	0.0138359	0.00184478	0.00184478	0.0138359	0.00368956	0.0119911	0	0.0119911	0.0119911	0.00368956	0.00368956	0	0.00737912	0.00830151
Otu00739	Bacteria(100);Firmicutes(100);Negativicutes(100);Selenomonadales(100);Veillonellaceae(100);Selenomonas(99)	k__Bacteria(100);p__Firmicutes(100);c__Clostridia(100);o__Clostridiales(100);f__Veillonellaceae(100);f__Veillonellaceae_unclassified(100);f__Veillonellaceae_unclassified(100)	0.0119911	0.0202926	0.00737912	0.0092239	0.00645673	0.00092239	0	0	0	0.00461195	0.00092239	0.00368956	0.00645673	0	0	0.00737912	0	0.0359732	0.00830151	0.00737912	0.0092239	0	0.00553434
Otu00740	Bacteria(100);Proteobacteria(100);Gammaproteobacteria(100);Pseudomonadales(100);Pseudomonadaceae(100);Cellvibrio(100)	k__Bacteria(100);p__Proteobacteria(100);c__Gammaproteobacteria(100);o__Alteromonadales(100);f__Alteromonadaceae(100);g__Cellvibrio(100);g__Cellvibrio_unclassified(100)	0	0	0	0	0	0	0	0	0	0	0	0.0636449	0	0	0	0	0	0	0.0839375	0	0	0	0
Otu00741	Bacteria(100);Firmicutes(100);Firmicutes_unclassified(100);Firmicutes_unclassified(100);Firmicutes_unclassified(100);Firmicutes_unclassified(100)	k__Bacteria(100);k__Bacteria_unclassified(100);k__Bacteria_unclassified(100);k__Bacteria_unclassified(100);k__Bacteria_unclassified(100);k__Bacteria_unclassified(100);k__Bacteria_unclassified(100)	0	0	0	0.0119911	0	0	0	0.00092239	0	0.00092239	0	0.00184478	0	0.00737912	0.00553434	0.105152	0	0	0	0	0	0.00092239	0.00368956
Otu00742	Bacteria(100);Bacteria_unclassified(100);Bacteria_unclassified(100);Bacteria_unclassified(100);Bacteria_unclassified(100);Bacteria_unclassified(100)	k__Bacteria(100);p__Tenericutes(100);c__Mollicutes(100);o__RF39(100);o__RF39_unclassified(100);o__RF39_unclassified(100);o__RF39_unclassified(100)	0.00553434	0	0	0	0.0202926	0	0.0525762	0	0.0202926	0	0	0.037818	0	0	0	0.00184478	0	0	0	0.0092239	0.0110687	0.00092239	0
Otu00743	Bacteria(100);Firmicutes(100);Bacilli(100);Bacillales(100);Planococcaceae(100);Planococcaceae_unclassified(100)	k__Bacteria(100);p__Firmicutes(100);c__Bacilli(100);o__Bacillales(100);f__Planococcaceae(98);g__Solibacillus(95);g__Solibacillus_unclassified(95)	0	0	0	0.00368956	0.0129135	0	0	0.00184478	0	0	0.00461195	0.0461195	0.00461195	0	0.0894718	0	0	0	0.00276717	0	0	0	0
Otu00744	Bacteria(100);Firmicutes(100);Clostridia(100);Clostridiales(100);Clostridiales_unclassified(100);Clostridiales_unclassified(100)	k__Bacteria(100);p__Firmicutes(100);c__Clostridia(100);o__Clostridiales(100);f__Lachnospiraceae(100);f__Lachnospiraceae_unclassified(100);f__Lachnospiraceae_unclassified(100)	0.00553434	0.0110687	0.0092239	0.00737912	0.00645673	0.00368956	0.00092239	0	0.00276717	0.00092239	0.00092239	0.00092239	0.00645673	0.00092239	0.00737912	0.0193702	0.0276717	0.00553434	0.00276717	0.00368956	0.00092239	0.00737912	0.00553434
Otu00745	Bacteria(100);Firmicutes(100);Clostridia(100);Clostridiales(100);Clostridiales_unclassified(100);Clostridiales_unclassified(100)	k__Bacteria(100);p__Firmicutes(100);c__Clostridia(100);o__Clostridiales(100);f__[Mogibacteriaceae](100);f__[Mogibacteriaceae]_unclassified(100);f__[Mogibacteriaceae]_unclassified(100)	0.00737912	0.00276717	0.00276717	0.00092239	0.0129135	0.0119911	0.00737912	0.0110687	0.00645673	0.00184478	0.00645673	0.0175254	0.00368956	0.00184478	0.00184478	0.016603	0.00830151	0.00276717	0.00092239	0.00184478	0.00368956	0.00461195	0.00645673
Otu00746	Bacteria(100);Firmicutes(100);Clostridia(100);Clostridiales(100);Ruminococcaceae(97);Ruminococcaceae_unclassified(97)	k__Bacteria(100);k__Bacteria_unclassified(100);k__Bacteria_unclassified(100);k__Bacteria_unclassified(100);k__Bacteria_unclassified(100);k__Bacteria_unclassified(100);k__Bacteria_unclassified(100)	0	0	0	0	0	0.00092239	0	0	0	0	0.00092239	0	0	0	0	0	0.00737912	0.0092239	0.016603	0.033206	0.0461195	0	0.00184478
Otu00747	Bacteria(100);Bacteria_unclassified(100);Bacteria_unclassified(100);Bacteria_unclassified(100);Bacteria_unclassified(100);Bacteria_unclassified(100)	k__Bacteria(100);p__Bacteroidetes(100);c__Bacteroidia(100);o__Bacteroidales(100);f__[Paraprevotellaceae](100);g__[Prevotella](100);g__[Prevotella]_unclassified(100)	0.00368956	0.0276717	0.0249045	0.00645673	0.00092239	0.00092239	0.00553434	0	0.00737912	0.00368956	0	0	0.00461195	0.00092239	0.00092239	0.00092239	0	0.00092239	0.00553434	0.0101463	0.00092239	0.0202926	0.0230598
Otu00748	Bacteria(100);Firmicutes(100);Clostridia(100);Clostridiales(100);Clostridiales_unclassified(100);Clostridiales_unclassified(100)	k__Bacteria(100);k__Bacteria_unclassified(100);k__Bacteria_unclassified(100);k__Bacteria_unclassified(100);k__Bacteria_unclassified(100);k__Bacteria_unclassified(100);k__Bacteria_unclassified(100)	0	0.00092239	0	0	0.0129135	0	0	0	0	0.0092239	0	0.0138359	0.0101463	0	0	0.0461195	0.00461195	0	0.00092239	0	0	0.0350508	0.0110687
Otu00749	Bacteria(100);Bacteroidetes(100);Bacteroidetes_unclassified(100);Bacteroidetes_unclassified(100);Bacteroidetes_unclassified(100);Bacteroidetes_unclassified(100)	k__Bacteria(100);p__Bacteroidetes(100);c__Bacteroidia(100);o__Bacteroidales(100);f__p-2534-18B5(100);f__p-2534-18B5_unclassified(100);f__p-2534-18B5_unclassified(100)	0.00368956	0.00184478	0	0.00276717	0	0.0267493	0.00737912	0.0285941	0.00737912	0.00092239	0	0.00184478	0	0	0	0.0368956	0	0	0	0.00830151	0.00184478	0	0
Otu00750	Bacteria(100);Bacteroidetes(100);Bacteroidia(100);Bacteroidales(100);Prevotellaceae(100);Prevotella(99)	k__Bacteria(100);p__Bacteroidetes(100);c__Bacteroidia(100);o__Bacteroidales(100);f__Prevotellaceae(100);g__Prevotella(100);s__copri(100)	0.0101463	0.033206	0.00276717	0.00553434	0.0147582	0.00092239	0.00368956	0.00092239	0.00553434	0.00645673	0	0	0.00276717	0.00737912	0.00184478	0.00368956	0.0129135	0.0110687	0.00830151	0.00645673	0.00184478	0.00737912	0.00830151
Otu00751	Bacteria(100);Firmicutes(100);Clostridia(100);Clostridiales(100);Clostridiales_unclassified(100);Clostridiales_unclassified(100)	k__Bacteria(100);p__Firmicutes(97);c__Clostridia(97);c__Clostridia_unclassified(97);c__Clostridia_unclassified(97);c__Clostridia_unclassified(97);c__Clostridia_unclassified(97)	0	0	0.00276717	0.00184478	0.00092239	0	0.0193702	0.00368956	0.0193702	0	0.0415076	0	0.00368956	0.0129135	0.00276717	0	0.0230598	0.0110687	0.00276717	0.00092239	0.00092239	0	0.00276717
Otu00752	Bacteria(100);Firmicutes(100);Clostridia(100);Clostridiales(100);Lachnospiraceae(100);Lachnospiraceae_unclassified(100)	k__Bacteria(100);p__Firmicutes(100);c__Clostridia(100);o__Clostridiales(100);f__Lachnospiraceae(100);f__Lachnospiraceae_unclassified(100);f__Lachnospiraceae_unclassified(100)	0.0101463	0.0258269	0.00553434	0.00830151	0.0101463	0.00553434	0.00092239	0.00092239	0.00092239	0.00830151	0.00184478	0.00368956	0.00368956	0.00092239	0.00276717	0.00737912	0.0092239	0.0119911	0.00645673	0.00830151	0	0.00368956	0.00830151
Otu00753	Bacteria(100);Bacteria_unclassified(100);Bacteria_unclassified(100);Bacteria_unclassified(100);Bacteria_unclassified(100);Bacteria_unclassified(100)	k__Bacteria(100);p__Firmicutes(100);c__Erysipelotrichi(100);o__Erysipelotrichales(100);f__Erysipelotrichaceae(100);g__RFN20(100);g__RFN20_unclassified(100)	0	0	0	0	0	0	0	0	0	0	0	0	0	0	0	0	0	0	0.0913166	0	0	0.00184478	0.059033
Otu00754	Bacteria(100);Bacteria_unclassified(100);Bacteria_unclassified(100);Bacteria_unclassified(100);Bacteria_unclassified(100);Bacteria_unclassified(100)	k__Bacteria(100);p__Tenericutes(100);c__Mollicutes(100);o__RF39(100);o__RF39_unclassified(100);o__RF39_unclassified(100);o__RF39_unclassified(100)	0	0	0.0101463	0.00184478	0.0147582	0	0.0451971	0	0.0322837	0.00092239	0	0	0	0	0	0.00184478	0.0119911	0.0175254	0.0258269	0.00092239	0	0	0.00276717
Otu00755	Bacteria(100);Bacteria_unclassified(100);Bacteria_unclassified(100);Bacteria_unclassified(100);Bacteria_unclassified(100);Bacteria_unclassified(100)	k__Bacteria(100);p__Firmicutes(100);p__Firmicutes_unclassified(100);p__Firmicutes_unclassified(100);p__Firmicutes_unclassified(100);p__Firmicutes_unclassified(100);p__Firmicutes_unclassified(100)	0.0092239	0	0.00645673	0	0	0.00184478	0.00092239	0	0	0	0.00184478	0	0.016603	0	0.00092239	0.0101463	0.00092239	0.00276717	0.00092239	0	0	0.0654897	0.0193702
Otu00756	Bacteria(100);Bacteroidetes(100);Bacteroidetes_unclassified(100);Bacteroidetes_unclassified(100);Bacteroidetes_unclassified(100);Bacteroidetes_unclassified(100)	k__Bacteria(100);p__Bacteroidetes(100);p__Bacteroidetes_unclassified(100);p__Bacteroidetes_unclassified(100);p__Bacteroidetes_unclassified(100);p__Bacteroidetes_unclassified(100);p__Bacteroidetes_unclassified(100)	0	0	0	0	0	0	0	0	0	0	0	0	0	0	0	0	0	0	0	0.0387404	0.0645673	0	0
Otu00757	Bacteria(100);Proteobacteria(100);Proteobacteria_unclassified(100);Proteobacteria_unclassified(100);Proteobacteria_unclassified(100);Proteobacteria_unclassified(100)	k__Bacteria(100);k__Bacteria_unclassified(100);k__Bacteria_unclassified(100);k__Bacteria_unclassified(100);k__Bacteria_unclassified(100);k__Bacteria_unclassified(100);k__Bacteria_unclassified(100)	0	0	0	0	0.00276717	0	0.00092239	0	0	0	0.0156806	0.0553434	0.00184478	0.0092239	0.00737912	0	0	0	0	0.0129135	0.0276717	0	0
Otu00758	Bacteria(100);Firmicutes(100);Clostridia(100);Clostridiales(100);Clostridiales_unclassified(100);Clostridiales_unclassified(100)	k__Bacteria(100);p__Firmicutes(100);c__Clostridia(100);o__Clostridiales(100);f__[Mogibacteriaceae](100);f__[Mogibacteriaceae]_unclassified(100);f__[Mogibacteriaceae]_unclassified(100)	0.0110687	0.00276717	0.00184478	0.00184478	0.00461195	0.00276717	0.0119911	0.0110687	0.00645673	0.00276717	0.00737912	0.0156806	0.00830151	0.00092239	0.00553434	0.0184478	0.00368956	0.00368956	0.00184478	0.00368956	0.00184478	0.00184478	0.00461195
Otu00759	Bacteria(100);Bacteroidetes(100);Bacteroidia(100);Bacteroidales(100);Prevotellaceae(100);Prevotella(100)	k__Bacteria(100);p__Bacteroidetes(100);c__Bacteroidia(100);o__Bacteroidales(100);f__Prevotellaceae(100);g__Prevotella(100);g__Prevotella_unclassified(78)	0.00553434	0.0193702	0.00737912	0.00461195	0.00092239	0.00092239	0	0.00092239	0	0.00553434	0	0	0.00461195	0.033206	0.00553434	0.00092239	0.00184478	0.0175254	0.00553434	0	0	0.0202926	0.0138359
Otu00760	Bacteria(100);Firmicutes(100);Clostridia(100);Clostridiales(100);Clostridiales_unclassified(100);Clostridiales_unclassified(100)	k__Bacteria(100);p__Firmicutes(95);p__Firmicutes_unclassified(94);p__Firmicutes_unclassified(94);p__Firmicutes_unclassified(94);p__Firmicutes_unclassified(94);p__Firmicutes_unclassified(94)	0.0110687	0	0.00184478	0	0.0322837	0.00092239	0.00092239	0	0.00184478	0.00830151	0.00184478	0.0101463	0	0.00184478	0	0.00461195	0.00645673	0	0.0322837	0.0110687	0.00184478	0.021215	0.00368956
Otu00761	Bacteria(100);Firmicutes(100);Clostridia(100);Clostridiales(100);Lachnospiraceae(100);Roseburia(83)	k__Bacteria(100);p__Firmicutes(100);c__Clostridia(100);o__Clostridiales(100);f__Lachnospiraceae(100);g__Roseburia(59);g__Roseburia_unclassified(59)	0.00553434	0.00553434	0.0129135	0	0.00645673	0.00092239	0.00276717	0.00461195	0.00184478	0.0396628	0	0	0.0101463	0.00092239	0.00184478	0.00368956	0.0184478	0.0101463	0.00276717	0.00092239	0	0.00276717	0.00276717
Otu00762	Bacteria(100);Firmicutes(100);Clostridia(100);Clostridiales(100);Clostridiales_unclassified(100);Clostridiales_unclassified(100)	k__Bacteria(100);p__Firmicutes(100);c__Clostridia(100);o__Clostridiales(100);o__Clostridiales_unclassified(100);o__Clostridiales_unclassified(100);o__Clostridiales_unclassified(100)	0	0.00276717	0	0	0.0101463	0.00553434	0	0.00553434	0.00184478	0.00737912	0.00553434	0	0.0147582	0.00553434	0.00461195	0.00461195	0.0129135	0	0.0313613	0.00737912	0.0110687	0.00184478	0.00553434
Otu00763	Bacteria(100);Firmicutes(100);Firmicutes_unclassified(100);Firmicutes_unclassified(100);Firmicutes_unclassified(100);Firmicutes_unclassified(100)	k__Bacteria(100);p__Firmicutes(100);c__Clostridia(100);o__Clostridiales(100);o__Clostridiales_unclassified(100);o__Clostridiales_unclassified(100);o__Clostridiales_unclassified(100)	0.0230598	0	0.00461195	0	0.00368956	0	0	0.00368956	0.00737912	0.0839375	0.00184478	0	0	0	0	0	0	0	0	0.00553434	0.0138359	0	0
Otu00764	Bacteria(100);Bacteroidetes(100);Bacteroidia(100);Bacteroidales(100);Prevotellaceae(100);Prevotella(100)	k__Bacteria(100);p__Bacteroidetes(100);c__Bacteroidia(100);o__Bacteroidales(100);f__Prevotellaceae(100);g__Prevotella(100);s__copri(100)	0.0129135	0.0249045	0.00184478	0	0.0138359	0.00276717	0.00553434	0.00553434	0.00553434	0.00276717	0.00184478	0.00092239	0.00092239	0.00368956	0.00461195	0.00092239	0.00553434	0.0119911	0.00368956	0.00461195	0.00461195	0.0110687	0.0285941
Otu00765	Bacteria(100);Spirochaetes(100);Spirochaetes(100);Spirochaetales(100);Spirochaetaceae(100);Treponema(100)	k__Bacteria(100);p__Spirochaetes(100);c__Spirochaetes(100);o__Spirochaetales(100);f__Spirochaetaceae(100);g__Treponema(100);g__Treponema_unclassified(100)	0	0	0	0	0	0.016603	0.0368956	0	0.0516538	0	0	0	0	0.00184478	0	0	0.0249045	0.00092239	0	0.00276717	0.00553434	0.00092239	0.00553434
Otu00766	Bacteria(100);Spirochaetes(100);Spirochaetes(100);Spirochaetales(100);Spirochaetaceae(100);Treponema(100)	k__Bacteria(100);p__Spirochaetes(100);c__Spirochaetes(100);o__Spirochaetales(100);f__Spirochaetaceae(100);g__Treponema(100);g__Treponema_unclassified(100)	0	0	0	0	0	0.0101463	0.0415076	0	0.0433523	0	0	0	0	0.00092239	0	0	0.0175254	0.00184478	0	0.00184478	0.00276717	0.00184478	0.00368956
Otu00767	Bacteria(100);Firmicutes(100);Clostridia(100);Clostridiales(100);Clostridiales_unclassified(96);Clostridiales_unclassified(96)	k__Bacteria(100);p__Firmicutes(100);c__Clostridia(100);o__Clostridiales(100);f__Ruminococcaceae(100);g__Oscillospira(96);g__Oscillospira_unclassified(96)	0.0092239	0	0.00461195	0	0.0129135	0.0092239	0.00737912	0.0451971	0.0092239	0.00184478	0.00553434	0.00276717	0.00461195	0.00276717	0.0092239	0.00461195	0.0092239	0.00184478	0.00461195	0.00830151	0.00184478	0.00461195	0.00368956
Otu00768	Bacteria(100);Firmicutes(100);Clostridia(100);Clostridiales(100);Ruminococcaceae(98);Ruminococcaceae_unclassified(98)	k__Bacteria(100);p__Firmicutes(100);c__Clostridia(100);o__Clostridiales(100);o__Clostridiales_unclassified(100);o__Clostridiales_unclassified(100);o__Clostridiales_unclassified(100)	0.0147582	0.00092239	0	0.016603	0.00184478	0.00368956	0.00276717	0.00368956	0.00184478	0.00092239	0	0.00092239	0	0.0193702	0.0276717	0.016603	0	0.0119911	0	0.00368956	0.00092239	0.00737912	0.00368956
Otu00769	Bacteria(100);Bacteroidetes(100);Bacteroidetes_unclassified(100);Bacteroidetes_unclassified(100);Bacteroidetes_unclassified(100);Bacteroidetes_unclassified(100)	k__Bacteria(100);p__Bacteroidetes(100);p__Bacteroidetes_unclassified(100);p__Bacteroidetes_unclassified(100);p__Bacteroidetes_unclassified(100);p__Bacteroidetes_unclassified(100);p__Bacteroidetes_unclassified(100)	0.0092239	0	0	0	0.0322837	0.0147582	0.00645673	0.00092239	0.00737912	0.00276717	0.00184478	0.0249045	0.00092239	0.00461195	0.00368956	0.00830151	0.00184478	0	0.0101463	0.00737912	0	0.00461195	0.00092239
Otu00770	Bacteria(100);Bacteroidetes(100);Bacteroidetes_unclassified(100);Bacteroidetes_unclassified(100);Bacteroidetes_unclassified(100);Bacteroidetes_unclassified(100)	k__Bacteria(100);p__Bacteroidetes(100);c__Bacteroidia(100);o__Bacteroidales(100);f__RF16(100);f__RF16_unclassified(100);f__RF16_unclassified(100)	0.00184478	0	0	0	0.0156806	0.00276717	0.00276717	0	0.00184478	0.00092239	0.0525762	0.00461195	0.00276717	0	0	0.0258269	0.00092239	0	0.00092239	0.00645673	0.00645673	0.00092239	0.00092239
Otu00771	Bacteria(100);Bacteria_unclassified(100);Bacteria_unclassified(100);Bacteria_unclassified(100);Bacteria_unclassified(100);Bacteria_unclassified(100)	k__Bacteria(100);p__Tenericutes(100);c__Mollicutes(100);o__RF39(100);o__RF39_unclassified(100);o__RF39_unclassified(100);o__RF39_unclassified(100)	0.016603	0.00737912	0.00553434	0.00737912	0.00553434	0.0405852	0.00092239	0.00276717	0	0.00737912	0	0.00184478	0.00092239	0.00368956	0.00461195	0	0.0239821	0	0	0.00092239	0	0	0
Otu00772	Bacteria(100);Firmicutes(100);Clostridia(100);Clostridiales(100);Lachnospiraceae(100);Lachnospiracea_incertae_sedis(100)	k__Bacteria(100);p__Firmicutes(100);c__Clostridia(100);o__Clostridiales(100);f__Lachnospiraceae(100);g__Anaerostipes(100);g__Anaerostipes_unclassified(100)	0.0092239	0	0	0.00276717	0.00184478	0.00092239	0.00368956	0.00645673	0.00184478	0.00092239	0	0.00184478	0.0129135	0	0	0.00092239	0.00553434	0.0368956	0	0.00092239	0.00368956	0.016603	0.0359732
Otu00773	Bacteria(100);Firmicutes(100);Clostridia(100);Clostridiales(100);Clostridiales_unclassified(100);Clostridiales_unclassified(100)	k__Bacteria(100);k__Bacteria_unclassified(94);k__Bacteria_unclassified(94);k__Bacteria_unclassified(94);k__Bacteria_unclassified(94);k__Bacteria_unclassified(94);k__Bacteria_unclassified(94)	0.00645673	0.00830151	0.00276717	0	0.00553434	0.00276717	0.0129135	0.00092239	0.0101463	0.0276717	0	0.00276717	0.0110687	0	0	0.00092239	0.0156806	0.00461195	0.00368956	0.0110687	0.00092239	0.00184478	0.0101463
Otu00774	Bacteria(100);Firmicutes(100);Negativicutes(100);Selenomonadales(100);Veillonellaceae(100);Veillonellaceae_unclassified(100)	k__Bacteria(100);p__Firmicutes(100);c__Clostridia(100);o__Clostridiales(100);f__Veillonellaceae(100);f__Veillonellaceae_unclassified(70);f__Veillonellaceae_unclassified(70)	0.0193702	0.0507315	0.0101463	0.00553434	0.00645673	0.00368956	0.00092239	0	0.00092239	0.00092239	0.00092239	0	0	0	0	0	0.00645673	0.00737912	0.00368956	0.00092239	0.00092239	0.0119911	0.00276717
Otu00775	Bacteria(100);Actinobacteria(100);Actinobacteria(100);Bifidobacteriales(100);Bifidobacteriaceae(100);Bifidobacterium(100)	k__Bacteria(100);p__Actinobacteria(100);c__Actinobacteria(100);o__Bifidobacteriales(100);f__Bifidobacteriaceae(100);g__Bifidobacterium(100);s__adolescentis(100)	0	0	0	0	0	0	0	0	0	0	0	0	0	0	0	0	0.120833	0	0	0	0	0	0
Otu00776	Bacteria(100);Bacteria_unclassified(100);Bacteria_unclassified(100);Bacteria_unclassified(100);Bacteria_unclassified(100);Bacteria_unclassified(100)	k__Bacteria(100);p__Tenericutes(100);c__Mollicutes(100);o__RF39(100);o__RF39_unclassified(100);o__RF39_unclassified(100);o__RF39_unclassified(100)	0	0	0	0.00184478	0.0276717	0	0	0	0	0.00737912	0	0.0894718	0.00184478	0	0	0	0.0129135	0	0	0	0	0	0
Otu00777	Bacteria(100);Bacteria_unclassified(100);Bacteria_unclassified(100);Bacteria_unclassified(100);Bacteria_unclassified(100);Bacteria_unclassified(100)	k__Bacteria(100);p__Spirochaetes(100);c__Spirochaetes(100);o__Spirochaetales(100);f__Spirochaetaceae(100);g__Treponema(100);g__Treponema_unclassified(100)	0.0175254	0	0	0.00092239	0	0.00092239	0.0147582	0.00184478	0.0110687	0.00276717	0	0	0	0	0	0.00092239	0.0138359	0.00276717	0.0092239	0	0	0.0534986	0.00737912
Otu00778	Bacteria(100);Proteobacteria(100);Gammaproteobacteria(100);Pasteurellales(100);Pasteurellaceae(100);Pasteurellaceae_unclassified(100)	k__Bacteria(100);p__Proteobacteria(100);c__Gammaproteobacteria(100);o__Pasteurellales(100);f__Pasteurellaceae(100);f__Pasteurellaceae_unclassified(100);f__Pasteurellaceae_unclassified(100)	0.140203	0	0.00276717	0	0	0	0	0	0.00276717	0.00737912	0	0	0	0	0	0	0	0	0.00092239	0	0	0	0
Otu00779	Bacteria(100);Firmicutes(100);Clostridia(100);Clostridiales(100);Lachnospiraceae(100);Roseburia(87)	k__Bacteria(100);p__Firmicutes(100);c__Clostridia(100);o__Clostridiales(100);f__Lachnospiraceae(100);f__Lachnospiraceae_unclassified(92);f__Lachnospiraceae_unclassified(92)	0.0092239	0.00092239	0.00645673	0	0.00184478	0.0101463	0.00461195	0.00092239	0.0184478	0.0562658	0.00092239	0.00368956	0.0092239	0.00092239	0	0.00368956	0.0129135	0.00276717	0	0.00184478	0	0	0.00092239
Otu00780	Bacteria(100);Bacteria_unclassified(100);Bacteria_unclassified(100);Bacteria_unclassified(100);Bacteria_unclassified(100);Bacteria_unclassified(100)	k__Bacteria(100);k__Bacteria_unclassified(100);k__Bacteria_unclassified(100);k__Bacteria_unclassified(100);k__Bacteria_unclassified(100);k__Bacteria_unclassified(100);k__Bacteria_unclassified(100)	0	0.00092239	0	0.0101463	0.142048	0	0.0415076	0	0.0156806	0.00092239	0	0	0	0	0	0	0	0	0	0	0	0.00092239	0
Otu00781	Bacteria(100);Firmicutes(100);Clostridia(100);Clostridiales(100);Clostridiales_unclassified(93);Clostridiales_unclassified(93)	k__Bacteria(100);p__Firmicutes(100);c__Clostridia(100);o__Clostridiales(100);o__Clostridiales_unclassified(98);o__Clostridiales_unclassified(98);o__Clostridiales_unclassified(98)	0.016603	0	0	0	0	0	0.00645673	0.00645673	0.00461195	0.00276717	0.00645673	0.00553434	0.00184478	0.0387404	0.0525762	0.00092239	0.00276717	0	0	0.00461195	0.00737912	0	0
Otu00782	Bacteria(100);Firmicutes(100);Erysipelotrichia(100);Erysipelotrichales(100);Erysipelotrichaceae(100);Erysipelothrix(100)	k__Bacteria(100);p__Firmicutes(100);c__Erysipelotrichi(100);o__Erysipelotrichales(100);f__Erysipelotrichaceae(100);g__Erysipelothrix(100);g__Erysipelothrix_unclassified(100)	0	0	0	0	0	0	0	0	0	0	0.00092239	0.0867047	0.00184478	0	0.0442747	0.00461195	0	0	0	0	0	0	0
Otu00783	Bacteria(100);Firmicutes(100);Clostridia(100);Clostridiales(100);Clostridiales_unclassified(100);Clostridiales_unclassified(100)	k__Bacteria(100);k__Bacteria_unclassified(70);k__Bacteria_unclassified(70);k__Bacteria_unclassified(70);k__Bacteria_unclassified(70);k__Bacteria_unclassified(70);k__Bacteria_unclassified(70)	0	0	0	0	0.0230598	0	0	0.0719464	0	0.016603	0	0	0	0	0	0	0	0	0.0304389	0.00276717	0.00461195	0	0
Otu00784	Bacteria(100);Firmicutes(100);Clostridia(100);Clostridiales(100);Ruminococcaceae(100);Ruminococcus(100)	k__Bacteria(100);p__Firmicutes(100);c__Clostridia(100);o__Clostridiales(100);f__Ruminococcaceae(100);g__Ruminococcus(100);g__Ruminococcus_unclassified(100)	0.00461195	0.00276717	0	0	0.00092239	0.00092239	0.00092239	0	0	0.00092239	0.00553434	0	0.00737912	0.00184478	0.00184478	0.0341284	0.021215	0.0184478	0.00092239	0.00368956	0.00276717	0.00645673	0.00368956
Otu00785	Bacteria(100);Firmicutes(100);Bacilli(100);Lactobacillales(100);Lactobacillaceae(100);Lactobacillus(100)	k__Bacteria(100);p__Firmicutes(100);c__Bacilli(100);o__Lactobacillales(100);f__Lactobacillaceae(100);g__Lactobacillus(100);s__delbrueckii(100)	0	0	0	0	0	0	0	0	0	0	0	0	0	0	0	0	0	0	0	0.0322837	0.0488867	0	0
Otu00786	Bacteria(100);Firmicutes(100);Clostridia(100);Clostridiales(100);Lachnospiraceae(100);Lachnospiraceae_unclassified(100)	k__Bacteria(100);p__Firmicutes(100);c__Clostridia(100);o__Clostridiales(100);f__Lachnospiraceae(100);f__Lachnospiraceae_unclassified(100);f__Lachnospiraceae_unclassified(100)	0.00184478	0.0156806	0.00368956	0.00553434	0.0101463	0.00092239	0.00830151	0.00553434	0.0101463	0.0119911	0.00368956	0.00461195	0.00461195	0.00184478	0.00368956	0.0119911	0.00184478	0.0119911	0.00553434	0.00184478	0.00553434	0.00368956	0.0092239
Otu00787	Bacteria(100);Firmicutes(100);Clostridia(100);Clostridiales(100);Ruminococcaceae(100);Ruminococcaceae_unclassified(100)	k__Bacteria(100);p__Firmicutes(100);c__Clostridia(100);o__Clostridiales(100);f__Ruminococcaceae(100);g__Oscillospira(100);g__Oscillospira_unclassified(100)	0.00276717	0.00184478	0.00092239	0.00092239	0.016603	0.00368956	0.00368956	0.0138359	0.00461195	0.00737912	0.00461195	0.00737912	0.00553434	0.00184478	0.00184478	0.0249045	0.00184478	0	0	0.0101463	0.0119911	0.00184478	0.00184478
Otu00788	Bacteria(100);Firmicutes(100);Clostridia(100);Clostridiales(100);Clostridiales_unclassified(100);Clostridiales_unclassified(100)	k__Bacteria(100);p__Firmicutes(100);c__Clostridia(100);o__Clostridiales(100);f__Lachnospiraceae(99);f__Lachnospiraceae_unclassified(99);f__Lachnospiraceae_unclassified(99)	0	0.0913166	0	0	0	0	0	0.00645673	0	0.0092239	0	0	0.00830151	0	0	0.00184478	0	0	0	0.00276717	0	0	0
Otu00789	Bacteria(100);Firmicutes(100);Clostridia(100);Clostridiales(100);Lachnospiraceae(100);Lachnospiraceae_unclassified(100)	k__Bacteria(100);p__Firmicutes(100);c__Clostridia(100);o__Clostridiales(100);f__Lachnospiraceae(100);g__Lachnospira(100);g__Lachnospira_unclassified(100)	0.0276717	0.0138359	0.00737912	0	0.00461195	0.0156806	0	0	0.00276717	0.016603	0.00092239	0.00368956	0.00184478	0.00092239	0.00092239	0.00461195	0.0239821	0.00368956	0.00184478	0.00830151	0.00092239	0.00092239	0.00368956
Otu00790	Bacteria(100);Bacteria_unclassified(100);Bacteria_unclassified(100);Bacteria_unclassified(100);Bacteria_unclassified(100);Bacteria_unclassified(100)	k__Bacteria(100);p__Spirochaetes(100);c__Spirochaetes(100);o__Spirochaetales(100);f__Spirochaetaceae(100);g__Treponema(100);g__Treponema_unclassified(100)	0	0	0	0	0	0	0	0	0	0	0.00368956	0	0	0.0977734	0.0405852	0.0175254	0	0	0	0	0	0	0
Otu00791	Bacteria(100);Bacteria_unclassified(100);Bacteria_unclassified(100);Bacteria_unclassified(100);Bacteria_unclassified(100);Bacteria_unclassified(100)	k__Bacteria(100);p__Tenericutes(100);c__Mollicutes(100);o__RF39(100);o__RF39_unclassified(100);o__RF39_unclassified(100);o__RF39_unclassified(100)	0	0.00184478	0.00276717	0.00092239	0.0156806	0.0110687	0.016603	0.016603	0.0101463	0.00092239	0.0202926	0.00830151	0.0119911	0.00092239	0.00276717	0.00092239	0.00368956	0	0	0.00368956	0.00276717	0.00368956	0.00184478
Otu00792	Bacteria(100);Actinobacteria(100);Actinobacteria(100);Coriobacteriales(100);Coriobacteriaceae(100);Collinsella(100)	k__Bacteria(100);p__Actinobacteria(100);c__Coriobacteriia(100);o__Coriobacteriales(100);f__Coriobacteriaceae(100);g__Collinsella(100);s__aerofaciens(100)	0.0184478	0.0101463	0.00184478	0.00553434	0.0092239	0.0092239	0.00737912	0.00830151	0.00830151	0.00645673	0	0.00184478	0.00645673	0.00184478	0	0.00737912	0.00645673	0.00737912	0.00737912	0.0138359	0.00645673	0	0
Otu00793	Bacteria(100);Spirochaetes(100);Spirochaetes(100);Spirochaetales(100);Spirochaetaceae(100);Treponema(52)	k__Bacteria(100);p__Spirochaetes(100);c__Spirochaetes(100);o__Spirochaetales(100);f__Spirochaetaceae(100);g__Treponema(100);g__Treponema_unclassified(100)	0	0	0	0	0.00092239	0	0.00184478	0	0	0	0.0119911	0.00276717	0	0.117144	0.0285941	0.00184478	0	0	0	0.00092239	0.00092239	0.00092239	0.00276717
Otu00794	Bacteria(100);Bacteroidetes(100);Bacteroidia(100);Bacteroidales(100);Prevotellaceae(100);Prevotella(100)	k__Bacteria(100);p__Bacteroidetes(100);c__Bacteroidia(100);o__Bacteroidales(100);f__Prevotellaceae(100);g__Prevotella(100);s__copri(100)	0.00092239	0.00276717	0.00830151	0.00092239	0.00184478	0.00092239	0.00092239	0.00092239	0	0.00276717	0.0138359	0	0.00092239	0.0516538	0.0110687	0.00092239	0.00092239	0.00368956	0.00276717	0.00737912	0.0156806	0.0119911	0.00461195
Otu00795	Bacteria(100);Actinobacteria(100);Actinobacteria(100);Coriobacteriales(100);Coriobacteriaceae(100);Coriobacteriaceae_unclassified(100)	k__Bacteria(100);k__Bacteria_unclassified(100);k__Bacteria_unclassified(100);k__Bacteria_unclassified(100);k__Bacteria_unclassified(100);k__Bacteria_unclassified(100);k__Bacteria_unclassified(100)	0.00276717	0.00830151	0	0.00645673	0.0119911	0.00737912	0.00276717	0.0156806	0.00368956	0.00461195	0.00184478	0.00368956	0.00368956	0.00461195	0.00461195	0.00645673	0.00461195	0.00368956	0.00276717	0.0101463	0.0119911	0.00276717	0.00368956
Otu00796	Bacteria(100);Bacteroidetes(100);Bacteroidia(100);Bacteroidales(100);Prevotellaceae(100);Prevotella(100)	k__Bacteria(100);p__Bacteroidetes(100);c__Bacteroidia(100);o__Bacteroidales(100);f__Prevotellaceae(100);g__Prevotella(100);s__copri(100)	0.00461195	0.0129135	0.0092239	0.00830151	0.00830151	0	0.00184478	0.00092239	0.00184478	0.0110687	0	0	0.00461195	0.00184478	0.00276717	0.00461195	0.0092239	0.0193702	0.0110687	0.00092239	0.00092239	0.0119911	0.00737912
Otu00797	Bacteria(100);Bacteria_unclassified(100);Bacteria_unclassified(100);Bacteria_unclassified(100);Bacteria_unclassified(100);Bacteria_unclassified(100)	k__Bacteria(100);p__Tenericutes(100);c__RF3(100);o__ML615J-28(100);o__ML615J-28_unclassified(100);o__ML615J-28_unclassified(100);o__ML615J-28_unclassified(100)	0	0	0	0.00737912	0.221374	0.00092239	0	0	0.00184478	0.00461195	0	0.00184478	0	0	0	0	0	0	0	0	0	0.00092239	0
Otu00798	Bacteria(100);Firmicutes(100);Clostridia(100);Clostridiales(100);Clostridiales_unclassified(99);Clostridiales_unclassified(99)	k__Bacteria(100);p__Firmicutes(100);c__Clostridia(100);o__Clostridiales(100);f__Ruminococcaceae(67);f__Ruminococcaceae_unclassified(67);f__Ruminococcaceae_unclassified(67)	0	0.00092239	0	0.0295165	0.0295165	0.00553434	0.00737912	0.00184478	0.0156806	0.0092239	0	0	0	0	0	0	0.0129135	0	0.00461195	0.00461195	0.00092239	0.00553434	0.0129135
Otu00799	Bacteria(100);Firmicutes(100);Negativicutes(100);Selenomonadales(100);Veillonellaceae(100);Veillonella(100)	k__Bacteria(100);p__Firmicutes(100);c__Clostridia(100);o__Clostridiales(100);f__Veillonellaceae(100);g__Veillonella(100);s__parvula(84)	0.00737912	0.00276717	0.0138359	0.00092239	0.00830151	0.00184478	0.00830151	0.00461195	0.00737912	0.0129135	0.0092239	0.00184478	0.0295165	0.00276717	0.0110687	0.00276717	0.00645673	0.00184478	0	0.00461195	0.00184478	0.00184478	0.00184478
Otu00800	Bacteria(100);Firmicutes(100);Clostridia(100);Clostridiales(100);Lachnospiraceae(100);Lachnospiraceae_unclassified(99)	k__Bacteria(100);p__Firmicutes(100);c__Clostridia(100);o__Clostridiales(100);f__Lachnospiraceae(100);f__Lachnospiraceae_unclassified(100);f__Lachnospiraceae_unclassified(100)	0.00645673	0.0138359	0.00645673	0.00737912	0.00092239	0.00276717	0	0.00368956	0.00092239	0.00830151	0.00184478	0.00092239	0.0129135	0.0184478	0.0101463	0.00368956	0.00276717	0.00737912	0.00276717	0.00368956	0.00092239	0.00276717	0.0092239
[truncated: 17,771 more rows]
